# Supplementary material for: Genetic Markers for Western Corn Rootworm Resistance to Bt Toxin
Source: G3 (Bethesda). 2015 Jan 7;5(3):399–405. doi: 10.1534/g3.114.016485 (PMC4349093; doi:10.1534/g3.114.016485)
Supplement: Supporting Information [file supp_g3.114.016485_FileS1.xlsx]

## Sheet: markers
Marker	Linkage Group	Position (cM)	Fwd primer	Rev Primer	Theoretical Amplicon (FOCAL SNP LISTED IN BRACKETS "[]", OTHER SNPS MASKED WITH "N")	Unigene	Unigene Annotation (FROM ADDTL. FILE #5: Flagel et al., 2014, BMC Genomics, 15:195)
CRW1	Unknown	N/A	TCCACCATCCGGGTTGTTC	ACCTAGAGTCCCAATACAACTACAATCT	TCCACCATCCGGGTTGTTCCATGGNTTCATAATGTTGTGGGTATTGTTGTCCGTATCTCTGGTTCCA[A/G]TATTGGGACAATGGCATTTGTTGTTGGTGGAGATTGTAGTTGTATTGGGACTCTAGGT	DIAVI-09JAN12-CLUS00002_10	#N/A
CRW4	LG1	170.79	CACTGTCCCATCTATTTCTGAAAGCA	CAGGTTTTGGTTTACGGGAAATTTAACA	CACTGTCCCATCTATTTCTGAAAGCACGGCTTTGCTATATTCTAGAA[C/T]GTCCAGACCCTCCATGACGCCGATAAGTCTCGTNATTGGATCACCTCCTNCAAACTCTTAACATCGTTGATGGATTAGCTTAAACTTTTTGTTAAATTTCCCGTAAACCAAAACCTG	DIAVI-09JAN12-CLUS00004_11	#N/A
CRW5	Unknown	N/A	GCGACATGGGTTAAGTAAATAGTAGCA	GTGGCGTGCGAAATTACGTATT	GCGACATGGGTTAAGTAAATAGTAGCACTAAAACAGTATTTTGTACAAATCTATGTGAATATCAGATAACACGAACTAANTGTNACAATTTGCACTAACTACCTAAATATTTCAAAGGTACGCCACTGAATGAATTTC[A/G]AGCTTCCTAACGTTTCGTCGCTCTGCAGAATCGGGTAACACAAGCCAAAAATACGTAATTTCGCACGCCAC	DIAVI-09JAN12-CLUS00004_17	#N/A
CRW7	LG9	29.43	GCAAAGAATAATGTCGCGCAGATAT	TCTTAAGGTGCCGATCCGTTTC	GCAAAGAATAATGTCGCGCAGATATTAATCAGACATANGTAGAGAACATGGATTTGATCTCAATACGAAAAAAAACCAAAGTATGTGGTAGNCGGTAAGTGCGAAATATTAAATACAATAGCAGCAAGCAAAGG[A/T]TAACCACGTTGATCGTCAACATTCGAAACGGATCGGCACCTTAAGA	DIAVI-09JAN12-CLUS00004_2	endonuclease-reverse transcriptase
CRW11	LG9	72.72	CTTAGAGGTAGCTTGCCATGAATATCA	GTTGTAGAATACTGTCCCCATAACACA	CTTAGAGGTAGCTTGCCATGAATATCATAATTCCATAGTTAGGGATTTTAAACCACTTTTAAGANATGTAGTTATTGTGTTTATGGATGTGTGAACTCATCTGTCGATTA[C/T]TGGTAGTATTTTTAATGGGTGTGTTATGGGGACAGTATTCTACAAC	DIAVI-09JAN12-CLUS00007_45	#N/A
CRW12	LG2	177.53	CACAGAAAGTTCGCCAGAACCTA	CAGTTTCGTCATGAGCAATTGTTTCA	CACAGAAAGTTCGCCAGAACCTACAAAACAACCGGAAATTCCTGAAACCCCAACTGAAAAGA[C/T]ACAAGAAGTTACTGAAGTCCCAATAGAGAAGNTAACAGAANCTGCTCAACATGAAACAATTGCTCATGACGAAACTG	DIAVI-09JAN12-CLUS00007_72	dna supercoiling factor
CRW14	LG2	53.73	TCCCGCTGTTTCAACCGAATAT	GTGCTGTTGTTTCTTCTTCTGTAAGA	TCCCGCTGTTTCAACCGAATATCTTACAGAAGAAGAAACAACAG[A/T]ACACAGTAGTTCAACAAGTAATGGTGAGAATAATGTAACAGGTTCTGTAGTTCCCGCTGTTTCNACNGAAGATCTTACAGAAGAAGAAACAACAGCAC	DIAVI-09JAN12-CLUS00009_1	peritrophic matrix protein 3 precursor
CRW15	LG2	53.73	CTACCACTACGACTACCACAACAC	GGTCGTCCTAGTGGTGGTTACT	CTACCACTACGACTACCACAACACCTGCTCCTACTACTACTTCGGC[A/G]CCGACCACCACCTCTACTTCAACTACTGCTCCTACAACAACAACTCCCACTACCACTACTTCTGCCCCAGTAACCACCACTAGGACGACC	DIAVI-09JAN12-CLUS00009_2	mucin-like protein
CRW19	LG6	63.07	AGGTTAAAAACAGTCGATTGTCGATGT	CTTGTCTAATACAGAGATACTGTCACATTTGT	AGGTTAAAAACAGTCGATTGTCGATGTGGCACGCTACANTNCTAGCTGCTAACA[C/G]TATATCCGACATCATTACTGTTTCCACTAGTCAACAGTTATCNCAATGTAAAAAATACGTTTAGCCTCTCCTACAAATGTGACAGTATCTCTGTATTAGACAAG	DIAVI-09JAN12-CLUS00014_16	#N/A
CRW20	LG2	179.1	TTTAAAGATGATGAAACGACGGTAACTA	TCTTCTGACTCATTAACAGCGTGATG	TTTAAAGATGATGAAACGACGGTAACTACTCATCGGCCATTTTTTATTGGAATATCCTTCATACCAGTATCTAGAG[A/C]TGAATAAATAAAAGAACACAGGTTTAATTCTAGGCATCACGCTGTTAATGAGTCAGAAGA	DIAVI-09JAN12-CLUS00015_6	abc transporter
CRW21	LG8	193.16	TTCAGAGGAATTCAAGGCTATGCTT	GGGAGCAACTGCCCCTTTT	TTCAGAGGAATTCAAGGCTATGCTTGACTCCCAACTCATTCACAAGCCTAAAAGAAACATTACATCCC[A/G]CTTTGTGGCTGATCCTCAATTGACTGTTCCNGAATCAATTGACTGGAGAGAAAAAGGGGCAGTTGCTCCC	DIAVI-09JAN12-CLUS00023_35	cathepsin l
CRW24	Unknown	N/A	GCTTGTTGGTAGATGAATTGCTTGAT	TTCAACAGGTAGTTCTTCAACAATCTCA	GCTTGTTGGTAGATGAATTGCTTGATCAATACTTGGATGAATTGTTCAACTTGTTGGTAGGCCAATTGTTGGAATAAAACTAGTTCTTGTGGAACAGTTTGTTCTTGTTGGATAAGTA[C/T]CTGGATTTGTTCTTTGATTTGAGATTGTTGAAGAACTACCTGTTGAA	DIAVI-09JAN12-CLUS00032_1	encapsulation-relating protein
CRW25	LG3	159.59	AGGTACCTTTGATGTTTCCATTTTGACA	AGAGCTCTTGGATTATTTTTCAGATCTTT	AGGTACCTTTGATGTTTCCATTTTGACAATCGATGAGGGCTCATTGTTTGAAGTAAGATCCACAGCTGGTGA[C/T]ACTCATCTTGGTGGTGAAGACTTNGATAACAGNTTAGTCANTCATTTTGCTGATGAATTCAANAGAAAATTCAAGAAAGATCTGAAAAATAATCCAAGAGCTCT	DIAVI-09JAN12-CLUS00040_10	heat shock protein 70
CRW38	LG1	95.23	AGCTGGCATTTAAAATTGAACGATGAG	GCGGAAAGTCGTTTTAAGCGTAA	AGCTGGCATTTAAAATTGAACGATGAGGGTGCAATGTCCATCGACTT[A/C]TTTTATTTCCACCTCTGACCAATTGAAGTGATTTAAGAAAATGTATTTTATATTTCCTTTTGGTATTTACGCTTAAAACGACTTTCCGC	DIAVI-09JAN12-CLUS00072_5	#N/A
CRW42	LG7	29.58	GCACCCCGTCCTTCTAAACAATC	GCTGGATGTTGACCACCTTGAC	GCACCCCGTCCTTCTAAACAATCAGGTAGCCCAGCAGGTTCAGGACGTCGTCCATTCCGTCGTCCATCTTG[C/T]AGGCCAATGATACGGCCAGCCCATCTTTCTAGTCAAGGTGGTCAACATCCAGC	DIAVI-09JAN12-CLUS00091_2	#N/A
CRW44	LG1	204.94	CAAGTGACCTGCACTATGAACATATGA	TTGGTACCTACTGTAGTTATGGGTGAA	CAAGTGACCTGCACTATGAACATATGACGTGTTGGTGCATCATGAAGGTGTCACGAAGATATTTTGTTAAT[A/G]GAATCTGAANTCAACAATAAATCATTCAAGAACGAGCNCCCNTTCACCCATAACTACAGTAGGTACCAA	DIAVI-09JAN12-CLUS00093_7	#N/A
CRW47	Unknown	N/A	GGATCCAAAAACTGCGAAAATATGTGT	TTCTCTGTCATCATGTATGTGTAAATTCA	GGATCCAAAAACTGCGAAAATATGTGTGAATGGATCTAACTTTGAGTTTTA[C/T]GAAAACTAATGCATTTACCACTAATATGCAAAATTACCAGTCGGGCGAATTTTTTCTTCTTTTCTAGAGACAATGCAACTTAATGAATTTACACATACATGATGACAGAGAA	DIAVI-09JAN12-CLUS00110_1	#N/A
CRW51	LG4	116.15	TCACAGTTTGCGGTAATGGTTTA	ACCGGCTCGTATACAGTTTGAAAT	TCACAGTTTGCGGTAATGGTTTACATATTATTANGTATGCTTCTTTTCATGAGCATTT[C/T]TCAGTGCGTTACAAATTATAGAAAAAAAAGGTAAGTCCGTGATAACACAAAGTATTTCAAACTGTATACGAGCCGGT	DIAVI-09JAN12-CLUS00137_7	#N/A
CRW58	Unknown	N/A	GGCAACTATAACATGATCCCCGAT	AGGTATGATTTATGGGTTTACGAAAAGCA	GGCAACTATAACATGATCCCCGATNTAATAAATTTTTGACCNCCTGTCAGTTGGCGCATTTT[G/T]TTAATATGTTTACATTTAAACCTCTTGCATTTTTAGTTTTAAGAACTNAAGATGGTNATGATACATTGTAAAGTTTTCGTTAATAAAAAAATATATGCTTTTCGTAAACCCATAAATCATACCT	DIAVI-09JAN12-CLUS00172_2	#N/A
CRW64	LG5	113.16	GCTCCGGTGGCGCATAT	GTTAACCCTTTCAGCACGTCTCTAA	GCTCCGGTGGCGCATATGCGCGTCCAAATGTGATTATAGATTAGGGCCATGGACGAGTTTACGCGTCCATGGCACAAC[C/T]TAAAAGCTGAGGTTGGAAATGTTAGAGACGTGCTGAAAGGGTTAAC	DIAVI-09JAN12-CLUS00196_1	translocation protein sec62-like
CRW65	Unknown	N/A	GGCTAGCTTGTCTGAGAATCATAGG	TGGCACTACCTTCTTAAAGTGGTA	GGCTAGCTTGTCTGAGAATCATAGGGGCAATGTCAATATGCCCCATTGCAGCTCTAGAGGCGATGCTGAATATTCCTCCCTTGCAGTTCTGCATAAGGA[A/G]GGAGGCAGTAACCACCGCCTTAAAGCGGCGACNGCAGNGGCNNCTCNTACCACTTTAAGAAGGTAGTGCCA	DIAVI-09JAN12-CLUS00196_4	novel protein
CRW67	LG7	42.11	GTTGGGTGACCTTGGAAAGTCT	GTCGTCTATTGTTCTACGGCACAT	GTTGGGTGACCTTGGAAAGTCTGCTCCATCTACTTTAGAAAACTTTAGAATACAACAGCACATCTTGAAATATTATCTTGAATTAC[A/G]ACAGGACGTGGACGGCATGTGCCGTAGAACAATAGACGAC	DIAVI-09JAN12-CLUS00208_3	endonuclease-reverse transcriptase
CRW80	LG2	134.86	CAGGACTAGAAGCTTAAGGAAGACTAAA	TTTTCTGAATGTTCTTTCCCTTCCACT	CAGGACTAGAAGCTTAAGGAAGACTAAAAGTAAAGAGGTGAAGATAAGTGAGATGATANAACTAAGAAAAGTGTAGGGATG[A/G]GAACAAGAANCAGAAATAATACAANGGAAACCANTATAGTGGAAGGGAAAGAACATTCAGAAAA	DIAVI-09JAN12-CLUS00306_5	#N/A
CRW81	Unknown	N/A	TCAACTGTCTGGCAAGTATGAATGG	GCAGATGAAGGAGCATTGGTATTTATTG	TCAACTGTCTGGCAAGTATGAATGGGGCTTCAAACGAAGT[C/T]TTCGACGGAATAGATATGCATTTGAATCAGTCTTAAATCATTTACCAATGGGGTTCATTACTTTTCATTAAAAAGCTAATATATCGTTGAAGGAATGTCTACAATAAATACCAATGCTCCTTCATCTGC	DIAVI-09JAN12-CLUS00307_5	PREDICTED: similar to Xsmad4a
CRW82	LG5	114.13	GTAACAGTTCTGCTAAATTCGGAGACTA	CTTCACGTTAGCAGCACAACAAAA	GTAACAGTTCTGCTAAATTCGGAGACTAAATTGATTAGNACNGGAATTTTATNGACNGTTTCTACGTAACGTAAGGAATT[G/T]TTTACTATTTTTTCATATTGTGGAATTGTGGAATTCCACACAGTTTTTTGTTGTGCTGCTAACGTGAAG	DIAVI-09JAN12-CLUS00310_1	hypothetical protein TcasGA2_TC009989
CRW83	Unknown	N/A	CGTTGGAACCGATGTACTTATTGTAGAT	CATTCAAAATGCCCCACAGTTTG	CGTTGGAACCGATGTACTTATTGTAGATGATCCTAGTTGTATCTTTTATATTG[C/T]AAGGAGTGGAAAAATAAAAAAAACCTGTAGAGGATTTTTGATCGACTGCAAACTGTGGGGCATTTTGAATG	DIAVI-09JAN12-CLUS00314_1	rna polymerase ii largest subunit
CRW87	Unknown	N/A	CTGACTACTTTATTCCATCCTGCATCAA	GATCCACAATGGGAAGTCAATCCT	CTGACTACTTTATTCCATCCTGCATCAAAGTCGTGTTTTTCTCCTTTCCTCTTAAGCTCAACACCAGCGTTAACGTTACCA[G/T]TTTCATCTCGGTTTGCACCAGGATTGACTTCCCATTGTGGATC	DIAVI-09JAN12-CLUS00334_1	acala_acalu ame: full=acaloleptin a contains: ame: full=acaloleptin a1 contains: ame: full=acaloleptin a2 contains: ame: full=acaloleptin a3 contains: ame: full=acaloleptin a4 contains: ame: full=acidic peptide contains: ame: full=acaloleptin a5 flags: precursor
CRW95	LG6	22.83	GTTAACACATAGGAAGAATATTACGCCTAGAT	CCGAACCAAAGAAAATCAGATCCTT	GTTAACACATAGGAAGAATATTACGCCTAGATNTTCTGAGCGTACCGAGTTTTCCTTTTGG[C/T]TTTATAATGTCTTCTTTACTAATCCTGAATCTCAATCCTTCATCAGTTTAATCATACCTGTTGCATCTTTGATTTTCTCAATTAAAGGATCTGATTTTCTTTGGTTCGG	DIAVI-09JAN12-CLUS00362_1	#N/A
CRW102	Unknown	N/A	AGAATGGAGAGATTGTTTACGAAGCA	GATATTCAATATGCCTTTCCGTTGGATT	AGAATGGAGAGATTGTTTACGAAGCAACATTTTTGTTCAATGAACTGTATTTTTGTTGGAGAGAAATTTAAACATTAACAATTAAGAGAATATTTG[C/G]ATTGTGGACATTGTTTGTCAGACAAAAAACCTAGTAGAATGTTTTAACAATGCGATTTATTATTAATCCAACGGAAAGGCATATTGAATATC	DIAVI-09JAN12-CLUS00455_2	cdc42 homolog
CRW103	Unknown	N/A	CGTCTACGCGTTTGCAGTTTG	GCGCAAAGTCGTGAAATATACTAACAAT	CGTCTACGCGTTTGCAGTTTGCCAGTGGCTTACTGTGCATAAAAAG[C/T]AAACATAAGATTTTTGTTTTTATTTTTTAACAAGCTAAGTGCCGGGTGTTTTTCCAAAAGCTCAAAGTATTGTTAGTATATTTCACGACTTTGCGC	DIAVI-09JAN12-CLUS00458_3	#N/A
CRW104	Unknown	N/A	GGCAGCTTGTTGATCGAGTT	CCTCTAGCCTAGCACCATCCA	GGCAGCTTGTTGATCGAGTTGATCATNGATCACCTATTGNCAGAGATCAACCTC[A/G]ACAGCTTGTTGATCGAGGGGAACGCTCTGAAGATAGGTCAGACGGCAGACCTCCTGTGGATGGTGCTAGGCTAGAGG	DIAVI-09JAN12-CLUS00459_3	tensin
CRW111	Unknown	N/A	CTTGTCCAGTGTATCTTGGTTCTTAGAG	CCCTATCTAAGCAACGTTCCATTCTT	CTTGTCCAGTGTATCTTGGTTCTTAGAGATGCACAAAGGAGACAATGTGTTGTGAAAGGTTAAATAACTATATTCTGTCGTTACCTACATCAGTAAGTTCTA[C/T]AGAGCGTTTCACGTTAAGAATGGAACGTTGCTTAGATAGGG	DIAVI-09JAN12-CLUS00471_1	cchc-type zinc finger protein cg3800-like
CRW112	LG7	225.77	GTGTAGGTTCAGCTCTAACGAATTGTAA	CTCCCTATACCTCTCTTCCGAATATTCA	GTGTAGGTTCAGCTCTAACGAATTGTAACAAAAAGAAACCCATAATGTACTTAGATAA[C/T]GTCCCGGATGATGCAATGAGTCAGATTGATTACATAGATGAATATTCGGAAGAGAGGTATAGGGAG	DIAVI-09JAN12-CLUS00471_3	ribonuclease oy-like
CRW117	LG9	123.82	CTTGTTACAGTGGTTTAGGCTTCAAA	TTGTTGATTCAATTCATATATGGCGCTG	CTTGTTACAGTGGTTTAGGCTTCAAATAAGTCTATCACAGATCGAAA[C/T]CATCTCCAACTTCACAGAAATTCACNTTAATTTTACAACAAATGTGANAAATAAACCAATAATTTTAATTCCANCAGCGCCATATATGAATTGAATCAACAA	DIAVI-09JAN12-CLUS00479_1	#N/A
CRW118	Unknown	N/A	CTTCTGCTGCTTTGGATCATTCAA	TCCGTACATCACAACTATTACCCCTAA	CTTCTGCTGCTTTGGATCATTCAAAAGAGTTAAAAAAGACTGAAAATAATGTTCATGGTCCTGAACA[G/T]CCTGTTAAAGACACTTGGTATACTGTTCGCTTCATTAGGGGTAATAGTTGTGATGTACGGA	DIAVI-09JAN12-CLUS00481_1	host cell factor 1
CRW127	Unknown	N/A	CAGAGCCACTAGAACAGCAAATTC	TCTCAGCCAAACTAAACGACGTTAA	CAGAGCCACTAGAACAGCAAATTCAGTAGCCATCAATTCTTTTCTGTTCAATCTGAAGGTTGCCTC[A/C]GTCTTTTCGATCAACAACTTGAGAGCGTCACCCTTAACGTCGTTTAGTTTGGCTGAGA	DIAVI-09JAN12-CLUS00510_1	cdk5 and abl1 enzyme substrate 1-like isoform 2
CRW128	LG2	227.41	GTGTAAGCCTGTAGCCTTTCGTA	AAGGCGTGATATATGCCCATTACAT	GTGTAAGCCTGTAGCCTTTCGTATAAAATATTCGCTAGTATTTTGTAAGCATGCTGCATGATAC[A/C]TCTGAAGGTGTCACTCTATACCTGGTCGCCTTTTTATGTAATGGGCATATATCACGCCTT	DIAVI-09JAN12-CLUS00511_1	#N/A
CRW130	LG7	240.54	AAGTGTTCGGTACAAGTTTCTCAGTT	CACCATTATAAAACTCAAAGCTCCCATT	AAGTGTTCGGTACAAGTTTCTCAGTTTTTCNTACACAATTCAAAAATATAGAATAACAATGTCTAACTCTGCATCAAATCT[A/T]GTGTGTGTCAACGATTATGAAGAATATGCCAAGGAGGAATTAAAAAATGGGAGCTTTGAGTTTTATAATGGTG	DIAVI-09JAN12-CLUS00514_1	hydroxyacid oxidase 1-like
CRW134	LG4	105.52	ACCTATAAAAAGGTCGCGACTACTATCT	CGTTCAGGTTTATGAGCTTTTGTTTGT	ACCTATAAAAAGGTCGCGACTACTATCTTAATCTAATGCCCTTTTTAACATCATAAACTTTA[C/T]CAAAAATAATACTTTATTTATTGTATAAGTTTCGATTTAAGGACACTTTACTGCACTTTATACTTTAATATTTGCGCAAATATCCACAAACAAAAGCTCATAAACCTGAACG	DIAVI-09JAN12-CLUS00534_2	#N/A
CRW137	Unknown	N/A	AGAGGCATCTACTGGATTCTCACT	CGTTTTGGGTCCACTACTTTTCCT	AGAGGCATCTACTGGATTCTCACTCGTTGATAATACAGCTACGTCATCTGCAAAGGATGCAATTGTAGTATTGTGTTTCTGG[A/C]AAATCCGCTGTGAAAAACAGGAAAAGTAGTGGACCCAAAACG	DIAVI-09JAN12-CLUS00547_1	pol protein
CRW140	LG1	44.66	ACATGTAGATTCGTATGGAGGTAGACA	ACCACTTTCGACAATATGAGCATCA	ACATGTAGATTCGTATGGAGGTAGACANCATGGTGGGTATGGTTCTCTCCATGAANATGACCATCAGGTTGTTGAAACTGTCCATGGATATGGCGGACATCACGATG[A/T]TCACGGTTATGGTGGGCATCATGATGCTCATATTGTCGAAAGTGGT	DIAVI-09JAN12-CLUS00562_1	#N/A
CRW141	Unknown	N/A	TCTCCACGTTCCTCTGTTCCT	CGTGAACGCCGCATTTGATAA	TCTCCACGTTCCTCTGTTCCTCCAAATCGGCCCACCGAACCTAAAACAA[C/T]AATCCGCTTAATATAAAAANNAAACATATTAAATTTAGAATAAAAATTAAGATCTTATCAAATGCGGCGTTCACG	DIAVI-09JAN12-CLUS00565_2	ylp motif containing 1
CRW143	LG3	159.59	GTCCTGAGGGAATTTAGAACTGGAAAA	CCCAAATCGTACTGCTACTATACCAAA	GTCCTGAGGGAATTTAGAACTGGAAAATCTAGTATTTTGGTAGCTACTGA[C/T]GTAGCTGCCAGGGGGTTAGGTGAGTTTCCCCCCTGAACAGTGGGGATTAGTTACAAAATCGGTTTGTTGGGAATTATACCATGTTCATTTGTGATAAAAAAGTATTGAAAGTTAAATTTGGTATAGTAGCAGTACGATTTGGG	DIAVI-09JAN12-CLUS00587_2	dead box polypeptide 5
CRW145	LG3	125.02	TGTTTGCATTCCATTTGGCTCATTTAG	TGTGAAACGAAAACATTGTACTAACTGGA	TGTTTGCATTCCATTTGGCTCATTTAGTTCTTAGTGTCAGTAAGTGGAATTATCAAAAGTATCAGTTTNTATGATTCA[C/G]ATGTACTATTNAGACCTTCAGACAANTCCAGTTAGTACAATGTTTTCGTTTCACA	DIAVI-09JAN12-CLUS00589_1	v-type proton atpase subunit d-like
CRW150	LG8	64.38	AGTAACCGATATCAACTTTTGTGCAGAT	CTGGTCCAAGATCTCTAGCGAATTATTA	AGTAACCGATATCAACTTTTGTGCAGATAAGATGTAAATTATTTGTCTGTTTGCTTTTATCAAACCGCCAAAGAAATCATCTTCAACAGCGGTGATTTG[A/G]TAAGTGAGGTTAAAATGACNCTGCGNGCGATTAAATATGATAATAATTCGCTAGAGATCTTGGACCAG	DIAVI-09JAN12-CLUS00602_1	methylthioribose-1-phosphate isomerase-like
CRW153	LG1	112.25	GATGGATTTTGCGCAGCTGAT	CTAACACTAATTGGTCCTTGCTTCAC	GATGGATTTTGCGCAGCTGATGAGGTGGAGAAGACAGC[C/T]AAAATTACTGGTTGGGTAAACGTAACCGAAAACGATGAAAATGCTCTTCGTTTGGCACTCGTGAAGCAAGGACCAATTAGTGTTAG	DIAVI-09JAN12-CLUS00617_1	counting factor associated protein d-like
CRW160	LG4	236.31	CATATATCTCGAGCGCAGAAACGA	CACTTGTTTAATAGCGTTGGCTTCTA	CATATATCTCGAGCGCAGAAACGACGAAATAAAAAAAACTAA[C/T]GAAAGGGAAAAACTAATTTTCGAGCAAGCTAAGAAGAATAAAGAGGGGTCCAGCATTGTAGAAGCCAACGCTATTAAACAAGTG	DIAVI-09JAN12-CLUS00639_1	peptidyl-prolyl cis-trans isomerase-like
CRW161	LG6	178.81	CACCGGGAAATTACTATGATCGTTCTT	GGACTGTGCATCTAACCGATCATTC	CACCGGGAAATTACTATGATCGTTCTTGTTCTTGTAGAACACCTTCGATATGGTAGAATTCTTATGTCTTTGAAG[A/C]AGCGTCTTGTCTAGACCAAATAAGGAATGATCGGTTAGATGCACAGTCC	DIAVI-09JAN12-CLUS00641_1	maltase- intestinal-like
CRW162	LG4	178.36	ACTTTACCGTGTACAGCTTTTACTT	CGAAATGACATAAAGCAGGGACTT	ACTTTACCGTGTACAGCTTTTACTTATAGNGGGTGTTCCAAAACGTCTTCATG[A/G]CGGAATTTTCAAATGTTTTGTTAAATATTTACTCTACTTGGACAGTTATATCGATTTTAATAAATAAAGTCCCTGCTTTATGTCATTTCG	DIAVI-09JAN12-CLUS00642_2	eukaryotic translation initiation factor 5
CRW164	LG4	181.31	GGGTCAGACGTGCTGGAA	CCGGAGTGTTGAATTCGAAGAAGTA	GGGTCAGACGTGCTGGAACGGTCCCCAACGATCCACCGTAGTCAAAGTGTCTTGCAGCGGTGAAAATAAAGTTATTAGTGT[A/T]TCGGAACCTAATAGATGTGAGTACTTCTTCGAATTCAACACTCCGG	DIAVI-09JAN12-CLUS00649_1	glucosidase 2 subunit beta
CRW166	Unknown	N/A	GACCCGCCATGAAAATGAAATAGAG	GCCTTTTCATTTGATCAGTCGCAGTATA	GACCCGCCATGAAAATGAAATAGAGGCTTCTAAGTATGTTTAAAATTATTTACAATGATAGCACAGGTATTGTAACGTA[C/T]GAGGCAAAATAAATCAAAATTTGTTTTCCCTCTTCTCTTGTATATTATACTGCGACTGATCAAATGAAAAGGC	DIAVI-09JAN12-CLUS00653_1	vacuolar h
CRW168	LG4	0	CACCGCCGAGAAAATGGATTC	CGGCCGGGTCCAGAGTTATA	CACCGCCGAGAAAATGGATTCTGCAAGTCAAATCAAAAACACGCTAGTATCATGTTGAAGATTGATGACAAATTCGTGCTGACTA[A/G]TCCTCCTGTGAACCACGCNGANAGTACTCCTCCNGTTATAACTCTGGACCCGGCCG	DIAVI-09JAN12-CLUS00662_2	protein toll
CRW176	LG1	158.49	CCAATGCTTTTCATATCAGACGATTCTT	CACGTCTTTTGATTTGTTTATGCTCAGT	CCAATGCTTTTCATATCAGACGATTCTTCAACGTGCCTCGTAAGACAGCCGTGTGTCGT[C/T]CACGTTCCGTCTTAAGATAAATCGGCCTTAACTATATAAACTGAGCATAAACAAATCAAAAGACGTG	DIAVI-09JAN12-CLUS00696_1	#N/A
CRW178	LG5	147.48	ATCCGGGTTCGCTAAATGCT	CCGCCAAAACGTCGGTACT	ATCCGGGTTCGCTAAATGCTCCTTCTATTCCGTGCAGTGAGAGACTGGGGAATCTCCAACGGTGCATTAGAATTTTTTCTTTGACTTC[A/G]TTATGGAGAAGTTTGGAAGTACCGACGTTTTGGCGG	DIAVI-09JAN12-CLUS00702_1	cytosolic non-specific dipeptidase
CRW186	LG8	106.74	TGCGATTTTCGGTCTCATAGGTTTATT	CTGCCACTGGCTACGTGTATAG	TGCGATTTTCGGTCTCATAGGTTTATTAGGGTGTATACCTGCCTTAATAAATGGTACTGTAGCTTTGTTTGATGTCGAA[C/T]TGAAGCGATACATCAAGCCAGCTTTAAATACAGCTATACACGTAGCCAGTGGCAG	DIAVI-09JAN12-CLUS00743_1	cytochrome b-561 domain containing 2
CRW188	LG6	133.54	AAGATAGGAAAGCTGACCAAAAGAAAGT	TGTGTGGGTACTGTGATGATCTGA	AAGATAGGAAAGCTGACCAAAAGAAAGTAGATACACAAGTTCTGGCTGCAATCAAGAAGCACTC[A/C]GACCGCAAAGTACTTTTAGCTTATTTGTCAGCCATGTGGGGACTCAGATCATCACAGTACCCACACA	DIAVI-09JAN12-CLUS00745_2	ribosomal protein l6
CRW189	LG9	112.48	CTTTGTTTCAGTGTACGAAGTGTCAA	TCACTCAGTCAACCATTTCAAAAGTCT	CTTTGTTTCAGTGTACGAAGTGTCAAAAACCGGCATTGNTTAGGAGTTGTAAACCTTCTACGGCCTTGACCTGGTCTTCTTGA[A/G]TTGCTTCCAGTAACAATAAGACTTTTGAAATGGTTGACTGAGTGA	DIAVI-09JAN12-CLUS00750_1	transposable element tcb1 transposase
CRW193	LG6	62.79	CGCACACTTACGCGTTTTCAA	GCGCGATGGATTTCAACGTAT	CGCACACTTACGCGTTTTCAAGTCGCGTGCACACTGCGAGCAAGTTGCGGGCGCTTGGCTTGTTTGT[G/T]TTCCGTCAATGTACATTTGAGTGATTTCTCAGTGTCAATACGTTGAAATCCATCGCGC	DIAVI-09JAN12-CLUS00760_2	#N/A
CRW194	Unknown	N/A	GCCCTAGCAGCTATGTCTGGTAT	GCTTTCTGTGTAAATTCCGGACTGA	GCCCTAGCAGCTATGTCTGGTATGATTTTAAGATTAATTTTT[C/T]GCATGACATATTTTAAGGCCAGGTTAAACAGCAATGGGGACAGCGGATCTCCCTGTCTCAGTCCGGAATTTACACAGAAAGC	DIAVI-09JAN12-CLUS00762_1	endonuclease-reverse transcriptase
CRW197	LG5	225.82	CGGGAATTTCTTGTTCTCCTTTTCTTAC	CAAAAGGTCACTCCTGCTACAGA	CGGGAATTTCTTGTTCTCCTTTTCTTACAATGACTAGGGCCAA[C/T]ACGCTGAGNTTNCCATCAACAATGCACCCACGAACTGATTTCCTTTTACGTTCACCGGTACGTCTNGGTCTGTAGCAGGAGTGACCTTTTG	DIAVI-09JAN12-CLUS00769_1	ribosomal protein s6
CRW200	Unknown	N/A	GCTTTGGCTGCTTGGGTTTC	CAGTTCCCCAGTGATCAAGAGAT	GCTTTGGCTGCTTGGGTTTCCNNNGCGGCGCGTATGATCTTCACGCA[C/T]TCCTGGCATTTCTCTAAAAGCTCTTTATCACTGACTGTAGCGTTGTACCGCATCATCTCTTGATCACTGGGGAACTG	DIAVI-09JAN12-CLUS00792_1	#N/A
CRW203	LG6	131.16	CGGAGGTCAAGTCCAAAATTTCC	TGGATGACGCGTCGTTCTTTT	CGGAGGTCAAGTCCAAAATTTCCGAACTAACCAATGGCGTCAAACCCCTAAGCGGCAAGACAAAAACCGCCAACGTCAAAAAATCTATTAG[C/T]AATGGCTCGGTCGCCAAAAAGAACGACGCGTCATCCA	DIAVI-09JAN12-CLUS00799_1	ubiquitin carboxyl-terminal hydrolase 2
CRW206	Unknown	N/A	GTTCTCCTATCGACATGATGCAGTAT	TTTCTCATCATCATCCTCTTCTTCATTG	GTTCTCCTATCGACATGATGCAGTATGACGCTCCTGTGGAGGGCTCAGGAGAAACAGATATTTTTGATGATTCTTTCGC[A/G]GAAAAGACATCCGATATAAAGGTTATCAATGAAGAAGAGGATGATGATGAGAAA	DIAVI-09JAN12-CLUS00812_1	leucine-rich repeat-containing protein
CRW207	LG6	158.72	GAGAAGTCTTTCAAATGTGTTTGCGA	AGAATTAACTCGAGGCCTGCTAAAA	GAGAAGTCTTTCAAATGTGTTTGCGANGTAAGAAGTATTTNAAAANTGTCGAAAATTATATGGAACTTCTACTGATTGGGTTAGT[C/T]GCTTTAATTCTGTTGAATTGTTTCAGCANTAGCACCCAAAAAGCAATTTCGTCTNTNTCAATGCTTTTAGCAGGCCTCGAGTTAATTCT	DIAVI-09JAN12-CLUS00818_1	transient receptor potential cation channel protein painless
CRW211	LG2	2.95	CGGCAGCCCTGGATAATGT	TTTTATTGTGCCCACGTAGACTTCA	CGGCAGCCCTGGATAATGTCCTACCGCAATGCTATCAAAAAGTGGTCAGTCTGGCGGGAGT[C/G]TATTCTGTTCAGGAACCCCATTTCTGGACCCTCTGCAGTGAAGTCTACGTGGGCACAATAAAA	DIAVI-09JAN12-CLUS00824_1	zinc transporter 7-like
CRW212	LG5	70.21	GATGTCCATGTCATTCCAAAGTGTTT	GGGCCTGTTGGTGACATTTATG	GATGTCCATGTCATTCCAAAGTGTTTGACTATGAGAGGTAGAATTATAGCAGCTGTTCTTCTAACAGCAAAGACGTGATCTCCTAGAAGGCTTCCATAGAAGTGTTTNATNTTTTCTGCGAAGTACTCTTT[C/T]GGAGCAAACTTAATTATATGCATAAATGTCACCAACAGGCCC	DIAVI-09JAN12-CLUS00824_2	serine threonine-protein phosphatase 2a 65 kda regulatory subunit a beta isoform-like
CRW213	Unknown	N/A	CTACACCCGGTCTGTTAACGAA	GGGTACATCGTTATTTCGACTCTTGAA	CTACACCCGGTCTGTTAACGAACATATTTTTGCAAATAATGCA[A/G]AGTCCTTTAAACATTGCCCTCGTGTGTATTATCGGATTTCTAGTGTATAAAATTTTCAAGAGTCGAAATAACGATGTACCC	DIAVI-09JAN12-CLUS00825_1	membrane-associated progesterone receptor component 2
CRW214	LG4	39.93	CTTCTAGCAACCCGTGTCAGA	CTTCAAGACGCTCCCATGGA	CTTCTAGCAACCCGTGTCAGAACCCACGATCTCCTNAAGATCTCNCCNTTTGTNGCTCACAACTTCAACCA[A/G]TTGTACTCGCTGGAGAACTGGGGAGGNGCCACCTTCGACGTAGCTCTAAGGTTTCTACACGANTGTCCATGGGAGCGTCTTGAAG	DIAVI-09JAN12-CLUS00828_1	pyruvate mitochondrial
CRW215	LG9	77.39	TACAGAAAGTGCTATCGATGAACAAGT	CAAATGCTAAACAATGAGGACCTTTCTA	TACAGAAAGTGCTATCGATGAACAAGTAAAAGTAAAGCAGTC[A/G]ACGTGGAAGAAAAATAATGACTAAAAACATGGCTAATAAAACTCGATTTTTACAGATTCGATTAGTCTAGAAAGGTCCTCATTGTTTAGCATTTG	DIAVI-09JAN12-CLUS00829_1	tick partial
CRW217	Unknown	N/A	TCATAGCAACGCCTTCTAATCCTTTAA	CTGCGTTGCTGATTCTGGAAAC	TCATAGCAACGCCTTCTAATCCTTTAAANTCNGCTTTTCCAATGCCCCAGCAACCAAAAGCTCTCAGAAAACC[A/G]CCATCAGGGCTGAATATCTGGATTCGATTGTTTCCAGAATCAGCAACGCAG	DIAVI-09JAN12-CLUS00834_1	ring finger protein nhl-1
CRW222	LG1	33.28	GACCCCTCGATACCTTGAGTTTT	GGCGTTTGGTAAATTTTGATCTGATTGT	GACCCCTCGATACCTTGAGTTTTTTTTGTTTTTTTTTTGGGCGTAAC[A/G]TGGGTTGTTTTTTGTGCGTTTGTTTTCTTTTCGTTTTTCACGAAATTTGTTATAACTTCGGTTCTAACAATCAGATCAAAATTTACCAAACGCC	DIAVI-09JAN12-CLUS00846_2	breast cancer anti-estrogen resistance protein 1-like
CRW224	LG6	88.82	CGAGATGTCATGCAACCAACTTT	CCAGAGCGGTATGAATGATGTTAAAAGA	CGAGATGTCATGCAACCAACTTTTTAATACAGGCATCAAACTGACAGTTAAAAATCTATAAACATATTGATTATCAGCT[A/G]GTTCAAATCCATTATTTAGATCAACGAACGACAATTACCATTTTATTTACTCTTTTAACATCATTCATACCGCTCTGG	DIAVI-09JAN12-CLUS00849_2	actin-related protein 2
CRW225	Unknown	N/A	AAATGTGAGCGTTTTGGTTGGAAA	GATCTGTCTGACCTTAGCAGTTTCA	AAATGTGAGCGTTTTGGTTGGAAACTTTAAAATGTCTACATTAGGTTAGGT[A/C]ATGTTAGGATTTTATTTTCAATAATCATTATAATAATGACGTAATAATGACATGATGATGTCATCCAATGTTTTTATTACAGGTCGCCAGAAATATCTGAAACTGCTAAGGTCAGACAGATC	DIAVI-09JAN12-CLUS00854_1	facilitated trehalose transporter tret1-like
CRW228	LG4	137.86	TGGTAACTTATGTTCTACAGGCTCCTTA	TGAAACACGAGGTGGAAGTCATAC	TGGTAACTTATGTTCTACAGGCTCCTTAATTTCTTTAATTTGTTTA[G/T]GTTCTAGGGGTTCTATAGGTTCTATATCACAGTCGTTTTCTTCTGTCTCTTCAACAGCTGGTATGACTTCCACCTCGTGTTTCA	DIAVI-09JAN12-CLUS00858_1	sodium- and chloride-dependent gaba transporter ine-like
CRW230	LG3	86.01	CTTTGAAACGTGCCATTGAGTCATATT	AGGTCATTAAAATCGCTATACAAACGGT	CTTTGAAACGTGCCATTGAGTCATATTTTAATCATATAGAACTAAAAAAAAAATCCAAAAATTNAATTCTGAGAATGAGGGGGACATTTTGC[C/T]TATCTTACTAGGGGTACCGTTTGTATAGCGATTTTAATGACCT	DIAVI-09JAN12-CLUS00865_2	#N/A
CRW231	LG7	18.47	GATTTTCCATGCCTCATCACATTACTTC	TGTTCTGGTAGATGTTTTCGATCGTTTT	GATTTTCCATGCCTCATCACATTACTTCCGNTAATTATTGGTACTATATACTACTTCGTTGAATACAACAAACTGGCATATTTATGTTTCGTTNACCTTAAGAAAGCATTTGNCAGGNTCAAATTAAAGCACGTTATCCATTTGTTATACGCAAGAC[A/C]GGTACTCCAGNAATAATTAAAACGATCGAAAACATCTACCAGAACA	DIAVI-09JAN12-CLUS00866_1	transmembrane protein 165
CRW233	Unknown	N/A	ATGGACCCATGTGTTCAATTATATCGT	CGATCCCAAGAAGATGATTACCTTAACC	ATGGACCCATGTGTTCAATTATATCGTATTTCAATCCCAGCCGGAGCTCATTTAGTAGCGAAATCGGATTTTTCTCCTG[C/T]AAATTTATATTTTTGGGTTCGCTTTTTCTTTTCTTTTGAGGGTTAAGGTAATCATCTTCTTGGGATCG	DIAVI-09JAN12-CLUS00873_1	double-stranded rna-specific editase adar-like
CRW235	LG3	159.59	CAGGCTGATCGATACAGTCAAACAT	GCGGTTGGATTAATCTAAAGAGTTGAGT	CAGGCTGATCGATACAGTCAAACATCCATACTTCAAAAGCTACTGCAACTTTTTTCTTGGTCGCAG[C/T]CATTCCTAGGTCAAATTACACATATCCGAGCTCGATAAACTCAACTCTTTAGATTAATCCAACCGC	DIAVI-09JAN12-CLUS00884_1	transposable element tc3 transposase
CRW236	LG7	126.71	TTCCACTTGGCACCTAACTCTTC	GCTCACCTTCTCCTTCAAGTTTATGATA	TTCCACTTGGCACCTAACTCTTCGGTGGTTGTTATGCACCAAATTGGTAAATACAAACGAAGATTCGAAAACTTTGGTCTAACACTTAGATCTAAACTTGGCGGCCTT[A/C]AAAAATCCATCCAAGGGGTATATCATAAACTTGAAGGAGAAGGTGAGC	DIAVI-09JAN12-CLUS00888_1	#N/A
CRW237	Unknown	N/A	CCTAGACTACATGTTCCTGTTTCTTCAT	TGCGAATCGAGAATCAAAACTATTGTTG	CCTAGACTACATGTTCCTGTTTCTTCATCGAGTTGGGAAAATACCTCTCTCATATATCTCTTGTAGAAAGAGCGACTGCACCTA[A/G]ATCATTAGCAAAGGCCAACAATAGTTTTGATTCTCGATTCGCA	DIAVI-09JAN12-CLUS00889_2	endonuclease-reverse transcriptase
CRW239	Unknown	N/A	GAACTAATTACGCGACAAATCAATCACA	GGCTTCTTCTGACAAGTGTTATGTGTA	GAACTAATTACGCGACAAATCAATCACACTATTTTTAACTTGGAATGGACCGATATTAATACGACAAATA[C/T]TCTAAATATTAAATAATAGGAATTATGTCGATTTCACTTCTCTTCAGAAACATCTGACATTTTACACATAACACTTGTCAGAAGAAGCC	DIAVI-09JAN12-CLUS00897_1	serine threonine protein kinase
CRW242	LG7	91.35	TCTTAGAAAGTTTCAGCGGTATTTGTGT	ACCTAGGAACTGCATCGGATCTA	TCTTAGAAAGTTTCAGCGGTATTTGTGTTTTAGCCGAAGGCTCAATCTCATAGTTGGCCAATAAATGGAAGAACAC[C/G]ACCTTAGTCTCCAAAAGTGCAAATCTAGATCCGATGCAGTTCCTAGGT	DIAVI-09JAN12-CLUS00913_1	cytochrome p450
CRW244	LG8	34.78	GAGTGATGACGAAACATGGAATTTATGA	CTCAAGCCCAGAAGACTAAAGAAACA	GAGTGATGACGAAACATGGAATTTATGAGGATAAGGCGACTGTTCACCCCCTATACCCTTTAGTTTATCTACAGCTGTTGATCTAAGTTTAAAATATTCATTTGGACTAA[C/T]TTCTTCTTCACTGGGTTTTGTTTCTTTAGTCTTCTGGGCTTGAG	DIAVI-09JAN12-CLUS00920_1	lysyl-trna synthetase
CRW245	LG8	134.66	TTGTTCGCGGAGAATAATGTACTGAA	GCATAAGTTGTATTCGCGGAGCATA	TTGTTCGCGGAGAATAATGTACTGAACATGTCCAGGATAAGTTTACGTCGACGCCTGCGCATTGGAAACTAATCCTGGACTTACT[C/T]TGAATACGTTCGGGGTATGCTCCGCGAATACAACTTATGC	DIAVI-09JAN12-CLUS00921_1	flj37770-like protein
CRW246	LG1	183.92	CTAAGGGATTGGGATATGTGTAGTTGAC	GGGTTACGAGGACCTTCTTCCATATTAT	CTAAGGGATTGGGATATGTGTAGTTGACTCGAAGTAATCCGTCAGTTCCATGATAG[C/T]CTTTTTCGTAGTCTTCTATTTCGATTTTTTCAGTCTTCTTATAATATGGAAGAAGGTCCTCGTAACCC	DIAVI-09JAN12-CLUS00924_2	glucose dehydrogenase
CRW250	LG9	124.58	GTGGACAAATCGTGGATATTAGTGAGAT	GCTATCAGGTGTAATTAGGTCGAAGAG	GTGGACAAATCGTGGATATTAGTGAGATTAGTCAAGACGTGCGTCGTTTTA[C/G]TCTTGGTTTGCAGTTGGTAATAAGTTGTGCGAATATATTTACTAAATTCTGCTCTTCGACCTAATTACACCTGATAGC	DIAVI-09JAN12-CLUS00934_1	#N/A
CRW255	Unknown	N/A	CAAAATACACCGATGTCGATGATTCAA	GCAGCCATTTGTAGAATCGATCAATCT	CAAAATACACCGATGTCGATGATTCAANNNAAATTTATATCA[A/G]ACTGTCTGATGGANCATATTGACTCNATAAGTANACAACAATNTGANGACATAATNTTAGAGATTGATCGATTCTACAAATGGCTGC	DIAVI-09JAN12-CLUS00951_1	nfx1-type zinc finger-containing protein 1-like
CRW257	LG8	159.99	GCTTCCCAATTATCCCTAACGTTTTCT	TGCCAGGAAAACGGTTCAATTATAGAAT	GCTTCCCAATTATCCCTAACGTTTTCTAAAGAAACGCCNTCGGCGAGATTTTTACGTAATA[A/G]GGCACCATNTGATCTNACTATAGTACATCGACCAGCCCAACCAGCAGCTGATTCTATAATTGAACCGTTTTCCTGGCA	DIAVI-09JAN12-CLUS00962_1	peroxisomal multifunctional enzyme type 2
CRW259	LG7	148.33	GGTGTGGATATAAACAGCATGAAGAATC	CATCCATTGTGGCCAGATAGACA	GGTGTGGATATAAACAGCATGAAGAATCCNGACTCGGATTTTCGAAAGTTCGGTAACAGAATATTCGTGCATACAAC[A/T]TTGGTGAGACTAAAATTCATCTTCTTGTCTATCTGGCCACAATGGATG	DIAVI-09JAN12-CLUS00968_1	cytochrome p450
CRW262	LG3	151.4	AACGTTCTTAAATTACGCAAGCCATC	AGTACCTTGATATGGAGGACACTGT	AACGTTCTTAAATTACGCAAGCCATCAAAAGTGCCAGGTTTGATGTC[G/T]TGCAATTTGTTATTTTTTAAGATTAAAGACTCCAAAAGATAAAGATCTTGGAAAACTTTAGNTTCTAGGTTATGGACAGTGTCCTCCATATCAAGGTACT	DIAVI-09JAN12-CLUS00991_2	slit homolog 2 protein
CRW264	LG2	69.67	AGATGCTTTCGAAAATTTTATGGCCAAA	AAAGCCCTAAGAGCTGACTGTTAC	AGATGCTTTCGAAAATTTTATGGCCAAATGATNTTCTTGNANCTTTTNGTCAGAATCAGCTAATCTTATTTTTGCAAATANCATATCTGATGCATATCCTTCAGTTTTCTTAGGTTTTCCTTG[C/G]AGTTCGATCGAAAAATCTTCGTAACAGTCAGCTCTTAGGGCTTT	DIAVI-09JAN12-CLUS00998_2	juvenile hormone-inducible
CRW266	LG5	199.96	ATCTACGTCGTACATCCTTTCTTCAAAA	ACAGAAGTCTTGAAACATTCCAACGTAT	ATCTACGTCGTACATCCTTTCTTCAAAAAATGGAATAAAAATTAT[C/T]TTCTTCAAAAAATATGTCAAAAATATGCGCTCCAAAGCATAAATATAATTGCAAATCAACTNGACTTTGAATACAGTCTTAACCAATATTTTAAAATAACAGAAATCATATACGTTGGAATGTTTCAAGACTTCTGT	DIAVI-09JAN12-CLUS01011_1	muscle lim protein
CRW267	LG3	84.76	GAAGTACCAGCAGGTCTAAAAGAAGTAG	CGATCCCTCGACCGACTTT	GAAGTACCAGCAGGTCTAAAAGAAGTAGGTCGAAAGANAGACGACGATCGAAAGAGCGCAGGCGTTCGGTCGAAAAAAGAAGACGTTCCA[A/G]AGATAGAAAGCGTAGATCCTCGTCTAAAGACAGAAAAAGTCGGTCGAGGGATCG	DIAVI-09JAN12-CLUS01018_1	splicing factor
CRW272	LG9	67.02	GTCAGCTGTGGAACTAATCTTCAGTA	GTGACAGGTAACATAAGGCGAAGTAAT	GTCAGCTGTGGAACTAATCTTCAGTACGCGNTCGCNTGGTAAGATCAATATGAT[A/G]TAGCTCCAGAAAAGAAGGTGGCTAAGTTTGAATTTTTTTAACCAAACAGAAACTGTCAAAAGAATTTTGTCCAAAAACTGATATTACTTCGCCTTATGTTACCTGTCAC	DIAVI-09JAN12-CLUS01035_1	#N/A
CRW276	LG5	306.29	ACCAACACATTGCAGCGATATTTC	TTCTTTCTAAGTGACCAAGCCAGTTT	ACCAACACATTGCAGCGATATTTCGTGGAGAATTAAAATNAACCACGAGCTGGATGAA[C/T]TAATGCAGAGCGCAGATATTGTTGGATTTCTAGTCACAAATACTAAACTGGCTTGGTCACTTAGAAAGAA	DIAVI-09JAN12-CLUS01043_2	endonuclease-reverse transcriptase
CRW277	LG6	22.83	GGGACCATCGTTTAGTATCATATTATCGG	CCTCTTCCACGTTTGCATTCTCTATT	GGGACCATCGTTTAGTATCATATTATCGGCCATATATAACATTTTACNATGCCAGAATCTACTTTACTATTA[A/C]AGAAATCTTCCTCAGACTNCATGTATTTATTTATGAAATANTTCAAATGTATTTGTGGAATTTTGAATGGGGATACATGGGGGAATAGAGAATGCAAACGTGGAAGAGG	DIAVI-09JAN12-CLUS01047_2	endonuclease-reverse transcriptase
CRW281	LG7	196.96	AAGAGAGAAAAACCGGTTCCTAAGAAG	CTTGATTAAAAACCAACCGTAACTGGAA	AAGAGAGAAAAACCGGTTCCTAAGAAGNACATAAGGCTCGTGAAGGATATGTATGAGGTAGC[G/T]TACACCAAAGTAAGGACTTGTGTCGNTTTTACCGAAAGTTTTCCAGTTACGGTTGGTTTTTAATCAAG	DIAVI-09JAN12-CLUS01067_1	endonuclease-reverse transcriptase -e01
CRW286	LG9	66.82	GATGCATTGCCATTTCGGATATACC	GCATACCCGAACGGTGGTT	GATGCATTGCCATTTCGGATATACCATGATAATGGACNAGAGCGCCGCCCAAGACGAA[A/T]ACGTGGAAGATTTGATGTGAGTGCAGCCAGATATCACATTTGCCNGGGAACCACCGTTCGGGTATGC	DIAVI-09JAN12-CLUS01076_1	adipor-like receptor cg5315-like
CRW289	LG8	119.64	CCCATCTGGCGGCTTTTG	CAACAGCCAAATTAATCAGTAAGTGGAA	CCCATCTGGCGGCTTTTGGCAATACGGCGATCTTGGACCGTCTGGATTGCCAAACCCATGGTCTCGTGGAAGTAG[A/G]ATGGCTCCCTTTGACCAAGAGTTCCACTTACTGATTAATTTGGCTGTTG	DIAVI-09JAN12-CLUS01083_2	beta- -glucanase
CRW290	LG2	94.47	TCTGTGATTGTCTCAAAAGTTGTTGTATCA	CTAGCACCAGTACAAAACATATAACCA	TCTGTGATTGTCTCAAAAGTTGTTGTATCAACAATTATGCTAGAACTACTAACAGTATTGTCACTTGTTTCAGTAGTACTAGTATT[A/G]TCTGTTATAGTTTCTTCTGTATATTCTTCTGTTTCAACATTACTACTAGTACTGGTTATATGTTTTGTACTGGTGCTAG	DIAVI-09JAN12-CLUS01085_1	cg7248 cg7248- partial
CRW295	LG9	100.07	CCTGGTGGTCAATATGCTCTCA	GAGGACATGTGAGGAGGTTTCAT	CCTGGTGGTCAATATGCTCTCACCGACCACTGTAGACACCGA[C/T]GGCACCTTCATCTGCTTGGATTGGCGGATGGCTCACGATGCCGTCTATGTGATGAGGAGGATGAAACCTCCTCACATGTCCTC	DIAVI-09JAN12-CLUS01099_2	#N/A
CRW297	LG1	139.74	GCATGTGGTACCTTACGTTGACTAC	GGGATGTTAAGCCACTCTTCTTCTATT	GCATGTGGTACCTTACGTTGACTACNTTGNANACTAATTTATTTTTATGCAGGACAATGCAAGGNCACATACCTCAAAAATCGTGCAAGAGTACATTANCANAGTAGGNTTTCTGATCATGGAATGNCCAACGTGCAGTCCAGATCTCAATCCATTAGAACATT[A/G]TGCAATAGAGCTTATTGTCGCAATAGAAGAAGAGTGGCTTAACATCCC	DIAVI-09JAN12-CLUS01103_1	transposable element tc3 transposase
CRW298	LG6	74.48	TGGTTCATCTTGATTGAGTTTAGTTGGT	CACTATACTATGAGCTACGGGAAGACAT	TGGTTCATCTTGATTGAGTTTAGTTGGTTCTATTTGGGATACCTTTA[A/G]AAGAATTGTATTATCTCTGCGAGTAATAGTAGTATCTTCCGGTTTTTCAGTTTTAGTATGAATATCAAATGTCTTCCCGTAGCTCATAGTATAGTG	DIAVI-09JAN12-CLUS01106_1	ankyrin unc44
CRW300	Unknown	N/A	GGGTAAAACATGGCAAGGAAAGTT	CTACTGCAGTTTATAGTTTCCACATGGT	GGGTAAAACATGGCAAGGAAAGTTTAAACTTATGCTGTTTT[C/T]GGCCTAATTTAAATTTTTGTCTACCTTTTTGGGTGAGATTTCCAACCACATGGTCGACCATGTGGAAACTATAAACTGCAGTAG	DIAVI-09JAN12-CLUS01125_1	#N/A
CRW303	LG8	196.95	GGCTGAAATAGGCTCGTCATTG	GCGTTCTTTACCTCCTATGCCTAA	GGCTGAAATAGGCTCGTCATTGGGGTCTGCATAAGCTGTAAGATAAGC[A/G]TGTGCTANAGCCTGTTCTGCAGTTATCCGTTTCTCACTNTCAAGCTCCAACATTAGTCCCAGTAAATCTATAGCTAAAGGGTTAGCACCGGATATATATCTTTGTAAGTNNTTTTTTAGGCATAGGAGGTAAAGAACGC	DIAVI-09JAN12-CLUS01139_1	p38 map kinase
CRW304	Unknown	N/A	TGCAAACGGACTCTGCTGT	TTTAGACGAGAACGCATATCAGCTT	TGCAAACGGACTCTGCTGTNGTTTGAAATACCCGTCCAATGTGCAAGAAGCTGATTATACGTT[G/T]TTTCTTCTGGTTTTTCAGGACTTACCAGATCGAAAATAAGCTGATATGCGTTCTCGTCTAAA	DIAVI-09JAN12-CLUS01144_2	gag capsid-like protein
CRW305	Unknown	N/A	AAGGTTTTCCAGGTGAACAAGGTAA	TCCGGGAATTCCAGACATACCTATATC	AAGGTTTTCCAGGTGAACAAGGTAAAGAGGGACCACCAGGTATATATGATCCTAC[C/T]TATGACGAACCAGCAAAAATTGGAAGCCNAGGTAGGCAAGGACCTGAAGGATATCCTGGNGATATAGGTATGTCTGGAATTCCCGGA	DIAVI-09JAN12-CLUS01154_1	collagen alpha-1 chain-like
CRW306	Unknown	N/A	CGGATGGTCTGGAAGGTGTTC	CTGGTCCTGTAATTCCTGGGTAAC	CGGATGGTCTGGAAGGTGTTCCAGGTCCACCAGGTAACCCGGTTTACT[A/C]ATATATCCTGCAGGCAATCTCATAAAAGCAGATGAAGCTGAAATCGGAGATGCTGGTTACCCAGGAATTACAGGACCAG	DIAVI-09JAN12-CLUS01154_2	collagen alpha- chain
CRW312	LG4	231.06	TATCTAAAAATACCGAATTTCCACCATTACTTT	CTAAATTCTAAAATGGCGCCGACATAAT	TATCTAAAAATACCGAATTTCCACCATTACTTTTNAACAGTTATTACAGCATAATGTTA[C/T]GACAAAAATTGTTTCGAGAGAATTTGGGCTTAANTCCAATTTCTTATCTTATACCTGGCTGCAAAATTATGTCGGCGCCATTTTAGAATTTAG	DIAVI-09JAN12-CLUS01174_1	atp synthase gamma mitochondrial
CRW314	LG2	0	CCAACCAGACCGGTGAGTT	CGACTTATCTCGTGCTATTCGTACTATC	CCAACCAGACCGGTGAGTTACTCCCAAGATATATAGCTTT[G/T]TCTGTGTGTTCTAACGTATTACAATTCCAAGAAATTTGGAGTTTTCGCTTGGCTTGNTTTAATAAGATAGTACGAATAGCACGAGATAAGTCG	DIAVI-09JAN12-CLUS01185_2	rna-directed dna polymerase from mobile element jockey- partial
CRW315	Unknown	N/A	TGTAACTCCGTTTTGATGACAACCAT	GCTGTATTGCATTAGATGGGCCATTATA	TGTAACTCCGTTTTGATGACAACCATCATGATCCAATTTAGTGAATATTAATATGAATTTGACAAAAACTAAGACATATCGCACACCTAGTTCAATTGTGCCACAACTG[C/T]AAAAATTCGAATTTTGGGTTAAGGCTGTAAAATATTGCCTATATAATGGCCCATCTAATGCAATACAGC	DIAVI-09JAN12-CLUS01189_1	#N/A
CRW318	Unknown	N/A	TGCTCAAATGTGGTAATATCTGCTGTAT	CACTTTTTTCTCTCCCACTCTCCTAA	TGCTCAAATGTGGTAATATCTGCTGTATATTACCAGAGATGTGGTATACCCATTAAAAATTGACAGTTGACATAATAAAAACTATTCAGGGTTGG[C/T]AAAATCGGGTGGAAAANCATTAAGTTTTAAATTTTNTGTGGTAATTAAACTAACTGGAACATTGAAATCAAAATATTACTGTTATACTTTATTAGGAGAGTGGGAGAGAAAAAAGTG	DIAVI-09JAN12-CLUS01199_1	#N/A
CRW319	Unknown	N/A	CCAAAGGGTAAAAGGAAGCCTCTT	GGCCGTGTTTTCTTATCTTTCTTTGTTT	CCAAAGGGTAAAAGGAAGCCTCTTCCTGAAGAAGAAAAGGAAGAAATCAAACTTAAGCCAATCTCTAAAGAAAAACCAGAAGTTCCAGAGTATAAAACAGAGGTAGAAGAAGTAAAGCGA[C/G]AATCAGCAGAGGTTATAGAAATAAAGGAATATGATGATCAAATTAAAATACAACCAATTGACAAGAAAACAAAGAAAGATAAGAAAACACGGCC	DIAVI-09JAN12-CLUS01203_1	novex-3 (titin isoform)
CRW321	Unknown	N/A	CGATAGTTGCATGGTATTTGCTTCAA	GCTGTGACGCATCCCGTAAAA	CGATAGTTGCATGGTATTTGCTTCAATTTTTTGTTTGTNTTATCCATATTTATAAATGGGCAAAGTATCAA[A/T]GACTAACAAACTTTGAAGAATGTTTGGAAGAGTTACTTAGTTTTTTTTACGGGATGCGTCACAGC	DIAVI-09JAN12-CLUS01219_1	#N/A
CRW325	LG4	89.75	CGTCCATAAGAAATACGTAGCCCTATCT	GCTGACGTTAACCCCAAAAGAAATAT	CGTCCATAAGAAATACGTAGCCCTATCTCTGCAACGTTCCGTTCTTNACGCGAAGCTGTCTATAGTGCGGTACAAATTTATTTTTTACTAGCAATAAAACAAGTAAAAATG[C/T]TACATTACTTTATTTTGCCAAATATTTCTTTTGGGGTTAACGTCAGC	DIAVI-09JAN12-CLUS01240_2	endonuclease-reverse transcriptase
CRW326	LG3	92.16	ATGGAGAAATGAATGGACACATCTAAGG	CCTCACTCCACGCATAATTATCACATAT	ATGGAGAAATGAATGGACACATCTAAGGGGGCTTACATTCGACAATGGATGGAATAGATGTTGATCATGATAACTGGAAACA[C/G]ACTGCAAATCTCAGAATTGAAGGTGGACATAAAATATGTGATAATTATGCGTGGAGTGAGG	DIAVI-09JAN12-CLUS01243_1	endonuclease-reverse transcriptase
CRW331	LG1	139.14	ACTCACAAATATCATACAGGGACCAGTA	TGGCAAAATTACTTGCAAAGCTACATTT	ACTCACAAATATCATACAGGGACCAGTAAAGCTGGGTTTCACAGAAAAAGGTGGTTCTAAAAAT[A/G]GCTGGTAATCACTGTTAAAAAAGAAAATTTACAGAGAATTAAAATTAAANTACGATTTATTGAACGAAAATGTAGCTTTGCAAGTAATTTTGCCA	DIAVI-09JAN12-CLUS01268_1	eukaryotic translation initiation factor 5a
CRW332	LG1	187.06	TCTAGTAGGCGATGGTAAAACCTTCATA	ATGGCCATACGTTTCTCACTGTT	TCTAGTAGGCGATGGTAAAACCTTCATATGCAATAATCTAGTGTCTACGAACTTTTTGAAAGCGCTTCTCATATC[A/G]ATTGTGACAGTTGCCTTTTCTACNCCNAACAGTGAGAAACGTATGGCCAT	DIAVI-09JAN12-CLUS01276_2	maternal protein tudor
CRW333	LG8	76.39	CGTACATCGGCATGTCAAGCTTATA	CATTGGTCGCACGTCTTCTTTT	CGTACATCGGCATGTCAAGCTTATAAAACNTTCCAAACAAACTTGTAAATACGTAAANATCANANGGCCTATTTCAGATCAATTTTCATATGAATTTGTTGTAAAGAGGAGTGAGTTCTAGATTTTGTTTGTTTATATACTAGTGTT[A/C]TATCAGATATCTTCAAGAGCANCANGCCAAATTATTTGAAAAAGAAGACGTGCGACCAATG	DIAVI-09JAN12-CLUS01290_1	rna-directed dna polymerase from mobile element jockey- partial
CRW334	Unknown	N/A	CCCAAATGTTGAGGGCTCTAGAAC	TCTTTCTTCTGCTGGCGATTCATT	CCCAAATGTTGAGGGCTCTAGAACGAGAAGATTCAGAAATAGCCAGGTTGAATGGTTTAGTTAAGTCNTATTATCTTCCTCC[A/T]GTGACTGTTCATACAACCAATGAATCGCCAGCAGAAGAAAGA	DIAVI-09JAN12-CLUS01291_1	protein c10-like
CRW336	Unknown	N/A	AAACGAAGTTCGCCACAATAGAGA	GCCGCTTTAAGATCCGGTTT	AAACGAAGTTCGCCACAATAGAGAGGGGAGTTTTACCNGAGTGTTAATCTGGTAACAACTTGACTGGCCCAAGGGTATTGACTGAAGACTTTACCGCTTCTACTAAAG[G/T]GTTGATTTAGTAGCAGCTCCCAAACCGGATCTTAAAGCGGC	DIAVI-09JAN12-CLUS01313_2	#N/A
CRW342	Unknown	N/A	GAACATGTTTTGCGTTAAAAAGTTGTCAA	GAGTTGCAAGAGATAGCTGACACT	GAACATGTTTTGCGTTAAAAAGTTGTCAAAACATATAGAGTCNTGAGAAAAAANTTTGANAGCCATATCTCGGTTNTNAGTTGGCTGCACNTACCGCGTTTTATTTGAGGAC[A/G]GCAGANNAGTCAAAAGGCCTTTGATGACTTTAGAGTGTCAGCTATCTCTTGCAACTC	DIAVI-09JAN12-CLUS01368_2	histone-lysine n-methyltransferase setmar
CRW343	Unknown	N/A	TGTGAGTGCTCCAACTGAGTTTG	AGGTGATAAGAGGAAGGTTGCTAGA	TGTGAGTGCTCCAACTGAGTTTGGAATCCAGGGTTACCTCTAGATACTT[G/T]ACCTCATCGGTTCTTTTCAGTTCCTCCCCAAATAATTTCAGCTCACTCAGTCTAGCAACCTTCCTCTTATCACCT	DIAVI-09JAN12-CLUS01370_2	endonuclease and reverse transcriptase-like protein
CRW344	LG4	80.15	AGAACGAAAATTTGGAAGAACTCGAAAG	GCTGGTTGACATGTGTTGTTTCATTT	AGAACGAAAATTTGGAAGAACTCGAAAGTGCACTTACCATGCTTCGTTACATNCAACT[C/T]CAAACTCTACAAGAGCTTTCCAGTCAAGACCAGATTCTNAATTGCATTGTCGTCACTGTTCAAAACATCGATGTCCAGGTTAAAAATGAAACAACACATGTCAACCAGC	DIAVI-09JAN12-CLUS01375_1	#N/A
CRW345	Unknown	N/A	AGGCTTACAATGTATTCGGAAGGAAAAT	CGATTTCTATATCCACGGGTTCCATTAG	AGGCTTACAATGTATTCGGAAGGAAAATATTCGTAAGTATCTTTAAAATGCATTAAATGATTTCCGAGATT[C/G]TACACAAATTTTTTNATGTATTTGAATTTGTCTGAAATGCTGAATTTTTCCTCTAATGGAACCCGTGGATATAGAAATCG	DIAVI-09JAN12-CLUS01398_1	#N/A
CRW349	Unknown	N/A	GGCGTGTCTTAGGTGTTTCTTGTATAT	TGTCTAGCAACTGGATGAAGTACCA	GGCGTGTCTTAGGTGTTTCTTGTATATACTCGAAATTTCTTNAACCTTTTTAAAGTAAGCNTTTTTTATAATAAANTCATAGGNTTACTANTGTCAAATTAGGTCATCTGGTATTTATACCAA[C/T]ATTTTCAAGTTTCCAGTCATTTGTCCANCGTTACATACANTTCTGTAATTTCAGTATGGTACTTCATCCAGTTGCTAGACA	DIAVI-09JAN12-CLUS01464_2	#N/A
CRW350	LG6	148.47	CAAAACAGTCTAGTTTGTAAAGATATCAGGGA	CTTATACCAGGTGGAGGAAAGGAAATTA	CAAAACAGTCTAGTTTGTAAAGATATCAGGGAAATTAAAAAACGAAAATGTTAACAAAACATGAAACTACAACATGTTTTNAATATATACCCA[C/T]CCTTGTACCTTCTTCCTCCTANAANGCGTTTCAAAGTTAACATAAGNAAATAATTTCCTTTCCTCCACCTGGTATAAG	DIAVI-09JAN12-CLUS01492_1	#N/A
CRW352	Unknown	N/A	GCAAAAGCGCATGCCATGA	AGAACTAAAAATCGTTTGTTATATTCCTCAAC	GCAAAAGCGCATGCCATGAGTGGAGCTGGTCTAATA[A/T]ACATTGCAGGAGGTTCCAACTCAAGTATCTGTAACTACACTCCAGATGGATATCAATGTTGAGGAATATAACAAACGATTTTTAGTTCT	DIAVI-09JAN12-CLUS01507_1	endopolygalacturonase
CRW357	LG8	175.63	GCAAAGTATGCCGATATTGACTCCTAAA	CGGCGAGAATACGTATATGGAACTTAAA	GCAAAGTATGCCGATATTGACTCCTAAATAGGTAAAGCTATCTACTTTTTCTAAGTTGTCAACTGTCAGGTAGGGTCGTGTTGCTCTGTTCGAT[A/C]GGCTTTGTACCAGGATTTTAGTCTTTTTGTGTTTATTGACAGACCTACTTGTCTAACACGTGATTTAAGTTCCATATACGTATTCTCGCCG	DIAVI-09JAN12-CLUS01618_1	uncharacterized transposon-derived protein
CRW358	LG2	68.68	ATCGCTGCCAGGAGAACTG	TAACTGTGAAACCAATATATTCCCAATGA	ATCGCTGCCAGGAGAACTGGTAGGATTAGGGGAGGCAAAGTTGATGCCAAGAAAGAGGATTAGGTTATA[C/T]GAGTTAAAAGTTTTTGTACAATTTGTATCAGTGTATTTCTTGTGGATTATATTTATACTTAGATATTGTTAATTCATTGGGAATATATTGGTTTCACAGTTA	DIAVI-09JAN12-CLUS01666_1	ribosomal protein l8e
CRW360	LG7	203.76	TTGATCGTACATTGGCAGTGAGAAT	GATTATGAGCGACACACTTCAAAGG	TTGATCGTACATTGGCAGTGAGAATGGATAGGGCAAATGATAATATCAAGTTGCCCGAGGGTTTAAGGTCGAT[C/T]GGAATGGGTCTAGGGCCCAATGGAGAGCCTTTGAAGTGTGTCGCTCATAATC	DIAVI-09JAN12-CLUS01679_1	myelin expression factor 2-like
CRW365	LG7	28.4	CCCTAGATATTAAAGGCAACTGTGACAA	GGAGTGGCCGTGATATCAGAAAA	CCCTAGATATTAAAGGCAACTGTGACAATANTTTAGTCATTAAAAANACCAACACAGAA[C/G]AGGCTGAAGAAGTCGAGTTGAAGATGGATGGGACTGTTTTTTTGGNANTAAACCAGAATTGCTTTTTTCTGATATCACGGCCACTCC	DIAVI-09JAN12-CLUS01733_1	collagen and calcium binding egf domains 1
CRW366	LG2	75.81	GGGAGGCAACAATGTAGGAAAAGTATAT	ACATTGAAACTACCACCAGCAAGATAA	GGGAGGCAACAATGTAGGAAAAGTATATCACGGGCTTCCACAAACA[C/G]AAAACAGAAGGGATGGTAGTTTATACATAGATAGGTCAGGTGTGTCTGCTGAATATTATCTTGCTGGTGGTAGTTTCAATGT	DIAVI-09JAN12-CLUS01756_1	#N/A
CRW369	Unknown	N/A	TCGTTATTTCCGTGTAGATTGTCGAAT	GTTATCCAGACGTTACAGCAACAAAA	TCGTTATTTCCGTGTAGATTGTCGAATTCTTCATGTAGACTTGNAGATAACTCTTGCTTGAGG[C/T]TTACTTCGGCTACTTTTTCTTGTTTNTGGCGCGCCTCTAGCAGCATATTCTGCAAATCTACGTTTTGTTGCTGTAACGTCTGGATAAC	DIAVI-09JAN12-CLUS01793_1	#N/A
CRW370	LG8	141.67	CCTCCAGTCTTTAGTCAGATGTTTAACC	CGAGTTTTACTTCTCAGATGCCAACA	CCTCCAGTCTTTAGTCAGATGTTTAACCCTTTTAAAACTAGAAATTAGTTTGAGAGAAACATACCCTTCTTTATTTCTTTTGAC[A/G]TGTTTGAGCAAAAAGGCATCTTTAGTAATGTTGGCATCTGAGAAGTAAAACTCG	DIAVI-09JAN12-CLUS01794_1	lupus la
CRW374	LG1	147.53	CACCAATTGCCAAACATCTTACAGA	CTCCCGTGACACCAGCTT	CACCAATTGCCAAACATCTTACAGAAGCCTGGAGTTGGTGAGCAGCCAAGGAGTTCAGAACGCAATCTACTCCT[C/T]TACCATTTGTTTGGTTCATAATCATTTGTTCGAAGCTGGTGTCACGGGAG	DIAVI-09JAN12-CLUS01798_1	fatty acid synthase
CRW378	LG7	7	TGAAGTTCTTTGTCCATATTTTCCCTCTT	GGTGCAAAAACGTCATAAAAGAAACAG	TGAAGTTCTTTGTCCATATTTTCCCTCTTCTTTCTTCAATGAATTTTCTTTTNTTCTTTACGTAGTTGTTTATTTTTANNATCTGCNTGTGTTTTGT[C/G]TTTCTGTTGTAATCTGACATTCTTTGTCAAATCAGTCATTCANTCTTGCTCTTNTTTGTTTAACGTCCATACCTAGTAATTCTTCTGCTGTTTCTTTTATGACGTTTTTGCACC	DIAVI-09JAN12-CLUS01804_1	receptor-type tyrosine-protein phosphatase beta
CRW379	LG9	79.54	TTCAGATCACTGCAGGGCTTATC	GCTGGAGGTAAGCTAAAGAAGAAAGTT	TTCAGATCACTGCAGGGCTTATCTGGCGGTGGAGTATATCTGCGAGGACCNTTTCTATCGTC[A/G]TCATCGATAAGTTCTTTAGCTTTCGGCTTNCTTCCAACTTTCTTCTTTAGCTTACCTCCAGC	DIAVI-09JAN12-CLUS01805_1	chromodomain-helicase-dna-binding protein mi-2 homolog
CRW381	LG5	295.83	CAGTTGATTTATCGGCCTTTTGAGATTT	AGTCAGGCATCTTCTACCAACAAAATTA	CAGTTGATTTATCGGCCTTTTGAGATTTTAAGGTTCTAACTTTCTCACCTTGTAGAGCTATTTGCTGGAGAATTGAATTTTCGTCTAAGGACACGTTTTCTTGTTTTGGTTTGGT[A/G]GTAGAAGATGTCTGATTTGTAATTTTGTTGGTAGAAGATGCCTGACT	DIAVI-09JAN12-CLUS01808_1	bifunctional aminoacyl-trna synthetase
CRW382	LGX	3.01	GGGTCCACCATTGCAGTTCTT	CCAATAATGAGGTACCGGACCATATAG	GGGTCCACCATTGCAGTTCTTACTGTTATCATTCTGATTATACAATTCTG[C/T]ATCAAGACTTTCGTCATCAATCATCAAGCATGGAAAAACGTGTACGCCAACTATATGGTCCGGTACCTCATTATTGG	DIAVI-09JAN12-CLUS01809_1	plasma membrane calcium-transporting atpase 3-like
CRW386	LG2	98.32	GCTGGTTCCAGAACTGATTTGTG	ATGGCTTTTGAGAGATTTCAGTTTCTA	GCTGGTTCCAGAACTGATTTGTGGGGTGTTGAAATCAATGGGGAAAGAGGCTATATCCCCAAAAGCTTAGTACG[C/G]GAATATAAGATATTGGGAAAGCCAACTGTAGTTGTAGAAACTGAAATCTCTCAAAAGCCAT	DIAVI-09JAN12-CLUS01814_1	transport and golgi organization isoform a
CRW387	Unknown	N/A	GCACATTTGCAAGAACGTTTATTCC	CTACCGCCTGAGCTATCACA	GCACATTTGCAAGAACGTTTATTCCAAATCAGTAAACACTTCCATTGTGTGAAATACTATAGAAAT[C/T]TCAACTCACAAGTTTACTTATAAATCTTACAATTTTTAGCGGTGTGATAGCTCAGGCGGTAG	DIAVI-09JAN12-CLUS01815_1	ras-related protein rap-1b
CRW388	LG2	165.37	TGGATTTGAGTACGTGTCTAGTAAGGAA	GAGGCTTTTATGCTCCCAGACAA	TGGATTTGAGTACGTGTCTAGTAAGGAAAATAGGACAAAGTTCGTTTTGGAGCAGGCACANTCCCAACAATCTTCCGACGTTTCT[A/G]AAAGCATTNAGCCTTTCAAAAGTCGCTTTTCCTTGTCTGGGAGCATAAAAGCCTC	DIAVI-09JAN12-CLUS01816_1	ubiquitin-protein ligase
CRW389	Unknown	N/A	ACCTGCGAAACCTTTGGAAGAA	CGGACGTCTCATCAACCTCAAAATAT	ACCTGCGAAACCTTTGGAAGAACAGGCNGAGTATGAGAACACGAAAGGAGGACTTCCTATCTA[C/T]TACCATTTCTATTCCGAAAACCAGACCCTTTCCAAATATTTTGAGGTTGATGAGACGTCCG	DIAVI-09JAN12-CLUS01817_1	cadherin-like protein
CRW391	LGX	41.29	CAGAGAGTTATTTCCCCTGTTTCACT	CCATAAACTACAAATGTCACCCTTTTCC	CAGAGAGTTATTTCCCCTGTTTCACTGGAGCGAGTTAGTCGCTTTTCCTCCAGTGTGTCTTCCCCTC[C/T]TTGGATCGGAAAGTTAACATTTCCTTTCCGGAAAAGGGTGACATTTGTAGTTTATGG	DIAVI-09JAN12-CLUS01819_1	segmentation protein cap n collar-like
CRW392	LG6	76.71	GCCGGACTCCCATTGTAGATACTAATAT	AAAAGGAAGCTGTGGATGGTAATCA	GCCGGACTCCCATTGTAGATACTAATATTATAGCCTAGGTAAT[A/G]GCTCAAGTCTAATGGCATTGGATATGTTTTAGGTGGTTCGTATTTTTTTCCAGTGTCAATAACCTTATTTAAGTACAGTCCTAGACCTGTAAAAATAATTGGCAAGATGATTACCATCCACAGCTTCCTTTT	DIAVI-09JAN12-CLUS01820_1	atp-binding cassette sub-family a member 2-like
CRW394	LG8	116.56	TCTGGACCTGAATCTGTCGTTAAAAC	GAGGTCGCTTTGGTGGTAGAA	TCTGGACCTGAATCTGTCGTTAAAACGACCACCTCCTCTGCTGCCTCTTGGTCCACTGCCACCATAACCATTCCTTGGAGG[A/G]AAGTCTCTTCTTCTGTCAAAGCTTCTACCACCAAAGCGACCTC	DIAVI-09JAN12-CLUS01822_1	histone -like
CRW395	LG9	65.49	AGTGACCGTGCTTAAGAGTGAAATTTAT	ACAAAGATACAGCACTAATCCCCAAAA	AGTGACCGTGCTTAAGAGTGAAATTTATATTTTTAACTATCTGTTTTCCGGCATATAATTTCATTATTTTCTTGGCTCTTAAAGTATTGTAGCCGTCACCAACATCTTC[A/G]TTAACATATTTGTCATTTTTGGGGATTAGTGCTGTATCTTTGT	DIAVI-09JAN12-CLUS01823_1	atp-binding cassette sub-family a member
CRW396	LG6	59.29	GCTGGTGGTTTTGGACTTTATGGAT	CTTTCCCAAGTGGCATTCCATAGA	GCTGGTGGTTTTGGACTTTATGGATAAATATATGCATGCAGATAAAAGTGAACTTCTTTACGAAGCCATTCCAGAAAGTTTAAAAAATATGCTTNTGGTGATGGATTCTGCTAAAGTTTTTGACGG[C/T]CCCGATGGAAAGAACATTCTATGGAATGCCACTTGGGAAAG	DIAVI-09JAN12-CLUS01824_1	golgi-specific brefeldin a-resistance guanine nucleotide exchange factor 1
CRW400	Unknown	N/A	CTGTAGCTGCGTATGCCTTTT	CCACGCCAAATAGCCAATACAATAAATT	CTGTAGCTGCGTATGCCTTTTTAGGATTAACATACTTTATTTGGGTTGCCACATACACTATATTAGATCTTATGGTGCTTTGTGAACTAATAGTTTTTAATT[A/C]TAATGTACATATCAATGTGGGGGTGTCGTAATTATCTATTGTGAATTTATTGTATTGGCTATTTGGCGTGG	DIAVI-09JAN12-CLUS01830_1	#N/A
CRW403	Unknown	N/A	GTGAGGATTTGATGAGGGTATTGGTTT	CAGAACAACAAGAACTAGCCAACAAATT	GTGAGGATTTGATGAGGGTATTGGTTTTCGCACAGTTACAGGAATTGGAGCTGGCTTTATAGGATGTTCAAT[A/G]TACTTCCTGTCTCCTGAATAGAGTAATTTGTTGGCTAGTTCTTGTTGTTCTG	DIAVI-09JAN12-CLUS01834_1	isoform i
CRW404	LG1	183.92	ACCGTCGCCTCCTAGAATATTAGATTAT	AGGGCACATATGGCACTTGTATC	ACCGTCGCCTCCTAGAATATTAGATTATAATATAGCTGAGTTAATGAGGGGGAATCCNGATTTTATTTACCANCCTATAATGAA[A/G]AACGGCCGGTTGAAAGAGAAGCGATACAAGTGCCATATGTGCCCT	DIAVI-09JAN12-CLUS01836_1	zinc finger
CRW407	LG1	166.57	TGTGTCCGATGGTGATGCTTT	CTCTCTACTTCCGGTTCTTCATTGG	TGTGTCCGATGGTGATGCTTTGGAAATTAACGCTAAAGAATC[G/T]GAGTTGGATTTAGCTCGACCAGAAGATTATGAAGAAGGGGAAATAGTAGATAAAAATAAAGATAAAGATGTTCCCAATGAAGAACCGGAAGTAGAGAG	DIAVI-09JAN12-CLUS01839_1	ring and phd-finger domain-containing protein kiaa1542
CRW412	LG3	130.61	GGTCACTTTGCAGTACAGACTATTATGA	GAGCTCTCTCGATGACAATATGGTT	GGTCACTTTGCAGTACAGACTATTATGAAGAATAGTGTTGGCTATTCTACGCCTCTACA[A/G]TACTTTACCNACATTTAGCTTATCAGCAGATTTCGAACATTTTTCACAACAATGAACATTTTTCAGAACAATGCTAACAACCATATTGTCATCGAGAGAGCTC	DIAVI-09JAN12-CLUS01844_1	PREDICTED: hypothetical protein LOC100569351
CRW413	Unknown	N/A	TTGCTTGATGTAGCTTAGTAACAGTTGA	GCCGCAAAGAATAAATACTGCTTGT	TTGCTTGATGTAGCTTAGTAACAGTTGATAATAGATATCTGAACGGTCAATGTGGTTGAGGTCTTTTGTAGCATCTTTCAATCC[C/T]TCTAGCGGTTTAATAAGTCCCTCTTGTTGGTATCTTTCACAAGCAGTATTTATTCTTTGCGGC	DIAVI-09JAN12-CLUS01846_1	bicoid stability factor
CRW415	Unknown	N/A	TGGATCACTACTAGGACAAACAGTCAA	CTCAGTACGAAGCCATAGCTCTTATTC	TGGATCACTACTAGGACAAACAGTCAAATCTGAAAGATTTATAACACGTTGGGTTGAGTCTGT[C/T]TCCAAATTAACCACGATTAGACTTTCCAAGGTAAGAATAAGAGCTATGGCTTCGTACTGAG	DIAVI-09JAN12-CLUS01848_1	vacuolar protein sorting-associated protein
CRW416	Unknown	N/A	TGTCCTCGTCCGATTCATTTTCA	GTGCGGTCCATTCAGCTTTT	TGTCCTCGTCCGATTCATTTTCAAAAAACGAATTTGAACTCATAGTGCCAAAAAAGCACATCCNTGTTTACAAAGTTTTATTAACAAAGTGTTTGAATTGTG[C/T]ATTACTTAATATATATGTTTCATATAGTTAAATTGCCAGGAGCAAATTATGATTTTTTGTTCTAAAAAAGCTGAATGGACCGCAC	DIAVI-09JAN12-CLUS01849_1	#N/A
CRW419	Unknown	N/A	CATCAATGTTGAAGGCAGAAATTACAGT	CTGAAAACTGAACATGAAAATCACAGGT	CATCAATGTTGAAGGCAGAAATTACAGTAGCCCAATGACCAATTTGGGATNTAGCNCCTTTAGAAGAAGNACAGAGAAAAANNATTATTTACC[A/G]AAGTTATTAAAATTTNAAAATAAAATACTTTAAACCTATTTTGTTTAGTCTATATATCTTTGATTCTTATTAGTACCTGTGATTTTCATGTTCAGTTTTCAG	DIAVI-09JAN12-CLUS01853_1	cytoplasmic aconitate hydratase
CRW421	Unknown	N/A	GCTCCCAGTCTCCAACCAA	TTGATTCTGAAAAGTTGCAGCTTGTC	GCTCCCAGTCTCCAACCAATCGCCCCAACAAACAGCGGCAGCAGCACTGAAGAAACATGGGCGAAATTTGCCAG[A/G]GAATATGCTCAACACCAACAAATGAGACAAGCTGCAACTTTTCAGAATCAA	DIAVI-09JAN12-CLUS01856_1	heterogeneous nuclear ribonucleoprotein u-like protein 1
CRW423	Unknown	N/A	ATGGACGGATACTCAAAGAAAATGAAGT	GCTGTGCAGGGTGTCATATTGA	ATGGACGGATACTCAAAGAAAATGAAGTACTCAATGAATACTCTGCCAGGCCAGACCTGAATAAACACTAATTTAAATAATTATTGAAGTAAAAACTAGC[A/T]AACTTTGTCATACCTATTTTCCANGTCAATATGACACCCTGCACAGC	DIAVI-09JAN12-CLUS01858_1	vacuolar atp synthase subunit s1
CRW424	LG8	119.63	AGAAGAGGAAATTATAGAAGCCGCAAAA	CATCCAACAACAATAGAGTCGGTTTTC	AGAAGAGGAAATTATAGAAGCCGCAAAAAAAGCGAANGCNCATNCTTTTATTAAGTTGTTACCAAAAGGTTATAATACACTGGTAGGAGAACGGGGAACCCAATTGTCTGGAGGACAAAAACA[A/G]AGAATAGCTATTGCTAGAGCCTTGGTTCGAAAACCGACTCTATTGTTGTTGGATG	DIAVI-09JAN12-CLUS01859_1	multidrug resistance protein 1
CRW427	Unknown	N/A	GACGAGTCCATTAAACCAGCTGTTA	TGCAAAATTGCCTACTGAATGTGAAG	GACGAGTCCATTAAACCAGCTGTTAAATATGATATTTCACTTACTACAGACGAACTCCATCCTACTGAACAAAAAGAGGCTCCGTCTACTGAATCT[A/G]TTGAAGCCGATATGCCTCCTTCACATTCAGTAGGCAATTTTGCA	DIAVI-09JAN12-CLUS01863_1	muscle-specific protein 300
CRW429	LG1	168.18	CAGCAGTTCCAGTTTGGTTGAG	GGACGATAAAGGCGAACCTGTA	CAGCAGTTCCAGTTTGGTTGAGGTGGCGACCACGGAACCACACCAGCCGCTGTGGGTTTTGCGGGATGAAAGTCGTCTAAAACGTG[A/G]CTGCTTAGTAGAGACACGGGTACAGGTTCGCCTTTATCGTCC	DIAVI-09JAN12-CLUS01866_1	dosage compensation regulator
CRW430	Unknown	N/A	TCCTTCTACCACCTGTGAGTGT	GTACATTGGAAGAAGCATGGTGTTT	TCCTTCTACCACCTGTGAGTGTCNCATTCTTGTGACTCATTACAAACCAGATCATTATTGTTTTTATTACACGTCCCTT[C/G]TCATATTTTATTTAANTGGGCTCATATTTTATTTNTTTAAACACCATGCTTCTTCCAATGTAC	DIAVI-09JAN12-CLUS01868_1	transposase
CRW432	LG9	132.12	GCAGGAAGAGTTATCTGAGAACATTAGT	CTCTCGACTTCCATTGTGAACACA	GCAGGAAGAGTTATCTGAGAACATTAGTGCGTTTTTGATTGTTGCTTGTCAAAAGTACAAAGAAGTTAATGGTAGATACCCTGAAAGGATNTTGATCTACAGAGATGGTGTAGG[C/T]GATGGGCAACTTCCATTTGTGTTCACAATGGAAGTCGAGAG	DIAVI-09JAN12-CLUS01871_1	protein piwi-like
CRW433	Unknown	N/A	ACCTGAGATCACTACGAGGATGAAAA	GAGAAACAATGTCGTAAACCTCAACAAT	ACCTGAGATCACTACGAGGATGAAAAAATACCGGAGGTGCGACATTGTTGCAACGGAA[A/G]TAGCACCAAGTATGTACTTAAAACTAATACTACTGTTAAAGATTGTTGAGGTTTACGACATTGTTTCTC	DIAVI-09JAN12-CLUS01872_1	PREDICTED: similar to GA15301-PA
CRW438	LG3	71.84	TTGGTTGCCGCAGGTACA	ACCCACTGCTGCTGTAAATGATT	TTGGTTGCCGCAGGTACAGCCGGTTTAGAAAATTCAAATTTGGCAATAGGCTTGGATTTATCCGCAGCAAAACTAAATGCAGGCTT[A/G]TGACTCGCCGAATTCAAATCATTTACAGCAGCAGTGGGT	DIAVI-09JAN12-CLUS01877_1	nuclear pore complex protein nup153
CRW439	LG6	139.19	CCATGTCACCACGCTCTGA	CCCTACAATTTTGACGTCTAGCTAACTG	CCATGTCACCACGCTCTGACNAGGAGGGCTCAATGTGGAGGGTATA[A/T]AATATATNAATTAAAAGNCCTGATGTAGTAAAAAATCAACTAAATNTGTCCAGTTAGCTAGACGTCAAAATTGTAGGG	DIAVI-09JAN12-CLUS01878_1	mariner transposase
CRW440	Unknown	N/A	CCATCCTCTTCGCATTGGCTATT	GACAGTCGATGACGTAGAAACACTA	CCATCCTCTTCGCATTGGCTATTGCCAAATTAAGATCTCTNCNCACAACGAATCCCAC[A/C]AGATACTGAGACTCTCTCGANACGACAACTGGATAGCCNTTATGTTCAGTCTCCTTAAGTAGTGTTTCTACGTCATCGACTGTC	DIAVI-09JAN12-CLUS01880_1	chloride channel protein 3
CRW442	LG9	102.88	CCATCCGCAAATACCCTCTTATAACATT	GGTCAGAATCCGTTTTGGAACCTAT	CCATCCGCAAATACCCTCTTATAACATTTTCAAGTGATCCTACATTCACTGACTGGAACATGTTCCTGTATTGGAAAAGACCTTCCTTGGCAATGTGAGATTT[C/T]TTCAGTTCTACACATAGATCCAGATATTTGAACATAATAGGTTCCAAAACGGATTCTGACC	DIAVI-09JAN12-CLUS01883_1	eukaryotic translation initiation factor 3 subunit a-like
CRW446	Unknown	N/A	GTCACATATGAAGTGGGAGTAAACGAT	GTTTCTTACACCATCCATCAGCATATCT	GTCACATATGAAGTGGGAGTAAACGATGCAGGTGTTATACAGTACTGGGATTCTAAA[A/G]TATATTCCGACTTTGGTCTAGGAGGTAACGAGCCCTTGGGAGATATGCTGATGGATGGTGTAAGAAAC	DIAVI-09JAN12-CLUS01891_1	xanthine dehydrogenase oxidase
CRW450	Unknown	N/A	AGCTGCCAAAGAAGAACACGTAA	AGGTAAAGTAACCACTGGAGTTCCT	AGCTGCCAAAGAAGAACACGTAAGGAGAGGTCAACTCGCAGATGTTTGTCTCGATACTCCGTTGTGCAATGGACACAC[A/G]ACCAGCATGGACGTGCTTTGGACAGGAACTCCAGTGGTTACTTTACCT	DIAVI-09JAN12-CLUS01896_1	udp-n-acetylglucosamine--peptide n-acetylglucosaminyltransferase 110 kda subunit-like
CRW457	LG6	17.41	GGTTTCATGCTGGTCTTGTATTTGT	CAACATATAGAAAGGAAGATAGCGTGGA	GGTTTCATGCTGGTCTTGTATTTGTCNTACACTTCTTGAGCTTTATTTTTGTCTTTTTTTATTTC[A/G]TCAAGTTCACCCCTCTTTTCTTCGTATGTTCTCCACGCTATCTTCCTTTCTATATGTTG	DIAVI-09JAN12-CLUS01908_1	structural maintenance of chromosomes 5 smc5
CRW458	Unknown	N/A	CCGCTACTAGAAGTCGGATGTTTATTTA	CAAACTTTAAAACTCCACGTTATTGCGA	CCGCTACTAGAAGTCGGATGTTTATTTAGCGAATTATTTTGGTCTCCATT[C/T]TCTTCTAGTCATGCAAACCTTAAGGCTATTTATTTAAGCANTTATCAAATCGCAATAACGTGGAGTTTTAAAGTTTG	DIAVI-09JAN12-CLUS01909_1	#N/A
CRW459	LG3	92.48	TCCTTGGAAGGCTCGATGAGA	AAACCTTAGCGTACTGCTCGAAAT	TCCTTGGAAGGCTCGATGAGACCTTTTAATAGTAAATTGACTTCACATTTGTCGGAAACGGTGATTATGGTACAGCCAGGGGGCGC[G/T]GTTTCATTTACCGGNGATTTCGAGCAGTACGCTAAGGTTT	DIAVI-09JAN12-CLUS01910_1	valyl-trna synthetase
CRW460	Unknown	N/A	TCGAAACGTGACAACTCATCAACT	AGTTCTTCAATTCTCGCGGTCAA	TCGAAACGTGACAACTCATCAACTTGTGTNCAACTGGAAACTAAACTTATTCAGAAGACACAGGAACTGACNGTAGCNACAGAACAGATTAAATCTCT[C/T]AACGATATTAACACTAACTTGACCGCGAGAATTGAAGAACT	DIAVI-09JAN12-CLUS01913_1	nucleoprotein tpr
CRW461	LG8	55.81	GCTAGTGTATGGAGCTGCCAAATA	CTAGCCGAAGTAAACTCAAGTACAGT	GCTAGTGTATGGAGCTGCCAAATACGGNTACGTCTTCGAAAGCCGAACTCCAGATCATGTAGAAATCGATGCNTTAGGCACCAG[A/G]GAAAGATATGAGATACTGACTGTACTTGAGTTTACTTCGGCTAG	DIAVI-09JAN12-CLUS01914_1	phospholipid-transporting atpase 1 (aminophospholipid flippase 1)
CRW462	LG6	65.83	GCGTTCTTTGTCTTTGGATGGTTTTG	ACCACCAATAAAATCCAAAGCCATATCT	GCGTTCTTTGTCTTTGGATGGTTTTGGCGACGGAGTGCGAT[A/G]TTTCTCTTTAATACTTGTACGGCTAAGAGGACGAGGAGACTTCTCAGAACTCAACTTTTTAAAACTAGATATGGCTTTGGATTTTATTGGTGGT	DIAVI-09JAN12-CLUS01916_1	cg7358 cg7358-pa
CRW464	Unknown	N/A	AGTGAGCACCATTTCTTTGGAAGT	AGAGTCCTTCCAGAGATCATTCC	AGTGAGCACCATTTCTTTGGAAGTCGACGCCATAATTTC[C/G]GACAATCCGATNCAGACTCCTTGACGTTGATCCGCTTGNGGAGACTGCAGACCTCGTTCTAGGATCGGAATGATCTCTGGAAGGACTCT	DIAVI-09JAN12-CLUS01918_1	translational activator gcn1
CRW468	Unknown	N/A	AGTCTTGCACTCATTACAGTATTGTTGA	CCTACTTTGGAATCGCTGGTTGTTAA	AGTCTTGCACTCATTACAGTATTGTTGAGCNANCATTTGTATNGTNTTGTTCACTTTCAACTGGGCTCCAGCACCNGCAGCTGCTGCNGCAGCGCCACCTGCAGTCGGNGCCGACGAAGTCGAAACAG[C/T]ATCTTCTTTTTTATCGGGTCTGTGCTCTGTAATNTTAACAACCAGCGATTCCAAAGTAGG	DIAVI-09JAN12-CLUS01923_1	e3 ubiquitin-protein ligase ubr4-like
CRW471	Unknown	N/A	GGTATAAGCTTCTAAAACTCCCTCTCTT	GCTCCGAGTTCAAGAAGTACCT	GGTATAAGCTTCTAAAACTCCCTCTCTTAGGTCGTTAAGATAATCGATCATGTCGAAGTCGTTGCGGTCGACTTGCGCCTGCGAAGCCTG[A/G]GCCAAAGTGGACAGAACCACCTCGAGGTACTTCTTGAACTCGGAGC	DIAVI-09JAN12-CLUS01926_1	importin subunit beta
CRW474	LG5	235.77	CGTCTTTAAGAGAGTTCGCTACTTACAT	GCCTTTTACAAGTTGTTTTCGAGGAA	CGTCTTTAAGAGAGTTCGCTACTTACATAAAATATTGGACAATTTTCTCTAGCTTCTTCTTCATTTCGTAAACCCTATAGTCATGACCTTCGATG[A/G]CTTGTTTTTAAATAGTAGTTCTTGTTTGCTTATTCAACATGTATAAAAATATGATTTTCCTCGAAAACAACTTGTAAAAGGC	DIAVI-09JAN12-CLUS01929_1	endonuclease-reverse transcriptase
CRW478	LG9	75.59	CCTCCTCGTCGTCTTCTGAATCT	AGGTTTTTGCCTGTAGCAGAAC	CCTCCTCGTCGTCTTCTGAATCTGCCAAGCCTAGTTCAGGAGCAAAAAAAAAAG[A/G]AAGTTGGAGGAACAACTAAACCGAAGAAAACTGTCGNCGCTACCAAACGTTCTGCTACAGGCAAAAACCT	DIAVI-09JAN12-CLUS01933_1	nucleolar protein 56-like
CRW479	Unknown	N/A	GAAGAGATAACATTCGAAGCCAAATCAA	ACCGTTAACTTCAACACTACCCTCTATA	GAAGAGATAACATTCGAAGCCAAATCAAATCAGTTAATAGCTGTGGTAGGAACAGTGGGTGGAGGAAAATCTACATTGTTACA[C/T]GTCATTTTAAAAGAATTAGATCCTATAGAGGGTAGTGTTGAAGTTAACGGT	DIAVI-09JAN12-CLUS01935_1	probable multidrug resistance-associated protein lethal 03659-like
CRW480	LG5	71.16	TGTACATCAGGAACTTCGAACTCAAG	CGAGATCTTAAGAGGCCAATTCAGA	TGTACATCAGGAACTTCGAACTCAAGTTCAGTTTGTGGTTCTATATCTA[C/T]ATGTTTGTCAATGTGCGCAATAGCTTGCTTTTCTAATTCCTGATATACTTGCTTATTTCTTTCATCCTGAAGATACANTTCTCTTTCTTCAGATGATCTGAATTGGCCTCTTAAGATCTCG	DIAVI-09JAN12-CLUS01936_1	muscle-specific protein 300
CRW482	Unknown	N/A	CATTGATTTCAAAGCTAGAAGCGAAGAA	GCTCAAGGTTGATATCCAATGTTTTACA	CATTGATTTCAAAGCTAGAAGCGAAGAAAGCAACATAGAGTCGGTGGATTTTATGTTTGAA[C/T]TGACCATGGATTATAGAGTCAAAGGATCAAAACTTTACACNGAAAATGTCACTGTGNTTCGAGAAAAGACTTTGTGTAAAACATTGGATATCAACCTTGAGC	DIAVI-09JAN12-CLUS01939_1	integrin alpha-5
CRW483	LG7	202.48	GAAGAGCCGCTCCTATTCCTT	CTACTATGTTTCTGTTTGGTTCCATGTC	GAAGAGCCGCTCCTATTCCTTCGACTCAATGAACCGTGACAAAAGGCACTT[C/T]ATCCANGAGTACTGCGAGCACTTCGGCGTGGATAGCGCTGCTTACGACATGGAACCAAACAGAAACATAGTAG	DIAVI-09JAN12-CLUS01940_1	protein shuttle craft-like
CRW485	LG7	84.15	TGAATCACGTTCTCACAATCGATCTC	GATGCGCTCGAAGAATCTAACCT	TGAATCACGTTCTCACAATCGATCTCTACATTATCGATTTTCTGTGCAACTGTTGTCAAGATTTCCTCATGCGAAACT[C/T]TGACAAGTGACGGCTCGGTTTTGAGGTTAGATTCTTCGAGCGCATC	DIAVI-09JAN12-CLUS01942_1	testis-expressed sequence 2
CRW490	LG4	148.58	CAGGTACTTCGATGGGATGAGAATTTT	GACCCATCTGTGGTTAAATGAAGGT	CAGGTACTTCGATGGGATGAGAATTTTTCAAACTGTCTAATTCTAGAGCTTTNATGTACGAATCATTAACAAATTGAGTCCAGATATCGTACTCGGGGAAGAG[A/G]TAGTTGACGCAGAGAAATTCTACAAATGAAGCGTAACCTTCATTTAACCACAGATGGGTC	DIAVI-09JAN12-CLUS01949_1	puromycin-sensitive aminopeptidase-like
CRW491	Unknown	N/A	GGAGTTTGATGGAGAAGGATATGGAATT	GCTTTCCTGTCATGTAATTGTCAGATG	GGAGTTTGATGGAGAAGGATATGGAATTTTGTAGGTAAAAATGCGTTTAATAAGTTCTTACTAACTCCTGGATACAGGTCGTAAAAGTAAATTAAATCTAGAAATATTTGACTCGATTCCTTACCATAGAGGAATGTTTTTG[A/G]ATGCACCCAAAATAATAGGGGGCATCTGACAATTACATGACAGGAAAGC	DIAVI-09JAN12-CLUS01951_1	apoptosis-inducing factor mitochondrial
CRW496	LG7	195.38	CGAAACAAGACAGGCTAAACTTATCATT	CGCGGTAAATTGTGACAGATGACATAT	CGAAACAAGACAGGCTAAACTTATCATTCTGTTTATATGCAGACAAATCAATATAANTTAAGCTTGACAGGCAATCGGCGCCGGCGG[A/C]TCTACTAACAAATCTACTTCATATGTCATCTGTCACAATTTACCGCG	DIAVI-09JAN12-CLUS01958_1	repressor of rna polymerase iii transcription maf1 homolog
CRW497	Unknown	N/A	CTCAGTTAAAGGTCTTTCTGGATTCTCA	CGAACCTCTAGCCAAAGACTACAA	CTCAGTTAAAGGTCTTTCTGGATTCTCAGGTAAATCAGAAATTTCAGGCTTTTCGGGTATCGATTTCAGATTGGGCTTTGGTTTNGGCACCAAGACAGGTTTTTGCTCCGAACT[G/T]GCAGCAGGTGGATCNTTGTAGTCTTTGGCTAGAGGTTCG	DIAVI-09JAN12-CLUS01959_1	midline fasciclin
CRW498	LG8	178.02	TTCGTTACTGCCGTTCGACATAA	CGGGTGATCTAGACGATTCCTTGA	TTCGTTACTGCCGTTCGACATAAAGGAGGAGGGATAGTCCGAGGGATCGTATTCTTGCAT[A/C]AGGGCGCCCCCACCGCTGTCGTCCAAAAGGTACACTTGGTTCAAGGAATCGTCTAGATCACCCG	DIAVI-09JAN12-CLUS01961_1	transmembrane and coiled-coil domains protein 1-like
CRW499	Unknown	N/A	CCAAAGCCTGGTTGAAAGAAGGT	TGCGTAATCTTCCGTGTAAGCTTTA	CCAAAGCCTGGTTGAAAGAAGGTCTTAAACCGCGATGTATTACCCGNGATCTNAAATGGGGGGTTCCCGTACCNCTNGACGGCTATCGAGATAAAGTATTCTACGTTTGGTTTGANGCACCTTT[A/G]GGGTACATTTCGATCACTAAAGCTTACACGGAAGATTACGCA	DIAVI-09JAN12-CLUS01962_1	methionine-trna synthetase
CRW501	LG9	158.75	GCTTTTTGACGCTTGGATCTTTTTATCA	ACGGCCTTAGAGTCGTTTAGGTATAATA	GCTTTTTGACGCTTGGATCTTTTTATCATTGNGAGGAACCGCAGGTTCGGATATTTGGTTGGCGCACNTACTT[A/G]AGCGGGTAATGGCGCAGACCCACCATCCGTGGTATTATACCTAAACGACTCTAAGGCCGT	DIAVI-09JAN12-CLUS01965_1	protein
CRW502	Unknown	N/A	TTCGCAAAACATTCTTTAGTTTTAACGA	AGAGAAAAACAATGTTGAGCCAGAAAAG	TTCGCAAAACATTCTTTAGTTTTAACGATAAGTTGATTNTTAGCTTGGTCAATAATTTTTACTTGATCTCCATCTTTCAAAGCTTTAATAGGCTTTGG[C/T]AATTCAAAGAAACATTTCACAGAATCATTNAATTTCTTTTCTGGCTCAACATTGTTTTTCTCT	DIAVI-09JAN12-CLUS01967_1	PREDICTED: similar to predicted protein
CRW503	Unknown	N/A	TCGCCTAAAGTAGCCAGCTCTA	CCGATCCAGTTTATTCCGAAGCAT	TCGCCTAAAGTAGCCAGCTCTAGCGTGCAGTTTTGTAAAGTATC[A/G]TTAGTTTGGTTTACGATTAAGACATCAAGCACGATATCGTACTGATTCACGTGAACNTATGCTTCGGAATAAACTGGATCGG	DIAVI-09JAN12-CLUS01968_1	coatomer subunit beta
CRW509	Unknown	N/A	CAGCTATTCTTTGGTTGATGAGAGTACA	ACTGCCTTAGCCAGCATCTTATACTA	CAGCTATTCTTTGGTTGATGAGAGTACAAAATCATTTTCAACGTAGGTGTAAACTTTACATAAAAATGATCGTTCGTGATATTTTTTACTGTAGGTACTGTTTTATATGTAAAATATGAAAGACTTTTATG[A/G]ATCGACANTCCAAGGGTAGAAGGGGTGATTCTGTTAGTATAAGATGCTGGCTAAGGCAGT	DIAVI-09JAN12-CLUS01976_1	acidic leucine-rich nuclear phosphoprotein 32 family member a-like
CRW512	LG6	94.35	TGGGCATCTAGAAGTGCTACTCAATAT	CCAATATACACTTTGTTGCACTTAAAAAGTC	TGGGCATCTAGAAGTGCTACTCAATATTGCGATTGGATGTTACAACAAAAATTGGTATTTTAACTTTTTTCTCTGTTTTCCNGCCAAAATAATATCCCCAATTTTATTTATTTTACAATAGATTC[A/G]GGTAACTTCTAATCACATTTTGGGTTAGATTATTTTAATTTGTTAGATACTCGNTATTAGACTTTTTAAGTGCAACAAAGTGTATATTGG	DIAVI-09JAN12-CLUS01980_1	electron transfer flavoprotein-ubiquinone mitochondrial-like
CRW515	Unknown	N/A	GTCTTTTGTCGATTTGCTGATTTCTTGA	CACAAACAGTAAAATGATAAGGCAACGA	GTCTTTTGTCGATTTGCTGATTTCTTGAAAAATGGTGTGATAAACAAACACGAGGA[C/T]GACCTACTTTCAATGAAAGACCTCAAATTTATAAATTTATCTTCAACGTTTCGTTGCCTTATCATTTTACTGTTTGTG	DIAVI-09JAN12-CLUS01983_1	dis3-like exonuclease 2-like
CRW521	Unknown	N/A	GATTCGGACTTCGGCCTTTT	AGAAGGGACAGGTCTGCATCT	GATTCGGACTTCGGCCTTTTTCTAACTTTTTCTCTTGAATCAGACCTTGACTTTTTTCTTTCTTTATCTGGAGTTTTCGA[C/T]CGAAGTATCTTTCTTTTGTCAACAGATGCAGACCTGTCCCTTCT	DIAVI-09JAN12-CLUS01992_1	isoform a
CRW524	LG5	93.15	CGATGTAAGCGAATAGTGAGTGGATAA	CTAGAATATCCGCTGTCCGAATCC	CGATGTAAGCGAATAGTGAGTGGATAACACGCTGGCCGANNTCAGCACNGGNTCTGGTTTCTTCTCC[A/G]TGGAGGTGCAACTGGGCAAGCTGCTGGCCAGTTCGCTGGATTCGGACAGCGGATATTCTAG	DIAVI-09JAN12-CLUS01999_1	salt-inducible kinase 2
CRW528	LG7	73.31	GCGATCAGGGTGCAACATC	TCGCAAACTAGTCCACATGTGAATTTA	GCGATCAGGGTGCAACATCGAACTGTTCCACTAGTTTCCGGTAA[A/G]TCCATCCACATCAAAGTAAAGGGTCGTCGAAAGGTTCAGAACGAGGTTTGCCGTAAATTCACATGTGGACTAGTTTGCGA	DIAVI-09JAN12-CLUS02004_1	#N/A
CRW529	Unknown	N/A	CTTCGTGTTCCATGATCCAGTCTT	AGTACTGCTCACTTGGCTGATG	CTTCGTGTTCCATGATCCAGTCTTTCGAGCTCGGTTCTGAAGTAACGCCTTTTAATATCAAAATCTAAAATTCTGGTGTGATCAAC[C/T]AGAACCGCAAAAGGACCATCAGCCAAGTGAGCAGTACT	DIAVI-09JAN12-CLUS02006_1	low quality protein: e3 ubiquitin-protein ligase huwe1-like
CRW530	LG9	139.69	GCTGGACGCCATCTTATGACTTT	GGGCTCGGTTCGAATCTGA	GCTGGACGCCATCTTATGACTTTCNGGTATTAAAGCTTCCATTCTCTCNGTCATTTCTTTCTGACTAGCTTCCATGTTAAGNGCCAA[C/T]GCGGTCGANAATCTAGCTCTCAGATTCGAACCGAGCCC	DIAVI-09JAN12-CLUS02007_1	transmembrane gtpase marf
CRW531	LG1	72.59	CAACTGAACCTGCAAATATAGCACAAC	GTATCCACTTCGCTCCATTTCATTTC	CAACTGAACCTGCAAATATAGCACAACCTGCCCCTACAACAACAACCACAACAACTGATCCTGTGAATACGG[C/T]AGAGCCCCCACAAAATGAAATAATTTCTGAAATGAAATGGAGCGAAGTGGATAC	DIAVI-09JAN12-CLUS02008_1	swi snf-related matrix-associated actin-dependent regulator of chromatin subfamily a containing dead h box 1-like
CRW533	LG6	20.29	ATGCGGCCAGTTCTCCTTATTT	CCTTCTATCCCTATACCCACAACAAATT	ATGCGGCCAGTTCTCCTTATTTGTACCACTACTGTTAGA[C/T]GTTGTGCTGCTACTACTGCTCACACTACTCGACAGCGCCGCTGTCATATTATCTTTAGAAGACGATTTATATGTTGAATTTGTTGTGGGTATAGGGATAGAAGG	DIAVI-09JAN12-CLUS02010_1	ccr4-not transcription complex subunit 4
CRW537	LG9	111.06	ATGGCTGGATAGCAATGCAAAA	GCTTTTCGGGTACACCTAGTATGT	ATGGCTGGATAGCAATGCAAAAACAGCATTTGCTGGAAACAGCTATGCAACTNGATTTTCTGAAGTTGGTAAAATGTTTTAAAGGANNNAAAGGGTTTGCTATTGACTTGAACAGCTTTCATNACTAGTTTTTACATGGTATTAAAGACCA[A/C]AATAAACTAGGAATATACATACTAGGTGTACCCGAAAAGC	DIAVI-09JAN12-CLUS02019_1	nf-kappa-b inhibitor
CRW538	Unknown	N/A	CAAAAGCAACTCGGTGTGACT	CGATTGGGAAAAGTATTGGCTACAGAA	CAAAAGCAACTCGGTGTGACTGAGTGCAGGCAGCATAACGTTTTCAAGCACTTCTGTGGGCCTTTCGACCATCTTTACCATA[C/T]ATTGACATTCTACACTTCTGTAGCCAATACTTTTCCCAATCG	DIAVI-09JAN12-CLUS02020_1	PREDICTED: hypothetical protein LOC100568563
CRW540	LG5	276.1	GACCAGGTACTGAGAACTTAAGAGACT	TCAGGAATCGCTACATAATCCATTTTGT	GACCAGGTACTGAGAACTTAAGAGACTGGGCTGTGAATATTGCTCCAAAAATTCTTGCAAGTCTTGGAGAGTA[C/T]ACTAAGTTGGATTATAACTTGNCGATGAACAAAATGGATTATGTAGCGATTCCTGA	DIAVI-09JAN12-CLUS02024_1	aminopeptidase n
CRW542	LG5	0	CAATGTTCGACTTTTAAAACGGCTACA	GGACGGTAGCTGAAATAGTACAAGAAAC	CAATGTTCGACTTTTAAAACGGCTACATATTTATTATTGAAATCATTATCTTCATCTTCCATTGACATGCTCGGAACATCCTCTGTGTCGTT[C/T]TCCTCTAGATGGTACCCGTTTCTTGTACTATTTCAGCTACCGTCC	DIAVI-09JAN12-CLUS02028_1	protein twisted gastrulation
CRW543	Unknown	N/A	TGACCGCTATCTGATCTCTTCGAAT	CCTACAGCTTCATGGTTTGCTAATG	TGACCGCTATCTGATCTCTTCGAATTCTTAACAATAATACTAGCGTAATCGTCGGCTAATTGTGGGAATA[C/T]TCTTGTATCAGATTCATCAAGAAGTTTATCATTAGCAAACCATGAAGCTGTAGG	DIAVI-09JAN12-CLUS02030_1	isoform i
CRW545	LGX	35.62	ACGGTGGTCTTACTCCTATCGATAAATA	TGCAAGTGCGGGATCACATT	ACGGTGGTCTTACTCCTATCGATAAATACTTGTACTCTTCTGA[A/G]GACCATATCAAGTCTGGCGCTTTATTAGCTTGTGGCATTGTAAACTGCGGTGTCAGGAATGAATGTGATCCCGCACTTGCA	DIAVI-09JAN12-CLUS02033_1	26s proteasome non-atpase regulatory subunit 2
CRW546	Unknown	N/A	CACCCGCTATAAGTGTTCTACAACTA	CTAGATCCAAATTACAAGCTGTCACTGA	CACCCGCTATAAGTGTTCTACAACTATTTTGTGGATCTCCTAAAGCCACACTCAGATTTGCTGCTGTTAGAACTTTAAATCAAGT[A/G]GCCACCACCCACCCTGCGTCAGTGACAGCTTGTAATTTGGATCTAG	DIAVI-09JAN12-CLUS02035_1	coatomer subunit gamma-
CRW547	Unknown	N/A	CGCCACTTCAACCATTTACATTAGGTA	TTAATCGTCTGTTCACATATGAGGCAT	CGCCACTTCAACCATTTACATTAGGTAAACATACATTAAGGGGATTTGTATATCTATTCTATCATATATTAGATCTCTTCTGCCGATCTGGA[C/T]AGTCAAGCCAGATCAATTCAAAACCACATAAATATCTTTGATATGCCTCATATGTGAACAGACGATTAA	DIAVI-09JAN12-CLUS02036_1	b-cell receptor-associated protein 31-like
CRW548	Unknown	N/A	TGAGGCTTTCAGAAACAACTCACT	CAGAACCTTTAAGACAGTCAATGCAAAA	TGAGGCTTTCAGAAACAACTCACTNAGAAACACTTCAGNAANAAGAGCATTACTTTGTNAACATTTTTGCATATGTAACGCCAATATTAANGATATTCGACNGTGTTCCTTAAAATTGTTGTAAAAGAGTCTTCTAAAA[C/G]AGCGAAGAAGTAGGTATCTAATGTATGTAATTTAATTTTTCATTTTGCATTGACTGTCTTAAAGGTTCTG	DIAVI-09JAN12-CLUS02037_1	phosphatase 2c gamma
CRW549	LG6	56.63	CTCCCCATAAACGTACTTGCAAAG	TGAGTTCGATTTTTCACTCGCTGAA	CTCCCCATAAACGTACTTGCAAAGTTGCGTTAAAAATGTT[C/T]TATTCNGTTTAAAGTATGTGATACATTGAACACTTTCAAAGATAAATCATGTCTGACGGTTGTTAGTTTACATATATATTTCAGCGAGTGAAAAATCGAACTCA	DIAVI-09JAN12-CLUS02038_1	#N/A
CRW555	Unknown	N/A	CATCAAAGCTTCAAGCCAAAGACAA	TGTAAACTGCTTTTTCCCAAACTCAAC	CATCAAAGCTTCAAGCCAAAGACAANCTTCTGAAACAATGGGAACGAGACAAGAGCGGCCTCATGGCGGAGTTGACAGCTCAAAA[C/T]ACCAGANTGACGTCGCAGCTGAAGGACGCAGCNCANAAAGAACAACANCTCGCGAGAGAGATCGACGAATACAAAGAGNGGTTGAGTTTGGGAAAAAGCAGTTTACA	DIAVI-09JAN12-CLUS02045_1	isoform b
CRW559	LG6	68.22	AGACCAGTCACACGGTATTAATTCTG	GGCAATGGCGACTTTCTTTTATGAA	AGACCAGTCACACGGTATTAATTCTGGCGAATAAGTCNGAGCAATTTANACCTTAATGTCATAATTTTGTCTGCG[C/T]AAAAAAGTCTAATAGACTGCACAGCACGCGCAAATTATGGTTATATCTTTTTCCAAATGATTGTGTGAATAGCACAAAAAGACTTTCTTTTCATAAAAGAAAGTCGCCATTGCC	DIAVI-09JAN12-CLUS02054_1	glycogen synthase
CRW562	Unknown	N/A	CAGAAACTGTAACAAAACCATCCCATAA	CGTTCTTTTGAGTGGTTTTCTTGTGAT	CAGAAACTGTAACAAAACCATCCCATAAAAGTAATAAACAGAAGAATAACGAAGAAACCGATGAANATGAGATTGTA[C/G]TTCCTGTACATCCGAGAAAACCAAATAAAAATCACAAGAAAACCACTCAAAAGAACG	DIAVI-09JAN12-CLUS02057_1	immunoglobulin superfamily member 10-like
CRW564	LG7	76.89	GCTTCTGCCCTGCATTCTTC	CAACTTCCCCTCCAATCTTCTAGAC	GCTTCTGCCCTGCATTCTTCNTAAGTCGAACTTAACGGACCGAATTTACTATC[A/G]TAGGTGTCACCTGGTTCGTAGCATGATGCCGGAGGTTTACCGGTAAGAGGGTCTAGAAGATTGGAGGGGAAGTTG	DIAVI-09JAN12-CLUS02059_1	dipeptidyl-peptidase 3
CRW565	LG7	74.03	GATGTTCTCAATATCGTCCCTACCAT	AAACTTAGAACTTGGACCTGACG	GATGTTCTCAATATCGTCCCTACCATATTTCTCGTTGNCTTTGATGAACTGATTGAAATCGNGTTTACTCCAATTGGTGAAACCTTG[C/T]GTTAACAAGTTTTCTTTNTCTTGCTGNTCGTCTTCGGTNAGCGGTTCNGANTCATCTATTTTTCTTTGCTNTTCTTTCTNTTGCTNGGACNCGTCAGGTCCAAGTTCTAAGTTT	DIAVI-09JAN12-CLUS02060_1	chromatin-remodeling complex atpase chain iswi
CRW566	Unknown	N/A	TGCTGCGGGCAAAATATTGAC	AAACTGCACTTTTCATCCGATTTACAAA	TGCTGCGGGCAAAATATTGACNAAGAATCACTCGAGATTGAATACATGAAAAAACAGTTAGCAACAAATAGACTACATAAGTATAGTGAAGGTAGAATCAAATAGCAACATTATATTTTCATTTCTTTTGCTACTGATATTTTNCTCTTCGACCCTT[A/T]CCTCGGTTTAGTATTTTTGTAAATCGGATGAAAAGTGCAGTTT	DIAVI-09JAN12-CLUS02061_1	endonuclease-reverse transcriptase
CRW567	Unknown	N/A	CACCTCCGATGCCTGGAAT	GGAGGCATACCACCCATCA	CACCTCCGATGCCTGGAATGGGAGGCGGNCCNCCTCCTCCTCCAATGCCTGGNATGGGTGGTGGGCCACCACCACCTCCTATGATGCCTGGAATGGGCGG[A/G]GGACCNCCNCCGCCACCCATGATGGGTGGTATGCCTCC	DIAVI-09JAN12-CLUS02062_1	diaphanous protein
CRW572	LG1	72.59	CCCTTAAGTCCTACCAGACATTCTAGAT	CCTCGTTAATCTGTTGTTTTCACCTTCT	CCCTTAAGTCCTACCAGACATTCTAGATTACAGGAGAAGCATGAACTTCAGAATCTTAACGACCGTTTGGCGGG[A/G]TATATAGATCGAGTAAGGTATTTAGAAGGTGAAAACAACAGATTAACGAGG	DIAVI-09JAN12-CLUS02073_1	lamin dm0-like
CRW575	LG9	40.86	AGGTGGTAGAATACCTATGTCATCCA	GCTCTGGTGTTGGCCATAATGAATATA	AGGTGGTAGAATACCTATGTCATCCACCTGNNAATCCAGATTTAANTNCTGGTGACCTTTCTACTNTATCAACAAAAAACATTACTTTCTATAATAAAGTTTTAACTTTGTGCAC[C/T]TGTGGGNTATTGAAGGGAATATTGAAAATATTTTATGTTCACTATTTTATATATTCATTATGGCCAACACCAGAGC	DIAVI-09JAN12-CLUS02076_1	ubiquitin-conjugating enzyme rad6
CRW577	LGX	37.29	TGTTGTAGGTTCGGGTCCAATTC	CAGATTTCGATGCAAAGCCAATGAT	TGTTGTAGGTTCGGGTCCAATTCGTATGCCTGGAAATTCTCTTTCCAACAGGTATTTGATAAAAGTTGTCTTTCC[A/T]GTAGAATACTGTCCTACAAGTAGGATCATTGGCTTTGCATCGAAATCTG	DIAVI-09JAN12-CLUS02078_1	eh domain-containing protein 1
CRW578	LG4	116.9	CAAGAACTCCAGAAAGAGCATGTCA	CGAATTGTCAATAACTGCTTCTTCCAT	CAAGAACTCCAGAAAGAGCATGTCAGAGGACAAGAAATCG[C/T]TAAACTCCCCCAGTACACCATCAGACATAATGGAAAACCCCATGGTCTCNNANGCGATCCAGCTATCAATGGAAGAAGCAGTTATTGACAATTCG	DIAVI-09JAN12-CLUS02084_1	ns1 binding protein
CRW580	Unknown	N/A	TCTGTGAGGACGAAACTGAAATACC	CGCAATTCATCGTTCATGTACCAATA	TCTGTGAGGACGAAACTGAAATACCCCCTGGTAGCAATCAGGTTAAATNAATTTCCTATAACTGTGGTATTCACAGTTAATTTACTTAAATCAACACCAATCAAAACATGNTTGTCATAAGGTTTGTTCCAACTTGATGTTTTGTAG[C/T]GTTCTNGAATCATAGGTNTATTGGTACATGAACGATGAATTGCG	DIAVI-09JAN12-CLUS02088_1	#N/A
CRW582	LG6	185.89	TGGCCAACAGTTTCCTCGTT	ACCTAAACCTACCCATATGGATCGT	TGGCCAACAGTTTCCTCGTTCAATTTTANGGATCTCTTCTG[A/G]TTCAACCCTCAACTGCCTTTCTGCGTCATATCACCCAGCANATTCTTCACTTNTTGGTTCATNTGAGGCACTTTAATCTCTGACAACAAGTCCTAAGATATTTGTACTATGGTGCNATNGANACAGCACCAGAGAAGAAAAACATACGATCCATATGGGTAGGTTTAGGT	DIAVI-09JAN12-CLUS02092_1	#N/A
CRW583	Unknown	N/A	GACATTCATCTGCCAACCAATAAGG	CCTTGCAGTTTGAAAGCGATTTTACTTA	GACATTCATCTGCCAACCAATAAGGGATTAAAGTTACTTTT[A/T]TGCTATTGTTATGGAGAAAGCAACATTTTACAGGTGAAATTACTGGGCTGCATAACAGAACAAAACGAAAACAAAACAAAAAAATGTTTAAGTAAAATCGCTTTCAAACTGCAAGG	DIAVI-09JAN12-CLUS02093_1	sulfate transporter
CRW584	LGX	0	CACATTAGCTGCAATCGGAACAG	CCAATGACAGATACATCTTCGGCTAT	CACATTAGCTGCAATCGGAACAGCAACCTTTCTCTACCTCGTTTTTATATTGTTCTTGGGAGCTAC[A/G]TGCACAAGAGCTATTCTTTTAACGAATTTTATGATAGCCGAAGATGTATCTGTCATTGG	DIAVI-09JAN12-CLUS02094_1	solute carrier family 12 member 8-like
CRW585	LG2	47.7	CTTGCAAAGCAGTTTCACATGTATTAGA	AGTATTTGCTATCACTAAATGGAAGGAG	CTTGCAAAGCAGTTTCACATGTATTAGATTTTAGAATAATAACATATTAATTGTGAAGTCAGAAATAATACAGTTCTTTGCAGAGTTCTGTTCAGAACGTAATGTATTAATTTCAACGAACTGTCAATACTGTATTGACAGTTCATT[C/G]ATTAANTTACAGTGATACTCCTTCCATTTAGTGATAGCAAATACT	DIAVI-09JAN12-CLUS02095_1	ets domain-containing protein
CRW589	Unknown	N/A	GGAGATTCAAGAAGACTGGGCATTTT	CGGTTTAGTCAATAGTTTTTATGGATACGTG	GGAGATTCAAGAAGACTGGGCATTTTTGGCGNTTATTAGTTTGTTGCGTGATTTCAACCATCACCAACTTGGCACATAACTATGACAGTANCNGACACAAACCCTAATTGAATCTATTGTTAATNTTTTTATCTACAAACAATAAC[A/G]AATATACTTAANNTCTAGACACGTATCCATAAAAACTATTGACTAAACCG	DIAVI-09JAN12-CLUS02104_1	multivesicular body subunit 12b-like
CRW591	LG1	182.97	GACCATACGACCTCTCCATTAACAT	CCTTGGTCCTACCGACTTATAGAGAA	GACCATACGACCTCTCCATTAACATTTATTTTTGTCGCCTTCTTTT[A/G]TGAATAGAGCTCATANACGCCAGGCTCGAATCTTCTGGAATATAAGATCTCCAATAATTNTANAAGTCACAGAGAANATTCTCTATAAGTCGGTAGGACCAAGG	DIAVI-09JAN12-CLUS02107_1	endonuclease-reverse transcriptase
CRW592	Unknown	N/A	CCATGTATCAAAACGGCATTCAGAATAA	CACGAGGCCATCATTAGAGAAGAAAT	CCATGTATCAAAACGGCATTCAGAATAATTCATATTGTTCTAGAGAATACTGGAGTGATTACTTAAAAGATGCGGGCACATTTTTTGGTTCTTTCAATTTGGTTTATT[A/G]TTTAATAGTGCCATTAATTTGCATTTCTTCTCTAATGATGGCCTCGTG	DIAVI-09JAN12-CLUS02109_1	transcriptional activator protein pur-alpha
CRW595	LG9	8.3	ATGATCAAACCTGTTTGTTGTCAAAGAC	GGTGTCTGGGCTGGATTAGAAAA	ATGATCAAACCTGTTTGTTGTCAAAGACGTATTATCTANATATAACGTTTCTAATTTTTCAAGAGTTTCAAAAGGTA[A/G]CAGATTGGTAATATAGGTACTGGAAGGAAACAAACTGACATTATCAGATATATTAAGGAATGATAANTTTTCTAATCCAGCCCAGACACC	DIAVI-09JAN12-CLUS02112_1	tyrosine-protein kinase src42a
CRW598	LG9	111.06	AAGTACCCAGTCAGTGCCAAAA	TCTCCGGATGCGAATATAGATATCACT	AAGTACCCAGTCAGTGCCAAAAAGTCGTCGACGACGTG[C/T]AACAAAAGCCAAAGATCAGATANCANGTTGCCGTTGGGGACACTCAAAACCGTNGCCCAGCCGCAACCCCCAGTGATATCTATATTCGCATCCGGAGA	DIAVI-09JAN12-CLUS02117_1	snf-related serine threonine-protein kinase
CRW602	Unknown	N/A	GGCAGTGGTGGTGGTAGTAG	AGTCCATGGGTTGGCCAAAA	GGCAGTGGTGGTGGTAGTAGNTTGTTGTTTTACGGGTGGAGGTGACGTAG[C/T]TCTTACTTTAGGTGCTTCTTCNTGCTTTGGCACTTGCTTAGTTTCNACTTTNGGTTCGGCAACAGTTTTCGNTTTTGGCCAACCCATGGACT	DIAVI-09JAN12-CLUS02124_1	adipocyte plasma membrane-associated protein
CRW604	Unknown	N/A	CAACAACTTACCACTATGCAACTTCAG	GTTTGTTGCTGGATTCCGTTGTAAT	CAACAACTTACCACTATGCAACTTCAGGTGGGGGTGTGTTTAAAACTTTTTGGACATGCCTGATAAGAGTATACTTACTATTTTTNNCGACCATTTCTCAGAATAAACGTCAGTATTGTAATCGTTTTATTTATTATAATTTTA[A/G]TACATCATAATTTTTTTCATTACAACGGAATCCAGCAACAAAC	DIAVI-09JAN12-CLUS02126_1	transposase
CRW610	LG1	130.8	CTTGCAACTACAAGAACCGTTTGATTTA	GCATCTGCCTCTGAAAATTTAATCTTGA	CTTGCAACTACAAGAACCGTTTGATTTATACTGATGTNTTTGCTTCTGTTCCCGTAANGAACTTCACGGATAAAGTAAAAGAAGNTCNNGACAAAAACGGGTCCCCTTTAAATATTTTA[G/T]TACTCGGCTTAGATGCTATTTCAAGATTAAATTTTCAGAGGCAGATGC	DIAVI-09JAN12-CLUS02135_1	PREDICTED: similar to conserved hypothetical protein
CRW611	LG7	36.24	CCAGTGCTTTAATGTTGGCGAAA	CTGCCAATTCAGACATAGCTTCAAC	CCAGTGCTTTAATGTTGGCGAAAGAATTGGTAGAATCTGGTAAATGTGA[A/C]TGTGCTCTCGCTGTAGGTTTTGAAAAAATGGAAAGAGGTAGCTTATCATCTAAATTTAATGATAGAACAAACCCCATGGACAAACATGTTGAAGCTATGTCTGAATTGGCAG	DIAVI-09JAN12-CLUS02136_1	sterol carrier protein x-related thiolase
CRW612	Unknown	N/A	TTTTAGTGGCAGCTTGCATTAACC	CATAATCAGACTTCCAGGCATAACCAAT	TTTTAGTGGCAGCTTGCATTAACCAAGCTCCCAGTTGTTCGGAGCAGCCATTTGCCAAGTGGGTGTGCTGGATATGTT[A/G]CGTTATCACAAATTTACCATTGGTTATGCCTGGAAGTCTGATTATG	DIAVI-09JAN12-CLUS02138_1	prolyl endopeptidase-like
CRW613	Unknown	N/A	CCAACATTTTTGTCTGTTGGTCATTTTC	GAGAACATATGGGACCACAAACAAATAC	CCAACATTTTTGTCTGTTGGTCATTTTCTAAATTACAGAGTAAAATTTTCTGAAAAT[C/G]AATCGTTATTTTGTGGGAGAAATAGATTTTATTACNATTATTCCAAATTTACTAAAAATAAACTTAACCTATAATATCATGGGTAAATTGTTATACAATTCCCGATCTGTTTTTTGTATTTGTTTGTGGTCCCATATGTTCTC	DIAVI-09JAN12-CLUS02139_1	aael004803- partial
CRW614	LG2	55.16	GCTTCCTTCAGAAATTCGCTCTTTT	TGTCTGCTACATTTTCTTCAAGGGTAAT	GCTTCCTTCAGAAATTCGCTCTTTTAACGTTATTGTAGTTGCAGTAGAACAAAATAATTTAAAAATGTTTAACAACATCAAAAGGACGGTCGGTAC[A/T]GAAGAACTATTTTAGGTTAGAGAAGATTACCCTTGAAGAAAATGTAGCAGACA	DIAVI-09JAN12-CLUS02141_1	ornithine decarboxylase antizyme 1
CRW615	LG4	116.9	GGGTCAGAAGAATTGTGTCCTAGATACT	TGGCATGTTTGTAGCCTACTGTTAAAA	GGGTCAGAAGAATTGTGTCCTAGATACTTGGACTTTACAAATGAAAATTCCGACTATGCATTGACTATTAAAAATGAAGAACAAACTGGCTTT[G/T]ATACTGGATTGATGTTTTTTCAGGAGAGTAAATATAAAACATTGACTTTCATACAGCTAAAATCATTTCAAAGATATGTGATGTTTTAACAGTAGGCTACAAACATGCCA	DIAVI-09JAN12-CLUS02142_1	esterase
CRW616	LG9	0	AGGCACTTCTCGAAATACAACAGTTT	TGTCACATAGACGTTAACTTCCAACTTT	AGGCACTTCTCGAAATACAACAGTTTCCGTGATAAATAACGATACGTTCACGTCAAACAACAGAGTG[C/T]CATAACCCCAAAAGTGTCATTGTTCCGGAATAAAAATATTCCTTTTACTGTCAAATGAATAATGACACTTCCGTCATCTTACAAAGTTGGAAGTTAACGTCTATGTGACA	DIAVI-09JAN12-CLUS02145_1	#N/A
CRW618	Unknown	N/A	GATGACGGGAACACTAACAGAAACTAT	AGCAGATAAGAATTCAGATGAGAGCAAA	GATGACGGGAACACTAACAGAAACTATTTCTACCGTGTCCGACGAGCTGGGGGCAGCTTTTTTCGGTGGTCGACCTGGTTTTCGTTT[A/G]GTTGTGGTAGTCTTTTTAGCAGTTACTTTAGGACTTTTCTCATTTATTTTCTTTTTTTCTATACGATTTAAAACTGAAGATTTTTTTTTGCTCTCATCTGAATTCTTATCTGCT	DIAVI-09JAN12-CLUS02148_1	#N/A
CRW620	LG4	92.96	CCAATCATTACAGCTCTCCCTCTTAAA	TTCAGACTCTGGAAGATTGGTGATTC	CCAATCATTACAGCTCTCCCTCTTAAATCTGTAGCCAGATATTGACCTGGGACAATACGCCTACCTCC[C/T]GATTTTCCAAAAGTTTCTTGATGGACCTTTTCAAAAACATTTTTCTGTTGATTATACTCTAGAATCACCAATCTTCCAGAGTCTGAA	DIAVI-09JAN12-CLUS02152_1	splicing factor 3b subunit 3
CRW622	Unknown	N/A	TGGCTGATTCCTTTAGCAATGTCATAT	CAGTATGAAGCTGAATTGGCACAAAA	TGGCTGATTCCTTTAGCAATGTCATATGGTGTNGTTTTCCAGCTGACACCCTCAATTATTTTGCCATCTGGTAAAGTAAC[C/T]TTGATAGATTCTTCTGGTTTTTGTGCCAATTCAGCTTCATACTG	DIAVI-09JAN12-CLUS02156_1	threonyl-trna isoform c
CRW623	Unknown	N/A	CATTACAGGGTCAGATGCAACTAGTA	GCAACTTTCAACCTCTGCTTCTCT	CATTACAGGGTCAGATGCAACTAGTANTATTTCTTCAAAATTACCAAATTCTCCAGAGAAATTAAAACA[A/C]ATGTTAACTTCTGAAGATGGTGTAAATGAAACAGAGAAGCAGAGGTTGAAAGTTGC	DIAVI-09JAN12-CLUS02157_1	isoform b
CRW625	LG7	92.78	GAAACACCATCTTTTGGTCTTCTAGATA	GGCAGGCACATCTTTGTCTTC	GAAACACCATCTTTTGGTCTTCTAGATAAGAAATCAATCAAAATTAACGGCATAAGAGATTTCAATTGGTC[A/G]CCCACAGATAATGTTGTAGCTTATTGGGTAGCNGAAGACAAAGATGTGCCTGCC	DIAVI-09JAN12-CLUS02161_1	eukaryotic translation initiation factor 3 subunit b
CRW626	LG6	11.06	CAGCCTATTGGCAAACGACAAAA	GTTCTAATGGTCAACAAAGGCAAGTC	CAGCCTATTGGCAAACGACAAAAATCTTAAGTATNCTNTTGAAGATATTTTAACCGGAATGTT[C/T]GGAAACGCTTCAAGAGAGGTGATGAAGACGNTGAANGACTTGCCTTTGTTGACCATTAGAAC	DIAVI-09JAN12-CLUS02163_1	activating signal cointegrator 1 complex subunit 3
CRW628	Unknown	N/A	CCCTCAATATGGTAAAGACAGCGATAA	CCGCTATCATAACGATTCTTTCCGTAAT	CCCTCAATATGGTAAAGACAGCGATAATTATTATCGCAATGATAACAGAAACGATAATTTCTCAAACGACAGATTTTC[G/T]TCAAANAATAACCTTAATAGAGAAGATGATTACTCAAATGATAATTATTATAAAGATAATTACGGAAAGAATCGTTATGATAGCGG	DIAVI-09JAN12-CLUS02167_1	ylp motif-containing protein 1
CRW633	Unknown	N/A	CTACCACTAACTCTTTACCTCGTCTTC	CGGAGACAGCTCTTTTCGGTATC	CTACCACTAACTCTTTACCTCGTCTTCCCACCACAGCCGCCGCTAGTAG[C/T]ATACAAAAGAGTCAGAGTCACCATTTCTTGTCTCAAAATGTTAAAAGTGCTCGATANAGACCTCCGGGGTTTAATAGACTGACNGCGATACCGAAAAGAGCTGTCTCCG	DIAVI-09JAN12-CLUS02175_1	isoform d
CRW636	Unknown	N/A	CGATCGTGTCGCCATGAGA	TTTGAAGGGTAGCAGCTGATACAG	CGATCGTGTCGCCATGAGACAAAAGTTTATGGACCAGCAGAACAACACAACAGTCACCACCACTACAACCAATGGCTCAC[C/T]CCAAACCAACGGAAATGGTGACGCTGTATCAGCTGCTACCCTTCAAA	DIAVI-09JAN12-CLUS02179_1	protein peanut-like
CRW637	LG4	255.62	GCTACAAAACAGTTAACCTGCAAACA	AGGGTCAAGAAAGGATATGGCATTTT	GCTACAAAACAGTTAACCTGCAAACAAAATATTTCAATACACTTAACTAGCAGTTTATCAAAAAGTNGATAGCAATGGAATATATTTAGCATTTTTCTTTAATTTGACCATTTA[A/G]CATAGGTGTTTGTTAAGAAAATGCCATATCCTTTCTTGACCCT	DIAVI-09JAN12-CLUS02180_1	ubx domain-containing protein 8
CRW639	Unknown	N/A	GTGAACCATGCGGTCGTTACTATAA	CAACTACAGATAAAGCTCACTCGGAATA	GTGAACCATGCGGTCGTTACTATAACTGCTAATTTCAGAAGCAGAGATCTCTTCCTGTACAACATTCCCATTTTATCGATAAATTACTAAAACTACGCGACACTAA[C/T]GTTGACTAGATGACACTGTATTCCGAGTGAGCTTTATCTGTAGTTG	DIAVI-09JAN12-CLUS02185_1	polypeptide n-acetylgalactosaminyltransferase 9-like isoform 1
CRW646	LG4	102.17	CGGATGATTATGTGCCATGTTGGTA	AAACAAGTTCAGCAAGTCCTAACAAAC	CGGATGATTATGTGCCATGTTGGTATTTGGATAAGGATTTTGAG[C/T]TATAGGCCCTGAAGGCTGTCCGTATGATACTGGAGCCCCCTGGGGATGCATTGGTTTGTTAGGACTTGCTGAACTTGTTT	DIAVI-09JAN12-CLUS02196_1	sporozoite surface protein
CRW647	LG9	90.58	ACAGCTTTCCAGTTGCCTAGATTT	GCGGATATGGAGCCTTAGATCAATT	ACAGCTTTCCAGTTGCCTAGATTTTTGTTCCAGCTAGTTTTAAATTCTAAGGGAATAATCGTCCAGTNTGTTAGTTTATTTCCATTAACGAAAAC[A/G]TCATCAGTAAGACCTTTATATTGTTGGAATTGATCTAAGGCTCCATATCCGC	DIAVI-09JAN12-CLUS02198_1	beta 1-like 2
CRW648	LG7	76.89	TGCTAGTTTTGAAGCTTCTGTACATTCT	GAGCGTATGGAAGAGTACAGTTGATT	TGCTAGTTTTGAAGCTTCTGTACATTCTAGTTATAAAAGGAGAATTGCAAGANGTGTGCAAATTTTTCTCATTATACACTTG[A/T]TCTTGGTGTGTTTTCTTTCGAATTTCGGATTTTTTGATATACTTTAGGGCAAAGACCAGATTTTTCTGTCGATTATGTTGAATCAACTGTACTCTTCCATACGCTC	DIAVI-09JAN12-CLUS02200_1	cgmp-dependent protein kinase
CRW650	Unknown	N/A	CCTGTGCAACTAGCGGAGAT	CATCTGCACTCGCACACTTTT	CCTGTGCAACTAGCGGAGATGGTCTCTATGAAGGTCTGGACTGGTTGTCCAATCAATTAAAGAACGCCAATCGCTAGAACATAG[A/G]AAAAGAGAGGAGTGCGCAAAAAAGTGTGCGAGTGCAGATG	DIAVI-09JAN12-CLUS02204_1	adp-ribosylation factor 1
CRW653	Unknown	N/A	AGCAGACTTTGTAGTAAGAGCTTTGG	AATCAGCTTGTAAAGGCTTAGGAAGT	AGCAGACTTTGTAGTAAGAGCTTTGGGCTCTCTTACAGTTAAATCCTTGGAAATTGG[G/T]CTTAGTGACTCAGATGGAGGGGCTGCTGTAAAACTGACTAAGTTGACATACAAAAATAAACTTCCTAAGCCTTTACAAGCTGATT	DIAVI-09JAN12-CLUS02207_1	ribophorin ii
CRW655	LG9	65.49	CTTTCATGTCAAAATCCCTGTCAATTCT	GCCGTGAAGTAGGTAAACGACAAAA	CTTTCATGTCAAAATCCCTGTCAATTCTTACAATCCTGACAACACTGTGCGAAAATG[A/G]CAAAGTTCAATTAGATGACGTGACACGGATTTACAAGAAANTTATCAAAANNTGTGTTAATATATAGCGGGTGACAAAATACAGTATCAATTTTTTGTCGTTTACCTACTTCACGGC	DIAVI-09JAN12-CLUS02210_1	#N/A
CRW656	LG8	105.47	TGGTCCACCTAGAGGAAAACCT	CCTTGGACATCTATTACACAGTTGGAA	TGGTCCACCTAGAGGAAAACCTCTCATTTCCTTCACAGCTGCTGTGGCAGCATCAATGCTATCATAAAGAATCAGAGCCTGGTTATCACCNTTAACATAATCAATTTTCTTAATTGCACC[A/G]AATCTATCAAATTCTCTTTCCAACTGTGTAATAGATGTCCAAGG	DIAVI-09JAN12-CLUS02215_1	rna-binding protein 15b
CRW658	Unknown	N/A	GTTGCTGCCCCTAAAGATTTGTT	GGTGTCTTCAAATACCATAACAGTAGGT	GTTGCTGCCCCTAAAGATTTGTTNAGTTCTGAATAAAAACTGGATAATCCACCAACAGAAATACCAAT[A/G]TATGCGGCATATAGTAGGAATGATGAGAGATTACCTACTGTTATGGTATTTGAAGACACC	DIAVI-09JAN12-CLUS02222_1	atp-binding cassette sub-family b member mitochondrial-like
CRW659	LG6	78.18	AACCGGCAAATTCTTGATAACAGGTATA	GCCAAAGCTGTGGAAGTTAAAATAGGA	AACCGGCAAATTCTTGATAACAGGTATACCTAATTCTTGGAGGTGTTCTTTGGGTCCCAATCCAGACAACATTAAAACTTGGGG[C/T]GAGTTAATGGCGCCCGCTGAGAGAATNATTTCTTTTTTGGCTTTCAAAGTAACTATTTTTTCTCCTATTTTAACTTCCACAGCTTTGGC	DIAVI-09JAN12-CLUS02223_1	glucose dehydrogenase
CRW661	Unknown	N/A	GGCTGCCAAAGTCACAACAT	TGTTGCATTCCAGTTATTTGTGAAAACC	GGCTGCCAAAGTCACAACATTTTGACCAAAATGCGGGCATGCGGGCTTTATCCATTGTACAGATAT[C/T]TCATTAAAGGAACAGAAATTGTCAGAAAGAAAAAGGTTTAATGGTTTTCACAAATAACTGGAATGCAACA	DIAVI-09JAN12-CLUS02230_1	hrp65
CRW662	Unknown	N/A	TCACGTATCCGAACAACATCTTATGG	AAACAAGTGGATTGACATATGGAGGAAT	TCACGTATCCGAACAACATCTTATGGANCTAGCTGCCATATTTGGAGTTGTTTGGGCAGTTAGTTTA[C/T]TAAATTTTTTGTACAGCGCAACTTTAAGTATTCCTCCATATGTCAATCCACTTGTTT	DIAVI-09JAN12-CLUS02232_1	xenotropic and polytropic murine leukemia virus receptor xpr1
CRW663	LG8	130.03	AATAACGAAGTAGTGACCGTACAAGAC	AGGAACTATGAATGAGCCAAAACTTTCT	AATAACGAAGTAGTGACCGTACAAGACCCCTCAAAATTAACTGAATATTGTGAAACTGAAAGTAGTTGTAGTACAAATGAACC[C/T]AATAGAAATTTTNCAATACAGTCAAAACNATCGTTTTTGATGAAGTTGAATTTCCAAAAGAAGCAATTTTCAATGAAAAAGATTTAGAAAGTTTTGGCTCATTCATAGTTCCT	DIAVI-09JAN12-CLUS02234_1	PREDICTED: similar to Mde8i18_5
CRW665	LG7	61.71	CTGGAAGAGTCGATTCATCGTTAACAT	CGTCTTCTTTAAATGTATCTGCGTTTTGT	CTGGAAGAGTCGATTCATCGTTAACATTTACAGCGGCATTGTAGTTTGAACTATTACTTGAGAGCCATATGTATGAGTTTTAAAGTGA[A/G]CACAAGACCAAAATTATCACAAAACGCAGATACATTTAAAGAAGACG	DIAVI-09JAN12-CLUS02237_1	citrate synthase
CRW666	LG2	50.59	TTGTCATGCATTCGAAGATTCAATTGAG	TTGCTATTTTACTGAGCTGGATTCTCAT	TTGTCATGCATTCGAAGATTCAATTGAGTAACAAACAACTTCTCTTTGTAAGGTATTTCAAAATATCTGTCAATATTATGACCAGAATGTGTAGCATCAATTCTTTATTATATAAAANGNATGGTGTTTTAGAAATTTACTAAGAAA[C/T]GTGCAGAAACAGCTTTGTTAAACTTAAATGAGAATCCAGCTCAGTAAAATAGCAA	DIAVI-09JAN12-CLUS02238_1	chromosome region maintenance protein 1 exportin
CRW675	LG7	92.07	CGCTTTACTTCTTTGAGCACATTTTCA	CTCCAATATTGTCAAATTTCGCCGATAC	CGCTTTACTTCTTTGAGCACATTTTCAAAGTAATAAATTGAG[A/G]TGTATTCGCTTTGTGCGTGACCATGGTGGGGTACTCTACAACNATNCCAGCGTGAGTATCGGCGAAATTTGACAATATTGGAG	DIAVI-09JAN12-CLUS02254_1	#N/A
CRW676	LG6	65.83	CGAGGATGATGAGGACGAACAAC	CTATCTCAGCATTGACCTTCTCCAA	CGAGGATGATGAGGACGAACAACCGAAGGAGATTTGTAGGAACTGCTTTATGGAGAGGAATTGTAA[C/T]CAGATCTTCGTTAAAGGACCTGCTCTTACAAAAGAAATATTGGAGAAGGTCAATGCTGAGATAG	DIAVI-09JAN12-CLUS02257_1	scavenger receptor class b member 1-like
CRW677	LG9	91.54	CGCGACTTTCAAATGCGTTCAT	CTGTTCTCTGCCACAATGTGTTTG	CGCGACTTTCAAATGCGTTCATGAACATTAAAAACAACGTAAAGAATCTGAGCTAGACTAGCCCGCGACGAGTCGCGTCTGCGACTCTAAG[A/G]GTAAGAACAGAACAAGTGGGTCGCGGTGGAGGTCGCGGTCGCTGCCGATATCCATGTAAAACAAACACATTGTGGCAGAGAACAG	DIAVI-09JAN12-CLUS02259_1	ubiquitin-conjugating enzyme e2-24 kda-like
CRW681	LG1	128.38	GCAGAAATCTATCCACTCCAAATTCGT	GTCCGGAGCTACCATGTTTAAATTTT	GCAGAAATCTATCCACTCCAAATTCGTCCTGGCAGCCGACAAACAGATCGCACAAGCGAATCCNAACTGTTACGTATG[C/T]AGTCATAGTCCTTCAGTGAATGTTTTCGTTAATACTACAGTGATGACAGTCAAAGAGTTTGAAACGGAGGTNCTACAAAAAAATTTAAACATGGTAGCTCCGGAC	DIAVI-09JAN12-CLUS02265_1	sumo-activating enzyme subunit 2
CRW682	Unknown	N/A	CGCCACAAAGGCAATCTAAAACAAT	CGAAGCATTGAAAACTGCCGAATC	CGCCACAAAGGCAATCTAAAACAATATCTACACCNTCTGGGGAAACTTTTCTAATTTCACTAGCATA[A/G]TCGGACCCCCTTTCTAATAAGTGGTCGATGGGTGATTCGGCAGTTTTCAATGCTTCG	DIAVI-09JAN12-CLUS02267_1	synaptic vesicle membrane protein vat-1 homolog-like
CRW683	LG5	225.2	CCCACGCCTTTCATGTTTTAAGA	GGATCCGACTGTTGGAAATAGAAGT	CCCACGCCTTTCATGTTTTAAGATTATTATTACTTTATCACGATCCAGAATTATGTTCTTTCTT[A/G]GATACAAAAAGAATAACACCAGAGCAGTATTGTCTTTCGTGGTTTCAATCTCTTTTTGCAGCCACTTGCAACTTAGAAGTGGTTATCAATATGTGGGACTTCTATTTCCAACAGTCGGATCC	DIAVI-09JAN12-CLUS02268_1	tbc1 domain family member 23-like
CRW684	LG7	107.16	GGAAAGTCCGTCGTTACTCCAATTA	ATTTCTCAAATCAATAGCTCCGGTCTT	GGAAAGTCCGTCGTTACTCCAATTAAAGTCGATGATAATACNGGTCAGATTTATATTGATGATAACATTGTAGATCCGAAAACTGGTAAGATCGATCACAGTTTGTCTCAAGTTATTAATGTTGTTGATCCTCAACATCCCGCNGTAGTAGTAACT[A/G]CCATTACNACTACAAGAGATCCNAAGACCGGAGCTATTGATTTGAGAAAT	DIAVI-09JAN12-CLUS02269_1	isoform a
CRW689	Unknown	N/A	TTTCTCGATGGTCGTTGGCATAAATA	GATTACCAAAGCCACTGTTTTCAGAT	TTTCTCGATGGTCGTTGGCATAAATACTACAGGCTCAGCTGAACGCAAATCATTCTCCATAAT[A/G]TCGTAAGAGTAAGTATTATTATTATTTACCGGTAAATCTGAAAACAGTGGCTTTGGTAATC	DIAVI-09JAN12-CLUS02276_1	reverse transcriptase
CRW692	Unknown	N/A	CATCTCGCTTTGTTCTTTGACGAA	TCTCTGTATTGGAGCCTTGTCAGTA	CATCTCGCTTTGTTCTTTGACGAAGATTTCGAAGTATTGGTA[A/G]ATGATGGTGACAGCTAACAAGATACCAGTACCTGAACCAATGGCTCCCATGAAATCAGCGAGTACTGACAAGGCTCCAATACAGAGA	DIAVI-09JAN12-CLUS02279_1	transport protein sec61 subunit alpha 2
CRW695	LG3	134.39	TCTCCAGAAGATCCTTTTTGTTGTCTTT	AGAGTGGACAAAGCCATTGAGTTT	TCTCCAGAAGATCCTTTTTGTTGTCTTTTATGTACNTCTCAACTACTTTTTCGATTTGTTCTGGCGTTATTACAACACCNANACCACAGAAGGT[C/T]TCCAACTCATTCGTATTTAATTCTTTTATATGAGAAAGAGCAAACTCAATGGCTTTGTCCACTCT	DIAVI-09JAN12-CLUS02283_1	glutaminyl-trna synthetase
CRW698	LG3	57.01	GGATCTGTTTCCTTCTTCAATGTGTAGT	CCCTAAGTACAAGCCTGAACTATCTTTC	GGATCTGTTTCCTTCTTCAATGTGTAGTTTCAAAAATCCGGTTCTAGAGCTGTCGTGTTCNGNTAGAAAGCCACCGTGGGTGAG[C/T]TGGAGCTTTTTGTGCTGGTCTCNTGTATCGAAAGATAGTTCAGGCTTGTACTTAGGG	DIAVI-09JAN12-CLUS02287_1	protein fam13b-like
CRW699	LG2	35.67	GAGTTCTGGGCTGACCTGAATC	GTCCATACCAAAATTGAACAACAAGGT	GAGTTCTGGGCTGACCTGAATCACAAAATATTTAAAACAGTTA[C/G]TAATGCTTTTAATAATCAACCACCAAAAAATATTGTTATATGGTCAAATGATCTGACCAGTAATTATATGTCGTATCTTAAATACACGAATAACCTTGTTGTTCAATTTTGGTATGGAC	DIAVI-09JAN12-CLUS02290_1	fused lobes
CRW700	LG5	169.26	CTTGATGTGTCAGATTTTAGAACGTCTT	TGGCCAGTACTTTAAGTCCTTTATTTGT	CTTGATGTGTCAGATTTTAGAACGTCTTTAATATAGAAATAGATTGCCAAAACTGCTACACTGACTGCTGAACCAATACCAGAAATCA[C/T]AAGCAAACGTCTCTTTCCTGATTTTTCAACAAATAAAGGACTTAAAGTACTGGCCA	DIAVI-09JAN12-CLUS02293_1	facilitated trehalose transporter tret1-like
CRW701	LG7	31.64	CCACTACACATTGATGACATAGAGGAAA	AATCATACGACCCTACTTGGTTTGG	CCACTACACATTGATGACATAGAGGAAACATTAGTTTGTCAGTTTTGATAGGCAAAACCGGATGATATAAGTC[A/G]TAGGGTGGTAATATTTGGCAATGTACTAGACCAAACCAAGTAGGGTCGTATGATT	DIAVI-09JAN12-CLUS02294_1	novel protein dna polymerases
CRW703	LG8	229.88	GGAAGACACCAATGCCATAGACA	TCATCCAGATCCTGTGCAGTTTTAG	GGAAGACACCAATGCCATAGACACNGAAGACCCCACNCACAANCANCTGGACCACTCGAATCCACATACGTTCGAAATCGAAGA[C/T]TTGAAGAAGCTNATTGCTAAAACTGCACAGGATCTGGATGA	DIAVI-09JAN12-CLUS02296_1	ef-hand protein nucb1
CRW704	LG9	165.54	GTCTACGCCAATGGAATCGTCTA	TCTCCAGTCGGTAGTGTTCGT	GTCTACGCCAATGGAATCGTCTACGCTCCCATCATCCAGAC[A/C]AACTGCTATTGCACGTGCAATACCACCTGGATGCCNCAGTGCTGTTCGTGATGTGCGATCATGGACGAACACTACCGACTGGAGA	DIAVI-09JAN12-CLUS02297_1	protein fam46a-like
CRW707	Unknown	N/A	CTCCTCACGAATATGAACCAAGACAT	GGCTTCCGATTATTTCTAGCATTTCTGT	CTCCTCACGAATATGAACCAAGACATAGAATTCCAGTACAACTTTCGTT[A/C]AATCCACCTCACAATCATGATACATCAAATTGTGAATCTTGCGACGATGACAGAAATGCTAGAAATAATCGGAAGCC	DIAVI-09JAN12-CLUS02301_1	pdgf- and vegf-related factor 1-like precursor
CRW708	LG8	232.14	GGTTGATCGATTTCGTGGAAGAGT	CTTCTTGCAGTATTAAATCGGCCTTTG	GGTTGATCGATTTCGTGGAAGAGTGGGATGGGGCCAAAAA[C/T]CTGATGTGGTTGCCAAATTTCGCNTATTCCTTGGGAGTGGCGCATTTTTATCTCGGAGACAGCGCAAAGGCCGATTTAATACTGCAAGAAG	DIAVI-09JAN12-CLUS02302_1	transcription factor 25-like
CRW709	Unknown	N/A	CGTGCACCGGACTTTGTGATA	CAGGGATAAATCGTACGAAGAAGACTAC	CGTGCACCGGACTTTGTGATAGCTCCGTATCTTGATATTTTTTAATACTATTATTGT[A/G]ACTATTATTTTTAGACTCCGAATCGCTGTCTTCTTTCTCGACATCGTAGTCTTCTTCGTACGATTTATCCCTG	DIAVI-09JAN12-CLUS02305_1	clathrin interactor 1-like
CRW712	Unknown	N/A	GCCCGATCAACCAACACAAATT	GAGGGTTAAAGTTACGCTGAGTCTTATT	GCCCGATCAACCAACACAAATTGTTGTCAAAACCCAAAAAAATAAATTAAGAATGAAAGGGGAAACCGTGTTAAGATCAAAATTCCCTCAGTCCCAGAATTAACTTTTTATTTTTTTT[A/G]CTTTCTATGTAATTAAAAATAAGACTCAGCGTAACTTTAACCCTC	DIAVI-09JAN12-CLUS02311_1	#N/A
CRW713	Unknown	N/A	GGGAAAAGAGACGATTCAATGATATGGT	GTTTTCGCCACAGATCCCATACT	GGGAAAAGAGACGATTCAATGATATGGTTTTGGAACAGCGCGTCGTTGAACTGAC[C/T]AAGGAAAANGCTATTTTAAAAGCTCAATTGGAAGCTATCAAGGAAGAGTATGGGATCTGTGGCGAAAAC	DIAVI-09JAN12-CLUS02313_1	vrille
CRW714	LG5	86.37	CTTATACTAGTTGGTCAAGCGCGTTA	AAGCTTCCTTCCCTTGAAAGTGAT	CTTATACTAGTTGGTCAAGCGCGTTAATCATTTTTACGTATTACAGATAGAAATGGATTATCTGTCT[G/T]TACCAATTAATGCCTTAAAGGGCACTCTAAATAATCACTTTCAAGGGAAGGAAGCTT	DIAVI-09JAN12-CLUS02316_1	sphingosine-1-phosphate lyase
CRW715	Unknown	N/A	ACGAACTGGAGCAGCTGATAG	TCGTCACTCAATATCAGACAACCA	ACGAACTGGAGCAGCTGATAGCCGAATTCGTAGGTGCCGAAGATTCCAT[C/T]ACCTTTGGAATGGGTTTCGCGACGAACTCACTCAACATTCCAACACTCGCATCGCCTGGTTGTCTGATATTGAGTGACGA	DIAVI-09JAN12-CLUS02319_1	serine palmitoyltransferase 2-like
CRW716	LG4	92.96	AGCCGGTTGTGTCTCGAAAA	CGCTAGTTTGTCTTTGCTTTTACCA	AGCCGGTTGTGTCTCGAAAAAGTACAACAAATCACAAATTATTTATTTAGAAATAT[C/T]CAATTTCTAGATTGTATATATTAGCTATGACTCAAAAGATAGTAACAACGAATTTTTGCAGTTTGTAGCATTNTTAAAGATCTCATAAAGAAGTCATTTTGTGGTAAAAGCAAAGACAAACTAGCG	DIAVI-09JAN12-CLUS02320_1	transcription factor e74
CRW722	LG5	290.68	GAAGTGGAAGAAGATGACCGTGAA	ACGGTATTGTTACGAGAGATCTTAGTCT	GAAGTGGAAGAAGATGACCGTGAACATGATCTCCACATGGATCGANTNTTTGG[C/T]AGTGTCAGAAATAACCCCAATTCCTCTATAGATTACAAAGAAAAGACTAAGATCTCTCGTAACAATACCGT	DIAVI-09JAN12-CLUS02329_1	PREDICTED: similar to IP14232p
CRW725	Unknown	N/A	GGGAATCACAGACGACGAATTG	ATCTCTCAAGCATTCCGCAAGT	GGGAATCACAGACGACGAATTGATGGACGAGGCGTTAGTGGGAATGGG[C/G]AAATAGTTATTCGTGAAATTAAAACCTAAAAGGGTTNANGGATAAATATCTAACTAATATTAGTTCTATTCTTTNACTTGCGGAATGCTTGAGAGAT	DIAVI-09JAN12-CLUS02341_1	mediator of rna polymerase ii transcription subunit 1
CRW728	LG9	160.47	CGATTCCAACTCGGTATACTCTAGAGA	AACAGCGTGCCTATTTATACCATAAGT	CGATTCCAACTCGGTATACTCTAGAGAGTTCCGCCGACGAACAGCCGACGTGCGAGCAGCGGCCAGTCCATGTGACGCTAGAGATGAGCNNGTCGTTCTCGATTTTTCTA[C/G]AAATAATGCATTACCTACTTATGGTATAAATAGGCACGCTGTT	DIAVI-09JAN12-CLUS02347_1	#N/A
CRW729	Unknown	N/A	CATTCAGGACTTCAACGCTCTTTC	CGCGCATAGGCAGCATCT	CATTCAGGACTTCAACGCTCTTTCCACATATCTATCTCAATTCGCATTTAACGAGTTCTTTACCGCTATCAATGATTTCCAT[C/T]TGCTGCTCTATATCTCCACCATGGAGATGCTGCCTATGCGCG	DIAVI-09JAN12-CLUS02349_1	nuclear protein localization protein 4 homolog
CRW731	LG7	170.02	CATCAAATGTAAGGAGACCTCTGTCAT	GCAGTTTGTTTCACCCCAGACA	CATCAAATGTAAGGAGACCTCTGTCATANGCTCTTGTAATAGCAACTATTAACTGTTGATGTTTCTTCTGACACAATCCAGT[C/T]TTACTATAACTTAAAATACTTCCTGTCTGGGGTGAAACAAACTGC	DIAVI-09JAN12-CLUS02351_1	pyridine nucleotide-disulfide oxidoreductase domain-containing protein 1-like
CRW734	LG6	62.79	TTGATCCAGAGTTGAGGGTGTTC	ATTAGTCCCGCTTTATAACCAATCATCA	TTGATCCAGAGTTGAGGGTGTTCGGAATCGGTAACTTAAGAGTGGCCGA[C/T]GCTAGTATTATGCCGAATATAGTCAGTGCTAATACGCATGCGCCCACCATGATGATTGGTTATAAAGCGGGACTAAT	DIAVI-09JAN12-CLUS02356_1	glucose dehydrogenase
CRW735	Unknown	N/A	TCCGACGCGGCTACAATG	CATTTCTCGCGTAGAGTTGTTCTTG	TCCGACGCGGCTACAATGCGTCGTACNATTAGGCAAAAGAACGTACTAGTACCTGAAGTTGT[C/T]AGCAGTACTTCAGACTTGCTAGACAGCATTTTAACATCNCAAGAACAACTCTACGCGAGAAATG	DIAVI-09JAN12-CLUS02357_1	phd and ring finger domain-containing protein 1
CRW737	LG8	274.52	AACCAATCTCCAATCTCGCACTT	CTGTATCGCGTTGCTGTCATATTC	AACCAATCTCCAATCTCGCACTTGTTACCTATCGTTTCCACCTGGTC[A/G]TAGGCGGCGATACGGCATTTGGTTCTAAGCAGATACAGCCTGATCTTGGGTGCGAATATGACAGCAACGCGATACAG	DIAVI-09JAN12-CLUS02359_1	innexin 2
CRW738	Unknown	N/A	GCTGTTTCCTTGGTAAAATCTCTTCAC	GCACCACAGAAATACGACATACATTGAT	GCTGTTTCCTTGGTAAAATCTCTTCACCGCTTTGTTGTACATTGTTCTCT[A/G]TCAGGGATAGCGTAACATATGTNCTAATTAAAAATATAGATGAACAGAACCGCATCAATGTATGTCGTATTTCTGTGGTGC	DIAVI-09JAN12-CLUS02361_1	PREDICTED: hypothetical protein LOC100568495
CRW739	Unknown	N/A	CGATGATGAGGTACGGCGAATAAG	TGGCAGAGAAATACAACAGACTACAGTA	CGATGATGAGGTACGGCGAATAAGCCGGCCGGAAGTGTTCATGTCCC[A/C]TATAATAGTACGGTATGAATCCATTGACGAAAAATATAAGGCAGAANGCTGCTCCGGTGGCGTACTGTAGTCTGTTGTATTTCTCTGCCA	DIAVI-09JAN12-CLUS02364_1	adenylate cyclase type 2
CRW740	LG4	108.32	AAGACTCCCAATACGCCAGAAAATTAT	GATGCTCGCGGGTATTGAGA	AAGACTCCCAATACGCCAGAAAATTATTTCAAAAATCAGTCGAAAGTATTCGACTTTCCTTCAGAAACTGAAGAAGATTTTAAGGTAAACGTTGTTAACCACGATTTATCTAACTAC[C/G]TGTCAGAAGACGAACTTACTCAAGATGAAGAAGAATATCAAACACGAGAAGAATCNGCGTCTCAATACCCGCGAGCATC	DIAVI-09JAN12-CLUS02366_1	#N/A
CRW742	Unknown	N/A	AAATGTTGACGGAGAAGCAAGTATCT	CTCTGCTCTTTCCTTGACATATTTCTCA	AAATGTTGACGGAGAAGCAAGTATCTGCTTTTAGTACTTGGGAGAAGGAATTACA[C/T]AAAATCGTGTTTGATCATAGATATTTGCTACTTACTTCTAAAGAACGAAAACAAGTTTTTGAGAAATATGTCAAGGAAAGAGCAGAG	DIAVI-09JAN12-CLUS02370_1	transcription elongation regulator 1
CRW743	LG6	61.23	GCGCCAAGGAAATAAGTATAAAAGTGTT	CGAAGTCCATCTGGTTGTGACATTT	GCGCCAAGGAAATAAGTATAAAAGTGTTTTTTGGATTGTCTCGATAGATAAAACCTGATAATGATATTAAAGGTCAGAAGCCATC[G/T]AATCTGCTAGTTCGTAACACGCGCATACTAACAGAAAACTGAAAGATTTGTATAGTACCAAATAATTGTTTTTGAAAGAAATTTTGTATTATTATTTAGAAAAAATGTCACAACCAGATGGACTTCG	DIAVI-09JAN12-CLUS02373_1	diacylglycerol o-acyltransferase 1-like
CRW744	Unknown	N/A	TCGTCATCTAATTCTTCGGACTCTACT	GTGTTGCCCGAGCATCCATA	TCGTCATCTAATTCTTCGGACTCTACTCCTCTTACAATATCGGCATATCTT[A/G]TAACATTTTGGTATTTACACGCTTCATTGCCAAATAATATTAATTTTTGAATGTATGGATGCTCGGGCAACAC	DIAVI-09JAN12-CLUS02374_1	luciferin 4-monooxygenase-like
CRW748	LG8	130.03	ACTCAATGAAGTTCTTTGGTCCGAA	CTACGGTAACGCTTTGGTCAAG	ACTCAATGAAGTTCTTTGGTCCGAACTTCTTCATGGCTTCGGAGAAGGTTGAGTTGCTCATATCGCCATCGAG[A/G]GCTACTACTCTGGGGTTGGTTTCTGCTAGCTTGACCAAAGCGTTACCGTAG	DIAVI-09JAN12-CLUS02385_1	transketolase-like protein 2-like isoform 1
CRW751	Unknown	N/A	ACCTCAGCAATTTGTCTCAACGA	CTTCTACAATGTTTACGGTTTCCACAAC	ACCTCAGCAATTTGTCTCAACGACGGTGGAGTGATGTGTCTCACAGATGTGTTATTAACGAAATC[A/C]TGTGGTAAAAATTCTAGTTCTACCTGCGTACAATCGAATTTTGGTTGTGGAAACCGTAAACATTGTAGAAG	DIAVI-09JAN12-CLUS02390_1	PREDICTED: hypothetical protein
CRW752	LG6	66.9	CTCCAGAAGATCCCAGCCATTC	AAATATTTGCTGGACAACTTGGTCAA	CTCCAGAAGATCCCAGCCATTCAGCCATGAATGGGATAATGAAACAAGCTGTTGAATTGACGGCCATTGAAACGAAAGC[C/T]AACCATTTAGTACCATAAGTTTGACCAAGTTGTCCAGCAAATATTT	DIAVI-09JAN12-CLUS02393_1	sodium-dependent phosphate transporter
CRW753	LG2	99.06	GGCAGAAGTTGTAGCTGTAGATAGTTT	CCAAGCAAATCCTTCTTTACTTCCAAAT	GGCAGAAGTTGTAGCTGTAGATAGTTTGGGCTTTATATTAGTTGGAGATGCAGGAAATGCACGCATCCAAGTCTTTCAGCCCG[A/G]CGGGAAGTTGGTAAAAATATTTGGAAGTAAAGAAGGATTTGCTTGG	DIAVI-09JAN12-CLUS02396_1	nhl repeat-containing
CRW754	LGX	25.87	GACATTAGATACATTGCCTTAGTCTTGAGA	GCCGAAGATGATCCCTTGATTCC	GACATTAGATACATTGCCTTAGTCTTGAGATTTTATTGCCTCTGCACATTCGAATACCTATA[G/T]GTACGCATCTCTACACTTTCTCATTCTTGCTTATAAAATCGGGAATCAAGGGATCATCTTCGGC	DIAVI-09JAN12-CLUS02398_1	glutaminase kidney mitochondrial-like
CRW756	Unknown	N/A	TGAACCTATAGTGGAATGTGAAAGCAAA	GGTTCAGAGCATTGTTAAGCTTGTG	TGAACCTATAGTGGAATGTGAAAGCAAATATGTGGATACAAAG[A/G]TACCGANTTANATAAATGTAAGTATTTATCCATTTATGTAGGATATTAAATTAAGACTGTTTTTCGCCAAATGTATGTTTTGTGATAAAGTCNACTGAATTTTGAATCTGTTCACAAGCTTAACAATGCTCTGAACC	DIAVI-09JAN12-CLUS02400_1	cg1943 cg1943-pa
CRW757	LG5	73.79	CTCGCTATTTTGGTTTTGCTGTGTTAA	CCAAACAACTCGACCACTCTAAAACA	CTCGCTATTTTGGTTTTGCTGTGTTAAAAACGCAGTTTTCGATTGATCTAACTTCTTCGGTGGTGCCTCCATGGTGGTTGT[A/G]TTTCCGTTCTCCTTTTCTTTATCTTCGCGANTGGTTTNAGTCAAAAACGCTGTTTTAGAGTGGTCGAGTTGTTTGG	DIAVI-09JAN12-CLUS02401_1	isoform a
CRW758	Unknown	N/A	CGTCGAATTTGTTTCATACAGCGATAT	GATCGGCTGCGACTTACAGA	CGTCGAATTTGTTTCATACAGCGATATGAAAAATGCTATTGAAAAGCTTGATGATACTGAAATTAACGGACGCAGAATTAGAGTTTT[C/T]GAAGACAGAAGAGGTGGACGAAAAAACAACAGATCTGTAAGTCGCAGCCGATC	DIAVI-09JAN12-CLUS02402_1	serine-arginine protein 55
CRW759	LG2	100.22	TCCTCTAATATCGGACCCCAGAAG	TCGGTGTGTACGTAAACGTCAAAT	TCCTCTAATATCGGACCCCAGAAGCGACGTATTTTGCCGTTACATGAA[C/T]GTAATCGACAGGGACAATTCGGAAGAATGTAAGGAGTTGAATAGAAAAATGAATTTGACGTTTACGTACACACCGA	DIAVI-09JAN12-CLUS02403_1	phosphoglucomutase-2-like isoform 1
CRW760	Unknown	N/A	CAACAATACACAGAGGTCAAGGCTAT	GCACAAATCACTTTTCCTGTACGTT	CAACAATACACAGAGGTCAAGGCTATTATTACCGCTCTNCCCGCCAAAAACTCGTAAATTTCNTTTTTGAAGTTTATCTATTNTAAATGATTTTCATTTTCTAGATTATAGT[G/T]TTCTAATTTACATTTAGAACGTACAGGAAAAGTGATTTGTGC	DIAVI-09JAN12-CLUS02404_1	aldehyde dehydrogenase
CRW761	Unknown	N/A	GACCTTGATCCCGATTTGGAAGA	GGTTCCAGATCCAGGTCTCCTT	GACCTTGATCCCGATTTGGAAGAAGCTTTGGAAGACGA[C/T]CTAGATCTGGAAGCAGATTTAGAACCTGATCTAGACCTAGATCTGGACCTTGACTTGGATTTGGAAGGAGACCTGGATCTGGAACC	DIAVI-09JAN12-CLUS02406_1	rna polymerase ii-associated factor 1 homolog
CRW762	LG9	132.12	TTGCTTGGACTTGTTGGTATCTTCTTAA	ACCCTGTCATTTTCAAGTTCACATTAGA	TTGCTTGGACTTGTTGGTATCTTCTTAAGATTTTTAAGACTGATGTTCTTACGGGAGAACTCAGTAGAGGCATTTTTATTGATAATCAAAAANCTTAAGAA[C/T]AGTTCTAATTTAAAGCATATGATCAAGTTGAATGATATTCTAATGTGAACTTGAAAATGACAGGGT	DIAVI-09JAN12-CLUS02407_1	acyl- synthetase family member mitochondrial
CRW764	LG5	276.1	AAAATTATATATTCGGTTCCATCAACTTCAAAA	CATCACCATCAGGGCACTTCA	AAAATTATATATTCGGTTCCATCAACTTCAAAAATTATTCGAATATCTCTAGGATCTGACTTTGGTAT[C/T]AGAACTAGCGAAGTAANNTCCAAGACGTATTTATTGTGAAGTGCCCTGATGGTGATG	DIAVI-09JAN12-CLUS02410_1	endonuclease-reverse transcriptase
CRW765	LG4	111.62	ATCACAACGATGTTTGCATTCATGTT	AAAACAATTTCACCATCGTTGCTTAAGT	ATCACAACGATGTTTGCATTCATGTTTTTATTGTACACCAAAAATNTTTGTAAATTCCGTGAGATTCATAAACTGATCTACTT[C/T]TATTCAAGCTTTACTGTTATTTGTGAAAANTTATACTTACCAAATATTTTTAGTGTTACTAAAATGNCATACAAACCATTANNACAAANTACTTAAGCAACGATGGTGAAATTGTTTT	DIAVI-09JAN12-CLUS02411_1	tubulointerstitial nephritis antigen
CRW767	Unknown	N/A	GCTGAAGGAGGAGATGTTATTGAAGAT	GGGACGGATGAACGTGAGTT	GCTGAAGGAGGAGATGTTATTGAAGATNTTGAGGATTTGATTAGAAATATTGATGAGAAAGAAGAAACTGGTGTTACT[A/C]ATATTCTAACAAATTTAGAGAGCTTGCATTTGAACTCACGTTCATCCGTCCC	DIAVI-09JAN12-CLUS02414_1	#N/A
CRW769	LG7	82.72	GAGATGGACCTACAGATGGAGATTCT	GCTGTCGATAGTTGAGATGAATTTGATG	GAGATGGACCTACAGATGGAGATTCTGTAGAAACTGATTCTGTAGCTTCCCATATAAGTGGAGAC[A/G]TGATTTTCAAAATTGTAGTCATTTCTTTACTATGCATATCCAAATTGAAGTCATCAAATTCATCTCAACTATCGACAGC	DIAVI-09JAN12-CLUS02423_1	protein smg5
CRW771	LG4	260.33	CAAGTTGGAAAAGGGCAATTGTAAGG	GCAGGTGTTCAATATCCGTGTGT	CAAGTTGGAAAAGGGCAATTGTAAGGTTTAAACGAACATTCACTTTCGTGTTTTACGATATGATTGGCA[A/G]ATCCTATTTCTAAACATCCAGAATCGTGATACACACACGGATATTGAACACCTGC	DIAVI-09JAN12-CLUS02428_1	e3 ubiquitin-protein ligase siah1-like
CRW772	LG7	46.05	ACATGTCCTGCCTAAGCGTTT	GCCTGCGAGAACATTCTTTACTATGA	ACATGTCCTGCCTAAGCGTTTNCTACCAGGTATTCTTTAGTTTTCCTCTCCNACNCCTTCGCC[A/G]AACCACAGATAAGAAATAAAGATAAAAACGAATACAAGAGGATCCATGCAATAGNCAGAAGATAAGACACGTGNAATCANAATTTCATAGTAAAGAATGTTCTCGCAGGC	DIAVI-09JAN12-CLUS02429_1	rna-directed dna polymerase from mobile element jockey-like
CRW773	Unknown	N/A	GGTTAACCAACAGTACACCACCATTATA	CGAAAGATCAGCGGAGTACCTT	GGTTAACCAACAGTACACCACCATTATATCGTTTTATATTAGCAATATGAAAATATTACTAATTACAGTGCCT[C/T]AAGTTGAATTAGTAATACAGGAGGTTTAACAAAGGTACTCCGCTGATCTTTCG	DIAVI-09JAN12-CLUS02430_1	#N/A
CRW775	LG8	104.8	GCTGCTCTATTTGTGGTTGGAAAG	AACAGTTTTCACAGCCTGAGATGA	GCTGCTCTATTTGTGGTTGGAAAGCAAGCTGGCTGTTTTGG[G/T]CAGGAAATACTTCAGGTTGACCGAACTGTTGAAGTCCTACTTGACTATTTTGAACATNGNTCATCTCAGGCTGTGAAAACTGTT	DIAVI-09JAN12-CLUS02434_1	#N/A
CRW779	Unknown	N/A	GTGCTTCGACAAGATACCCTTAAAAATC	TTGAGTATGAAATTGCCTTACCAACAA	GTGCTTCGACAAGATACCCTTAAAAATCAAGTCNATCAACAATATAACTACAATAACAAAGTCGCACAGCNTTATTGGTCATCTCACTATA[A/G]TCCATCATTGTTTTCAAATTTATATCTACACAGCTACAGTAGTAATCAATTATATCAAAAAATATCCCCATCATATTTGTTGGTAAGGCAATTTCATACTCAA	DIAVI-09JAN12-CLUS02441_1	carbon catabolite repressor protein
CRW781	LG9	66.82	CCGTTTTCAGATTTGGATTCAGGAT	CGATTAAAACAGGCAGCTGACTAA	CCGTTTTCAGATTTGGATTCAGGATGCAAAATCNCATGGCGATCCATCGGTAGATCGGCT[C/T]CAAGTATTTACAGCAGCGGTAACGCACAAACGAAGAGACTTTGCGAATTTATAAACAAAAACAAAATTTTCGTTGAAAANATCGAACCGGTCGAATTAGTCAGCTGCCTGTTTTAATCG	DIAVI-09JAN12-CLUS02444_1	endonuclease-reverse transcriptase
CRW782	Unknown	N/A	AACGTAATTCTACCACGACTCTTG	GAGTCAAACTACTTGCTCACCAGAT	AACGTAATTCTACCACGACTCTTGGTGTGTAAATTAACAGCACTGATAGAAACATGTTG[C/T]GGTTTTTGAGGATCAGTTGGATCAATTGGTTCATNAACTTNGCCATCTGGTGAGCAAGTAGTTTGACTC	DIAVI-09JAN12-CLUS02446_1	glucose dehydrogenase
CRW783	Unknown	N/A	CAGTCCAGCGAACAGATGGT	GGTTTCTCACTCTTCGATTGTTCTGAA	CAGTCCAGCGAACAGATGGTTGCTCANTTAGAAGAAGATAAACGNCATCTAGAGTTTATGAGTTCCGTTAGCAAATA[C/T]GACCAAGATGTTAATGAAGATAATGCTTCAGAACAATCGAAGAGTGAGAAACC	DIAVI-09JAN12-CLUS02450_1	kinesin light chain-like
CRW784	Unknown	N/A	GGAACTAACTGCAAATCTAGCAAAGTAG	CGTTGTTTCTTTTCTTAGGTCAGACTTG	GGAACTAACTGCAAATCTAGCAAAGTAGTGGGATAATCCTTTGATGTATATTCTCTTCTAGGAAAAGTGGTAGCTAA[A/G]TTAAAACTACTAAGGGTGATATTCAAGTCTGACCTAAGAAAAGAAACAACG	DIAVI-09JAN12-CLUS02451_1	ubx domain-containing protein 4
CRW785	LG7	105.38	GGTAGCTAAATGTTACGCTGCTGATATA	TTTGAATCTGAGCTGTTCCTTCGT	GGTAGCTAAATGTTACGCTGCTGATATAGCGAATAAGTGTGCAACCGACGCAGTCCAGATTTT[C/T]GGTGGAAACGGATTCAACAGCGAATATCCTGTAGAAAAATTGATGAGAGATGCGAANATTTATCAAATATACGAAGGAACAGCTCAGATTCAAA	DIAVI-09JAN12-CLUS02452_1	cg12262-pa
CRW787	Unknown	N/A	TTGAAAAGCGGGCCTAGCATA	CCCACAAGTATTTCATTATTAATTTCACGT	TTGAAAAGCGGGCCTAGCATANTCTNTANCTATGAGTANGCTTTGTATGAATTTCGACCTCANGGCAAGATCGCTTGTTATCNAGCAAATCAAAATACNGGAATCTTTGTACGGGTTCTGTCTGTTTNTTATAGATAT[A/G]AATATTAATGTCGGCATGTTTGGTGTACCTACGTGAAATTAATAATGAAATACTTGTGGG	DIAVI-09JAN12-CLUS02455_1	#N/A
CRW793	Unknown	N/A	GAGTAACTACCCTGGAGTGTACGAT	GTTCGGTGTCCACAACAATGG	GAGTAACTACCCTGGAGTGTACGATCGAATGATAAACATGTGCCACCCCATTCA[C/T]AAGCGGTATAATGTAGCTATTACAAAGAATTTGGGAAAGTATATGGACGCCATTGTTGTGGACACCGAAC	DIAVI-09JAN12-CLUS02474_1	structural maintenance of chromosomes protein 1a
CRW795	LG8	85.89	GACGCACAGCTTGTCGAAAA	CACTTCGTCAATATGATCCCACTGAT	GACGCACAGCTTGTCGAAAAACTGCAAAACGAAGTCTTCAAAGTT[A/G]GCAGTCGCCTCGCAAACGATGTGCTCCTCTTCGGTCAAGTCGTGGTNANNNCTNGCGCTAGACGAATCGATCAGTGGGATCATATTGACGAAGTG	DIAVI-09JAN12-CLUS02481_1	proteasome activator complex subunit 4
CRW796	LG4	181.98	TCCAATTCAGACCAGTGCTGTT	ATTTCAGCTCTTCAACGTTTGTACTTG	TCCAATTCAGACCAGTGCTGTTCCGNCTCCGACCAAACCGGTACCGAAGGTACCAGTAGTTCTAGTTGCCACCAAAGCGGTAC[C/T]GAACATTTAAAGGAACTACCTTCAAGTACAAACGTTGAAGAGCTGAAAT	DIAVI-09JAN12-CLUS02485_1	cysteine serine-rich nuclear protein 2
CRW798	LG4	108.61	TTGGAGATAAACCAGCTATGCCTTTT	AGTCCTCAGTCTTTGCAGTAAAGTTC	TTGGAGATAAACCAGCTATGCCTTTTTACTACACTGATGAAGAATCT[A/G]CTCGAAATCCCTGTTCTAAAGTGATGGATACTTGCGCACCTGGGTACTCATTTCGACATCANTTGAACTTTACTGCAAAGACTGAGGACT	DIAVI-09JAN12-CLUS02492_1	beta nu integrin subunit
CRW802	LG5	84.3	GCGTCCTTATCAGCTTGAACAC	CCGTTCTCGTTCGAGGAAGTC	GCGTCCTTATCAGCTTGAACACGTCCTNGTCTTTATCCTTGTCTTCGACCTTGACGTGTTTAGCAGGAACCTCGGGCGTTCTGGAGCGGGATTTCTT[A/C]GATTTCTCTTTACTCTTGGACTTCCTCGAACGAGAACGG	DIAVI-09JAN12-CLUS02499_1	peptidylprolyl cis-trans isomerase
CRW804	LG5	84.3	GAACTTCTGCTGCAACTTTTGGAAA	GTCGCCGAACCATCGAA	GAACTTCTGCTGCAACTTTTGGAAAGTTTGATTNTTNGTAGTTTTCTACTCTTCTCCGTAATGACATTATCCTTCGGNCGNTAATCTATGATAGTCTCCGT[C/T]GCAAGGAAAGCCAGTTTCTTCTTGTTGTTNTCCACCTTCGATGGTTCGGCGAC	DIAVI-09JAN12-CLUS02505_1	coronin-2b-like isoform 1
CRW806	LG6	24.35	GGTACTCAAGAACATTCCCTCCTTAA	TGGAAACCTCGATGGTAACAAAGAT	GGTACTCAAGAACATTCCCTCCTTAACGTTGGGGAGTCCATGGATGGANGCTGCCAAATCTTTGGTCATTTTTCCGCTTTCAACTGTGTCTATGCAAGCTTGTTC[C/T]AACTTGTTGCCGAAATTGACGAGATCTTTGTTACCATCGAGGTTTCCA	DIAVI-09JAN12-CLUS02507_1	isocitrate dehydrogenase
CRW808	LGX	28.72	GAAAGTAAAGAGGAACAAGCTCAACAAG	CGTCTTCTTTGCTTCCATCATCTTGA	GAAAGTAAAGAGGAACAAGCTCAACAAGANGATAAGAGTGAGGAACATGGAGACAGTTTAGAGGAAAG[A/G]ATAGAAGCCGAAATTATAGAGCATTTAACACAATCCCAAAATCAAGATGATGGAAGCAAAGAAGACG	DIAVI-09JAN12-CLUS02513_1	sarcalumenin
CRW809	LG5	165.88	TCTGTCCTACCTACAGACAATTCACA	ATCCTCCTATATGCGCGCAAAT	TCTGTCCTACCTACAGACAATTCACAAGGATTATAACTATAACTCTTATAGGAGTGTTAACGTGGTGTATATTTTATTCTGTGGTAGGTGAAACGGCAGCGCCACCTAACGG[A/G]AAATTGTTTCAGTTGATATTATTAACTATTTGCGCGCATATAGGAGGAT	DIAVI-09JAN12-CLUS02514_1	mitochondrial sodium hydrogen exchanger nha2
CRW810	LG7	148.75	CGTTCTGGATCGAATACATCTGGATTAT	CAAGATTACCAGATACCTGAGACAAACA	CGTTCTGGATCGAATACATCTGGATTATCATANTATTCTTCATCATAGTGAATACCTATGGTAGGTATGAC[A/G]ACTCTTGTGCCTTTTTCAACTACTATGTTTGTCTCAGGTATCTGGTAATCTTG	DIAVI-09JAN12-CLUS02515_1	cytochrome p450 cyp6bk17
CRW812	LG2	96.26	GATGCTATCTGCAACAACTGTGGTATA	CCCTGCTTAAGACTAGTAGCGAATT	GATGCTATCTGCAACAACTGTGGTATAGGCTTCTCGGGATACGCGGAAGATGGTACAG[A/C]TAGGTGGGATAAGATTTCTAATGTAGATATATTTCAGTTTGAATTCGCTACTAGTCTTAAGCAGGG	DIAVI-09JAN12-CLUS02517_1	membrane-bound o-acyltransferase domain-containing protein 2-like
CRW817	LG4	169.7	GTTCGGCGGTTATCCATACTGT	GATAATGATAGGCGAAGAGGTAGAATGG	GTTCGGCGGTTATCCATACTGTCAGAAGATGCCCTTGGTCCAGACCGCCAATC[A/G]CCAAAAGAATCGCTGCGATCTGGTTGCCTGTCACGATTCATGTCCATTCTACCTCTTCGCCTATCATTATC	DIAVI-09JAN12-CLUS02528_1	eukaryotic translation initiation factor 4b-like
CRW818	LG7	20.9	ATTTGTTACTCCTAGCTCTTTCATTGCT	TCAAGGGTGTACCATAATGAGGGTATTA	ATTTGTTACTCCTAGCTCTTTCATTGCTCTGAACATTTATCTTCTATTTAGAGAGTCGTGGGTTGCCTTGTAGTCTACCG[C/T]AAGGTGATACAATAGTAAACATGCTATTCATATGGTGAATGTAGGAAAATTTAGCAAAATTATTTACAGTAATACCCTCATTATGGTACACCCTTGA	DIAVI-09JAN12-CLUS02530_1	endonuclease-reverse transcriptase
CRW822	LG7	101.13	CACCAGACGTCCCCATTACAAAT	GCAGAACGGTTTCCAGAAATTGT	CACCAGACGTCCCCATTACAAATGACGTTAACGTACTTTTTGGATTTTCTGAAGCCTGAATAAATCTTTG[A/G]GTATACATGGGTTTTAATTCTNTTCTGGAACTCTTCCATAGACATATCTTTAACAATTTCTGGAAACCGTTCTGC	DIAVI-09JAN12-CLUS02538_1	hypothetical protein TcasGA2_TC014079
CRW824	LG8	203.59	TCAAATAGCTGCGTTTACACCTGAAT	ACCTTCTGTAGCGGATTGTGTTTAC	TCAAATAGCTGCGTTTACACCTGAATCACAGTTTTCACAGTA[C/T]GTCATGCCATTTGGAGATTTGAATCCTACCTACAGCAGAAGACATGGTATCAGAGTAGTAAACACAATCCGCTACAGAAGGT	DIAVI-09JAN12-CLUS02541_1	maternal protein exuperantia-like
CRW829	LG5	288.3	GTCGGCACATGCAGTGTTATG	TTCAATGGAGCCAGTCTCAGAAAA	GTCGGCACATGCAGTGTTATGTATATAACTGCAATT[A/G]CCAAGTGGCCTTAATATATTTGTGATTCCAAGTCGTGGCATATTGACTGAAAAACGTAAGTCCAAAATTATGCCATGTATATTTGATTAAGCATTTTTCTGAGACTGGCTCCATTGAA	DIAVI-09JAN12-CLUS02549_1	#N/A
CRW838	LG4	60.51	CGATGTTTCTTTCTTGTGGCATGTTTAA	GCCAGGTCATCAAATTCAGAAAATCAT	CGATGTTTCTTTCTTGTGGCATGTTTAACTTAGATATTATTTTGTATGGAATTAAACTAGAATTTATTGTAATNAGAATTTTTTACATTTGCTTTGACGTTTC[G/T]TGCAATGGATCCAAAAAATCCAAGTTGAACAACAGCACATGATTTTCTGAATTTGATGACCTGGC	DIAVI-09JAN12-CLUS02569_1	uncharacterized transposon-derived protein
CRW839	LG3	174.91	GGCTCTTGAGAAGCATACGAAATTTT	GTAGTGTAGCTGCTGTTGTTGGAT	GGCTCTTGAGAAGCATACGAAATTTTTCCAGTNACATTAACA[G/T]ATCCACTTTCTAATTCGAGCTCTTTCATAATTATGTGCAANAANGTTGTCTTTCCGCTTCCTACGGATCCAACAACAGCAGCTACACTAC	DIAVI-09JAN12-CLUS02571_1	probable multidrug resistance-associated protein lethal 03659-like
CRW841	Unknown	N/A	CCAACTTCTTCATGAGCTTAGCTGAT	GCGATTGATTTCAGGCCCGATA	CCAACTTCTTCATGAGCTTAGCTGATAATTTTGCTGGGGTGGTTCAATANAATAAAGATAACAGGGAAGCAACTAAAAAGAGAAACCTCACCGTCGATCGCTTGTGTGA[A/C]ATTCTGTTGGATGNATCTATCGGGCCTGAAATCAATCGC	DIAVI-09JAN12-CLUS02576_1	serine protease -like
CRW844	Unknown	N/A	AATCTTCCTGGTATTCTGCTCTCTACT	CACCCATAAGCACAACGAGAAATG	AATCTTCCTGGTATTCTGCTCTCTACTGTCCGCACTTGTAGACCTATTATACACNTTAGGATTCTTGTTTGCTCTATCAGAACTG[A/G]CAGATTTTGTAAAACCATTTCTCGTTGTGCTTATGGGTG	DIAVI-09JAN12-CLUS02580_1	seminal fluid protein cssfp003
CRW845	Unknown	N/A	CCCATCGCAACAAGATAGCTTCT	CAGAATAGGTCTTTTCAACCAGATCACA	CCCATCGCAACAAGATAGCTTCTGGAGATAATTTCATCAAATC[A/G]TCAATCTTTTCATCATCAGAGAGCAACGTCGTCAATCCTGGGCAATGCTCTAATGTGATCTGGTTGAAAAGACCTATTCTG	DIAVI-09JAN12-CLUS02581_1	fimbrin plastin
CRW847	LG6	101.58	AAAGTCCAAATGTACAACTTTGTGTTAATGT	ACTGTTTCCTTATGCCCCACTTTT	AAAGTCCAAATGTACAACTTTGTGTTAATGTAAAATCTAGGCAAAACAGTAAGACATAGTAAAAATAGAAAGCTTCATAAAACATGTA[A/C]ACGCCTCAGGGTCCTAAAAGTGGGGCATAAGGAAACAGT	DIAVI-09JAN12-CLUS02584_1	#N/A
CRW849	LG5	256.38	TTCACCACCAGCAATCATGTTG	CACGGCGTAGGTCTTCTATTAAACTTAT	TTCACCACCAGCAATCATGTTGATNTCNTACATTCCATAGTTCTTCGGAATATAGCAAACTTTNATCCTGTCGTTTTCTAANGTAGCTTCGACGTCTATTTCTTCGCTAGGTACTTT[C/T]TTTTGGCTTCTTGAAAAGTTCCATTGGAAAGATTGGAGATTTTCGATAAGTTTAATAGAAGACCTACGCCGTG	DIAVI-09JAN12-CLUS02589_1	hypothetical protein TcasGA2_TC000755
CRW850	LG3	70.35	TGTAGTCTCCAGAGTCAAGTTCAGAA	GGTTGGCAATCCTACTCCTGAAG	TGTAGTCTCCAGAGTCAAGTTCAGAATTGGTTTCTTTAATAG[C/T]TAGTTCAATGTTTTCTCCATCGAAGGTGATCTTTACCCTATCGGANGGTTCCAAAGGCTCATTATTTCTAAGCCAGTATACTTCAGGAGTAGGATTGCCAACC	DIAVI-09JAN12-CLUS02592_1	isoform q
CRW851	LG4	118.39	CCAATGTGTACTGTGTCGAGAGA	CATCGAGGGCCCACTCAAG	CCAATGTGTACTGTGTCGAGAGAGGTGGCCAGCGATAAAAAAATGTTACTTACGATTGATTAACC[A/C]ATAACTTTGAAAGAGTCGCGTCTGTTAATTTTTTAATGGAGACTTGAGTGGGCCCTCGATG	DIAVI-09JAN12-CLUS02596_1	protein cdv3 homolog a-like
CRW852	LG6	62.79	GCAAGAACACATTCATAAGCTACAGTCA	GCTGCCCCCTCATTACCT	GCAAGAACACATTCATAAGCTACAGTCATTTGAAATGTTGTGTTACAGGAGGATACTTAGAATAGCATGGACATAGAAGAAAACGAACANGGAGATATTGCGGGAAAGAATACGAAATAA[A/T]AAACATAATAAAAATTAGAAAGTTACNATNTCTGGGACAGGTAATGAGGGGGCAGC	DIAVI-09JAN12-CLUS02598_1	endonuclease-reverse transcriptase
CRW853	LG5	241.52	CGAAAACTTATCGGACACCTTAGGAA	CGGTCACTTTAAGCAAACCATCAAG	CGAAAACTTATCGGACACCTTAGGAAGGTTCAAACTGCCAGTTCGATATCTGACTGTTGGACTTATATTTTCGAGATGGCTGCTGGTGCTTGG[G/T]AGTTTGACTTTTACGGTTTGAGATTGCTTCTCCAAGTTTTTAAAGTACTTGATGGTTTGCTTAAAGTGACCG	DIAVI-09JAN12-CLUS02600_1	hypothetical protein TcasGA2_TC000755
CRW856	LG1	204.94	CTTCCTGCTCATCATCATCTTCTTATCA	CCATTGGTTCTAACTTAACATCCGCTAA	CTTCCTGCTCATCATCATCTTCTTATCAATCTTTGAAGCNTTTTCATCCTCCTGGTTATAAACCTA[C/T]GGTAGAGAAAATTAATCACCAATTTGACAATGGTAGTAATCCTTTCTTACCTAATTTTAAGATAAAANCGTCGGAGACAACTNTCAAAAATGATGCTGGTGATAATATGCATTCTTTAGCGGATGTTAAGTTAGAACCAATGG	DIAVI-09JAN12-CLUS02605_1	hypothetical protein TcasGA2_TC006403
CRW860	LG5	71.15	GACCAAACGTTACTCATACATATTCCAA	TGTCTAACGAGGACAAAAACAAATGAAA	GACCAAACGTTACTCATACATATTCCAAAGTCTGCATAAATCTGTGTNCAACATGGGAAGA[C/T]GCGTTATCAAATTTGTGGTCTGAGGATAAATNNCTGCAAAATTTTGAGTGTCTGTTANTGTATGTTCATANAATGTTCCACAATTTATTTATGTAGATATATTTCATTTGTTTTTGTCCTCGTTAGACA	DIAVI-09JAN12-CLUS02616_1	phosphoglycerate kinase
CRW861	LG3	70.35	AAACAGATGCTGAATTGACCTCTCA	AGTTACAGGTTTATCATCGTTGCTCAAA	AAACAGATGCTGAATTGACCTCTCAGCACCAAAGAAAAACA[G/T]CTTTAAATGTGTCTTCATTTTTTCTTACCTGCAAGAAACTATTCCATGAAATCAAGTCTGTTTTTCATAAAAGAACCCTTCTTTATTTGAGCAACGATGATAAACCTGTAACT	DIAVI-09JAN12-CLUS02620_1	inverted repeat-binding protein
CRW862	Unknown	N/A	TCACTGGACGTTCCTGGAAATG	CCGCTCTGAAGTATGGCTTTATGAAATA	TCACTGGACGTTCCTGGAAATGCAGGTCTAAAAGANCAAGTACTGGCTTTAAAGTGGGTCCAGNGAAACATNAGAAATTTCAATGGAGATCCCAATAACATTACCATATTTGGAGAAAGTGCGGGAGGGGCATCTGTTGAATTTTTGCTGTTATCT[C/T]CTTCAGCCAAAGGTTTATTTCATAAAGCCATACTTCAGAGCGG	DIAVI-09JAN12-CLUS02621_1	esterase
CRW863	LG2	2.95	CTTCTAATTTTGCCCACAACATCCA	CTAGGTGTAGGCACTTTCGGTAAA	CTTCTAATTTTGCCCACAACATCCAAACTTTTTATCTTTTGTCTGTTTAAAATCTT[C/T]ACTGCGACTTTGTGACCTGTAAGTTGGTGTTCGCCAATCTTTACTTTACCGAAAGTGCCTACACCTAG	DIAVI-09JAN12-CLUS02622_1	5 -amp-activated protein kinase catalytic subunit alpha-2-like
CRW864	LG1	130.8	GCGAAACGAATTTGTAAAGAGTGTGTAA	AGTATAATGCTCTCTGACAAAGCGAAAA	GCGAAACGAATTTGTAAAGAGTGTGTAAATTGTAAACCATATCGATTCGACAACGTTGC[C/T]AATTTCTCTGTTGTTATTGTTTACCGTCTAATTTATATTTACAATGTTAGATGAAAATTATATTTTTTCGCTTTGTCAGAGAGCATTATACT	DIAVI-09JAN12-CLUS02624_1	sorbin and sh3 domain-containing protein 1
CRW865	LG9	127.77	GCTACTTTCACTCTCTGACTCTGATGAT	GTCTTAACAACGTACTACCCGCTAAA	GCTACTTTCACTCTCTGACTCTGATGATTCTGATTGCTCGCTACTACT[C/G]GGAGTACCATCATATGAATGCCTTCGTCTCTTTTTGCGGTGTTCCTTTTCTTTAGCGGGTAGTACGTTGTTAAGAC	DIAVI-09JAN12-CLUS02626_1	remodeling and spacing factor 1
CRW866	Unknown	N/A	CATGTTTGCGTCGAGTGAAGAC	CAGATTATTAGCACCTACAGCTTTCCT	CATGTTTGCGTCGAGTGAAGACGTGGTTTTAATATATATGTCGCTAAAATT[G/T]TGCAAAAGGAAGAATTGTAACAGTATGGTGAGTACGATTTAGAACAAGAATTAGTCCTATTACATCAAAACTCNGAACTATGTCAGAGAGTTACTCCTTTATTACGTAAGTAGAACACAAATTACAGGAAAGCTGTAGGTGCTAATAATCTG	DIAVI-09JAN12-CLUS02627_1	endonuclease-reverse transcriptase
CRW867	LG2	1.98	CGAGTCGTTTACAGTAAGTGAGGTT	GGTTTGGTCATTGGATGTTGTTGTAAAT	CGAGTCGTTTACAGTAAGTGAGGTTACACCTTTATCTCTTGGACTAGAAACTTTAAAAGATCTTATGACGGTTTTCATTCCTCGAAATAGTACA[C/T]TACCTATCACTGAAGTTAAAACATTTACAACAACATCCAATGACCAAACC	DIAVI-09JAN12-CLUS02628_1	heat shock protein 70
CRW869	Unknown	N/A	TCCAGTTCTGTTGATTCCAGCTTTT	GGAAAGAACTATACAAGGCACTAAGTGA	TCCAGTTCTGTTGATTCCAGCTTTTTAGGACAATTTCAACAAGGATACTGAACAACAGTAATGGCAGTGGGTGCTCTTNTGGCACCCCTCA[C/T]TGACTTCAAACATCGGTTTTTCTAATTGTCACTTTTATNNTTGTTACTAATTTTTCATTACTCCCCATTTCACTTAGTGCCTTGTATAGTTCTTTCC	DIAVI-09JAN12-CLUS02633_1	PREDICTED: hypothetical protein LOC100572891
CRW870	Unknown	N/A	CAAATCTACGTAGGTGGTACAACACA	AATCTTTCAAATACTGTCGCCTTTCTTT	CAAATCTACGTAGGTGGTACAACACACCAACCACAAATATTTTCGGAGCAGTA[C/G]TATGCAAATTANATATTTCCATGATGGTCACTAACATCCTAAACGAATAGGCACTACAAAAAGAAAAAGAAAGGCGACAGTATTTGAAAGATT	DIAVI-09JAN12-CLUS02635_1	unc93-like protein mfsd11-like
CRW873	Unknown	N/A	GCTGTACACGATGCATAGTCTTCTTT	ATGAAGACCCACATCGATTGTATCAG	GCTGTACACGATGCATAGTCTTCTTTGTACGTGGCTCCTGGTTCTCTCACNTGGACATGGATATCTATAAAACC[G/T]GGAAGCTTTACTATGTTGCGAGAACTGATACAATCGATGTGGGTCTTCAT	DIAVI-09JAN12-CLUS02647_1	carbamoyl-phosphate synthase large chain
CRW874	LG4	148.58	ACTGTGCTAAGCGTAAAGTGATTTGTAT	GCTGTATTTGCTTTTCTGTGGACAA	ACTGTGCTAAGCGTAAAGTGATTTGTATACTTGTGTGTTTCCCTTNTACAGGGTGTTCCGGAAAATAGTANGTTCTTAAT[A/G]GCATGGGCTGAGTGCACCATTTGTAACAAAAAAGTGTTATANNATTTTTTGTAAAGTTAACCGTNNTAAAATCCATTTAATNNGTTTGCTTATTGTCCACAGAAAAGCAAATACAGC	DIAVI-09JAN12-CLUS02649_1	#N/A
CRW876	LG4	168.39	TCTCCGCACTCGAATTTAGAAATGAT	CTCACTGAAAGAATGCTTAAAATTACTCGAA	TCTCCGCACTCGAATTTAGAAATGATTCTTGTAAACTGATCTTTGATAGTACCGATTTCAACGGTTTTTTGCTTCCA[C/T]TCTGTAGATGGCATTCTATCTACTTGGCTTTCTAGGTCTTTNTGTGTTTTGTTAAGTTTTTCGAGTAATTTTAAGCATTCTTTCAGTGAG	DIAVI-09JAN12-CLUS02657_1	tubulin-specific chaperone a
CRW878	LG7	71.51	GTCTCAACTGCAACAGATCCCAATAT	GCATCGTCACCGAATTGTCCTT	GTCTCAACTGCAACAGATCCCAATATCCAAAAGAAAACTGAGCCACATTTAGTATCCGC[C/T]GTTTGTGGCTTTTCTAAGGAGAGAAAAATTCAAAGACTGATCAAAGGACAATTCGGTGACGATGC	DIAVI-09JAN12-CLUS02661_1	protein phosphatase ptc7 homolog
CRW880	LG2	110.88	AGGTCTCGAGCGGTTGTAGAT	CGCAGTAATGAAAGGCCAAGAC	AGGTCTCGAGCGGTTGTAGATCGTAGTCGAACTCGGCCAAAAT[A/G]CATTTACCATAACCTGTAACCAGTGGACAGGACGCGTAGCCATCGTAAGTCTTGCAAAGGTCTTGGCCTTTCATTACTGCG	DIAVI-09JAN12-CLUS02664_1	sulfide quinone reductase
CRW881	LG7	90.65	AAATCGACCGGATGCGTCTT	CCAGCAGCAAGATGAAATACATGTTTG	AAATCGACCGGATGCGTCTTTGAATTGTACTTCTTGAATNTGAGAACCTTGC[G/T]TCAAAAAGTAGTTTGTGAAATTGTCACAGCATTCCTTTATTAAAACAAACATGTATTTCATCTTGCTGCTGG	DIAVI-09JAN12-CLUS02665_1	cytochrome p450
CRW883	Unknown	N/A	GGAGTCATCTACTTCAGTATGGGATCAA	GGCTTTCCAGGCATATTATCATCTTCAA	GGAGTCATCTACTTCAGTATGGGATCAAATGTTAAAAGTTCTACGTTACCTC[A/T]AGAAATTAGGCAAGCTTTGATGAAAGCGTTTTCAAAGAGAAAGGAGAAAGTTTTGTGGAAATTTGAAGATGATAATATGCCTGGAAAGCC	DIAVI-09JAN12-CLUS02670_1	glucosyl glucuronosyl transferases
CRW888	LG7	30.74	AGGGTCATCAGAGAATGGAAGTACATAA	CTTCGAAGAACTTTATTCCCGAGAT	AGGGTCATCAGAGAATGGAAGTACATAAACTTNACGTGGCCCAATGCCGATGTGTACGATAATGCCCTTTCTAGGGGCTTTTACGT[A/G]CCTGAAAATATCATTATCTCGGGAATAAAGTTCTTCGAAG	DIAVI-09JAN12-CLUS02680_1	protein yellow
CRW892	Unknown	N/A	GAGTAGCTGGAGTATTTGTGGATTTGAT	AAATTAACTCCTAAACCCAAGCCTAGAC	GAGTAGCTGGAGTATTTGTGGATTTGATCAGTTCGTTATTTCTTTTACA[C/T]GCTTCTTCTGCAGCTTCTCTGTTAATCTTTTTGACGAGAGACTCAGCTCGTCTAGGCTTGGGTTTAGGAGTTAATTT	DIAVI-09JAN12-CLUS02690_1	hypothetical protein TcasGA2_TC003468
CRW897	LG7	164.33	ATCCAACGTGACCCCAAATACTAC	CCTATACAATTCCTGGGCCCTAA	ATCCAACGTGACCCCAAATACTACCCGAACCCAGACAAATTTGACCCNGAAAGGTTCAGTGACGA[A/G]AACAAGGANACCATCGANCCCTACACGTTTCTGCCNTTCGGCTTAGGGCCCAGGAATTGTATAGG	DIAVI-09JAN12-CLUS02697_1	cytochrome p450
CRW898	LG2	99.06	ACATATCCCAAATTTCAGACTTTCCCTT	GCGTGCTCTACTCAAATATGTGAAATAC	ACATATCCCAAATTTCAGACTTTCCCTTTTAAGTTTTCTTTGTCATTGGTCAACTTCTTATAATCTTCTATGGAAAAAACACCATCTTCCGTAACCACATGTAAGTTATCGGCA[A/C]AGACAAGAGAATTAATGTGAGGATTGTGTATTTCACATATTTGAGTAGAGCACGC	DIAVI-09JAN12-CLUS02699_1	PREDICTED: similar to GA15510-PA
CRW900	Unknown	N/A	ACGGCAAGTGTTTGTAGACAATCA	GAAGAACCTATTTGGTAGCCGGAAA	ACGGCAAGTGTTTGTAGACAATCAAAAAAAGTAGTTTGAGTACGTGTGG[C/T]GTTAAAAAAATCTCAGCAATCGAATTCGGTTTAATACCTAGCGAAATTAATTTCCGGCTACCAAATAGGTTCTTC	DIAVI-09JAN12-CLUS02704_1	#N/A
CRW901	LG1	153.13	GGCAAGAACACTGTGCACAAAAT	CACTTTTCCTAAGCGTTGTTTGACA	GGCAAGAACACTGTGCACAAAATGTGGACATGCTCAAGAAGACTACCTCATGATGGAGCCATCCAATAAACCATCACAGCCTCA[C/T]CCAGGGTACATACCAATGTCTCCTGCTGTCAAACAACGCTTAGGAAAAGTG	DIAVI-09JAN12-CLUS02708_1	protein dok-7
CRW903	Unknown	N/A	GCAGCAGCTATGCCAGTAAGA	GGCATCTACAAGTCGAATAACTCTTTG	GCAGCAGCTATGCCAGTAAGAGCNGCTGATAAATTAGCACC[A/G]GCTGAATTTATTCGATATACTCCGTCACAGCAAGGTGCTGCATTTAATTCAGGAGCAAAACAAAGAGTTATTCGACTTGTAGATGCC	DIAVI-09JAN12-CLUS02712_1	puff-specific protein bx42
CRW904	LG9	38	TGCTCTCTCTTCCAAGGGTTCATA	GCTATCTCGCTACAAGTTACTGTTATCA	TGCTCTCTCTTCCAAGGGTTCATANTACTTTTTGCTTCCAGGACTAATCACGTCTT[C/T]TGGGCTTACGTGTGCTACGTCTTGTTCGGTGGAATGTACCATTTTATGATAACAGTAACTTGTAGCGAGATAGC	DIAVI-09JAN12-CLUS02716_1	thiamine transporter 1
CRW905	Unknown	N/A	GACAAGCACAAATAATAGATAACTTACGAAAA	GTAAGCCTACCGACCGTGTAAT	GACAAGCACAAATAATAGATAACTTACGAAAAGAGGTTCAACAAATCTCTAAGCAAGCCAAAGATCT[C/T]GATATCGTTCATAAGAAACTCATGAACGATATTCGTGTTCATGGNACNATGAAACCGTTAGTTCCTTTGAAAATTACACGGTCGGTAGGCTTAC	DIAVI-09JAN12-CLUS02719_1	ubiquitin-protein ligase
CRW906	Unknown	N/A	ACAGTAGCTGCAGTATTCAGAGGTA	ACCTCTTGGTGGGATATCACAAAC	ACAGTAGCTGCAGTATTCAGAGGTAGGATGTCAATGAAAGAAGTTGA[C/T]GAACAGATGCTCAACATCCAGAACAAGAACAGCAGCTACTTNGTCGAATGGATCCCCAACAACGTTAAAACNGCCGTTTGTGATATCCCACCAAGAGGT	DIAVI-09JAN12-CLUS02721_1	tubulin beta-1 chain
CRW908	Unknown	N/A	AGAAATCTTCGAGTGCCTGGTC	GACAATTTGGAAAGCAGGTATTTGAAGT	AGAAATCTTCGAGTGCCTGGTCGACCATCTTCAGACGAANTAAATCTAGTAACCACNTAGGTAAATTGGTAGAAATTAG[A/T]CGCTTTAATCTCTTCCAAAAGGTAACTTCAAATACCTGCTTTCCAAATTGTC	DIAVI-09JAN12-CLUS02727_1	cytochrome p450
CRW909	LG7	88.36	AACTTGAAGGTCACGAAGATCCT	TGTATGTCGAGTGGTATGTTCGTAGT	AACTTGAAGGTCACGAAGATCCTGCAGTGTTACCCCAAAACNGGNGANAANGAAACNATGCCGTTCGTTATAAAAGCAGTGGG[C/T]GAGATGGAGCAGGTTTACTACGAACATACCACTCGACATACA	DIAVI-09JAN12-CLUS02729_1	vacuolar protein sorting-associated protein
CRW910	LG8	130.03	CGGTTGGTGATTCGATTCTTGTTTT	GTGCGACCACGTTGAAACTC	CGGTTGGTGATTCGATTCTTGTTTTTGGAAAGGCAATCGCGCAGCGAAATCAAAGACCGTTTGGGTGATGTGTACTCTTCTTCGA[G/T]GGCGACCGTCAAAAATTGGTTTCACGAGTTTCAACGTGGTCGCAC	DIAVI-09JAN12-CLUS02731_1	mariner transposase
CRW912	LG5	222.93	GACGGCTCCTGCAGTAACTAATAC	ACCCTATTGAAGGAACTAGAAGTAACCT	GACGGCTCCTGCAGTAACTAATACTTCTTTTGACGCCGTAGCGAGATATCTT[C/T]TTCCATCTTTTATAAATTCGACGNCCACAGCTTTTGTTCCTTTTATTACAATTTTTGTAGCAAATGAATTAAGAGACACGTTAAGGTTACTTCTAGTTCCTTCAATAGGGT	DIAVI-09JAN12-CLUS02738_1	glucose dehydrogenase
CRW913	LG8	140.67	GCGATCGACGGTGAGGTTT	GGCCAAAAGAAACTTAACGAACAATTCA	GCGATCGACGGTGAGGTTTTTCTTTTTAATTCCTGCGCTGTTATCATTATTATATTGNACCACTCCAGCAAAATTCTCAGCTAAGTTCATNAAGAAGTTGGACATGAACAAAGAATTATT[A/G]ACGTGTTCTGATATATCCTCACACAAATTGAATTGTTCGTTAAGTTTCTTTTGGCC	DIAVI-09JAN12-CLUS02741_1	serine protease -like
CRW915	LG3	183.1	AACCCTGTCGCACTCCTTTT	AGGAAATATCACTTATGGCGGCTTTT	AACCCTGTCGCACTCCTTTTTCATGACTTTTCCTGCCGTATTTAAATTTGTTTGGG[A/G]GCACAATTGTATTTAGTGATAATAAAGACATTTATCTTTAAGCAGGAAAAAAGCCGCCATAAGTGATATTTCCT	DIAVI-09JAN12-CLUS02747_1	#N/A
CRW916	LG2	53.77	AAAGTCAGATGCCCTGGAGAAATT	TCTGGAGCATCGGTTTTATACTTTCTTT	AAAGTCAGATGCCCTGGAGAAATTCTCCAGTAATCAAAGTATTTTCGATCCTCCAAAGGAGTTATCAAAAACAGAAACTAC[A/T]AATAAAAACAGCAGTTCNAAAGAAAGTATAAAACCGATGCTCCAGA	DIAVI-09JAN12-CLUS02750_1	protein fam21a
CRW917	LG9	90.58	AGAAATCGTAACTTCGAACTAGCACAAA	AAATAGAGGCTTCAAGCAATGTTACCT	AGAAATCGTAACTTCGAACTAGCACAAATTAGTTTATGTTCACCACGTTTGGAACATTATTATTAACTATAAAGGCACCTTTGAACATTCATCTA[G/T]ATATTGCGGGGGTTTAGGTAACATTGCTTGAAGCCTCTATTT	DIAVI-09JAN12-CLUS02753_1	caspase nc-like
CRW918	LG8	122.95	ATGTCGTCAATTATAGGTTTGGCAGTA	TGTGGCCAATTGGTTGTTGTTC	ATGTCGTCAATTATAGGTTTGGCAGTATAAAACATTCCTTTAATTTTCCCACTGCTGAAGATTGAAGTGA[C/T]CTTGGGTCTGGTCTTCTTCCAGTCCGAATACCCCTGGAACAACAACCAATTGGCCACA	DIAVI-09JAN12-CLUS02756_1	antennae-rich cytochrome p450
CRW920	LG5	130.56	AAAAGTAGAAACATGTGCTCCAAATTCAAAT	TATCCTTTTAAGTGTACTGAACCGTTGA	AAAAGTAGAAACATGTGCTCCAAATTCAAATAAAATTCTNATTGTTAAAAACGGGGCGA[C/T]TGAGAAACTAAAGAANCTTTACNGGCTAAAATGTTGCGTATATCAGTGATTATNAANGTTTACAATTAAAGAATNAGCTAGTATATACTTAAAATCAACGGTTCAGTACACTTAAAAGGATA	DIAVI-09JAN12-CLUS02770_1	#N/A
CRW921	Unknown	N/A	TGGTCCTTCTCAGGTCTAAATTGA	CCGACCGCTTCATCTTGTATATCC	TGGTCCTTCTCAGGTCTAAATTGAGCCAGAGACATTATTCTAATATTCTTTGGTCG[A/C]GTTTTGTCTCTTTGGATTTTTTTGAGATGATCAGTCTCNCAAGGTGGATATACAAGATGAAGCGGTCGG	DIAVI-09JAN12-CLUS02773_1	gdp-man:man c -pp-dol alpha- -mannosyltransferase-like
CRW922	LG6	139.19	GCAGGCAGAACGTCTTTATGGA	CCATGGTACGTAGAAACAGCGTTAG	GCAGGCAGAACGTCTTTATGGACNTGTTCATGTAGAGT[A/G]CTAAGGTTATTTCCATGCACGAAGATTCTTTCCTTGACCTTTTCNTTTAAGAAAGGTTTTATGAGAGCTAACGCTGTTTCTACGTACCATGG	DIAVI-09JAN12-CLUS02774_1	cellular retinaldehyde-binding protein
CRW923	LG5	14.58	CCAAAGAATCAGCATCAGTTATGGAATG	GAGGCATGTCAGTTACTTTGGATTTTG	CCAAAGAATCAGCATCAGTTATGGAATGCATCGAAAACTGTAGAATATTGTCTAGCCAAACAATACACATCAACAGATCG[C/G]ACTGATTTAACAGGAGGGGCAAAATCCAAAGTAACTGACATGCCTC	DIAVI-09JAN12-CLUS02775_1	mitochondrial processing peptidase alpha subunit
CRW925	LG1	98.28	ATGTTGCCAATGTCGTCTTTACCTA	TGCAGTAACCGATACAGATGAAACAAT	ATGTTGCCAATGTCGTCTTTACCTAGCTCNTTCTCTATCGATTTATCCANNAAACGTTTATCTTCTTGAATCAATTTATGGATCGTAT[C/T]GAATTTTTCAGTTATGTTCTTTATTGTTTCATCTGTATCGGTTACTGCA	DIAVI-09JAN12-CLUS02785_1	#N/A
CRW926	LG6	110.82	GCACCACTTAAAAACTATATTCGACGTT	AATCCAAATCCACCACCACCTTT	GCACCACTTAAAAACTATATTCGACGTTAGCACCCTGGATNTGGCNAAAGTAGCACTATCGTTTGGATTTAAAGTACCTCCAGCNGTGGATTTAAAAGTTTCTGCCAAGAAACCCGAGAG[A/G]CCAGAGAAGAAACGGAAAGGTGGTGGTGGATTTGGATT	DIAVI-09JAN12-CLUS02786_1	probable atp-dependent rna helicase pitchoune-like
CRW930	LG3	121.82	AATCTGTACAGCCAATTCTCTAGTAGGA	AGGCACAATCTGGTACTGGTAAAAC	AATCTGTACAGCCAATTCTCTAGTAGGAGACAAGCATAAAACTTGCGTTTCTCGCATTGTCAAATCTAA[A/G]GCTTGTAAAATCGAAATGGAAAAGGTAGCTGTTTTACCAGTACCAGATTGTGCCT	DIAVI-09JAN12-CLUS02809_1	eukaryotic initiation factor 4a-iii
CRW931	Unknown	N/A	GAATACTCGTGTCTCTGTTTTTCACTTA	GAAAGTGACGTCCTCAAAAGATGAAC	GAATACTCGTGTCTCTGTTTTTCACTTAATTTCCTTGTTTTAATTCGATTATCACTAAAACAATTTGAA[C/G]CTTCATTTATCGGTCTCTTCATTTTAACTGTCGATTTTGAGTTTTAACTTTTGTTGTTCATTTTTTTAAATAGTATTCTGGCTCCGCGATTTACGTTCATCTTTTGAGGACGTCACTTTC	DIAVI-09JAN12-CLUS02815_1	#N/A
CRW932	LG6	96.05	CACCGTTAATTCCACCAAATAAAACACT	ACAGATCTCGCAGTAGGAAAATACATC	CACCGTTAATTCCACCAAATAAAACACTTTTGGATCATTCTTAACGACCACNGANACAGAATCTGTATCGGACAGGCCTTGCTC[A/G]TCGTACACAGTCAAATTAAAGATGTATTTTCCTACTGCGAGATCTGT	DIAVI-09JAN12-CLUS02816_1	dyslexia-associated protein kiaa0319-like
CRW934	LG4	101.05	CGTTTGTGTAGCAGCCGTAAAA	CGTTGGTATCTTGCAGTATGATTTTGAA	CGTTTGTGTAGCAGCCGTAAAAATAGCAACCGTAGCTAGATGTAGAATTAAAGCTAAATCTTCAGATTTGTTTAGTTCGTCCAAAAGTTGATGTTTGTGATTAAGCACAGTAATACGATCTTT[C/T]TTCTTGTCGATTTTCTTCAAAATCATACTGCAAGATACCAACG	DIAVI-09JAN12-CLUS02824_1	e3 ufm1-protein ligase 1 homolog
CRW936	LG3	130.25	CTTGTGGAGTCTCTTCTTCTGCTAAG	AAAGTAATGATGCGTCTGAAGAAGGTAA	CTTGTGGAGTCTCTTCTTCTGCTAAGGGGTTTTCCGATTCTGAGTGATTCTCGATAATACCTTCTTCAGA[C/T]GCACCGTTACCTTCTTCAGACGCATTGTTACCTTCTTCAGACGCATCATTACTTT	DIAVI-09JAN12-CLUS02829_1	mog interacting and ectopic p-granules protein 1
CRW937	Unknown	N/A	GATACGGCGGCATGATACCA	GCAAGTGTGTTTACCATTGTGTGAATTA	GATACGGCGGCATGATACCATGTGGCAGCNACCGTGAAAGGTATCTAGTAGTAGG[C/T]AGGTGCTTGTAGAGGATTATCGCTGTNAACTGCTGTGGAATACTAAAGTAGTATTTATTTATAATTCACACAATGGTAAACACACTTGC	DIAVI-09JAN12-CLUS02830_1	endonuclease-reverse transcriptase
CRW938	LG2	169.48	AGCACGATATCATGACGAAACTCA	GGACAATATAAGGCTCGAACAGCTT	AGCACGATATCATGACGAAACTCACGGACGCNATTCAGGACAA[A/G]AAGAACTACAAACATAGAGAGGGAGCGTTNTTCGCCTTCGAGATGCTGTTCCAGATGTTGGGTAAGCTGTTCGAGCCTTATATTGTCC	DIAVI-09JAN12-CLUS02834_1	translational activator gcn1
CRW940	LG5	290.68	ACAAGAGGAGAAGTGGTCACAGT	TCAACCGCTTCTACTACTAGTCCAA	ACAAGAGGAGAAGTGGTCACAGTGGTTCCACCNAAATCATTAGAGTTATTCCTAAATTTGACTGTTGGT[A/G]TATAAGACCCAGTCGTGATGGAAGTTGAAGATCTTGTAGTTGAAGTTGTAGTTGGACTAGTAGTAGAAGCGGTTGA	DIAVI-09JAN12-CLUS02839_1	tyrosine-protein phosphatase non-receptor
CRW941	LG4	241.7	GGCCCGCACTTCAATTTTAGAG	GTAGCCTCATTAACGATTTTCTGCAAT	GGCCCGCACTTCAATTTTAGAGATTTCAACTTGTGGTGCGGGCT[A/G]CCGATTGTGCCATTTTTAATATTTTTTTGNCTAGCTCCAGAAACACCTGTATATTATTTATCAAAAAATAAAGGAGAAGATTGCAGAAAATCGTTAATGAGGCTAC	DIAVI-09JAN12-CLUS02840_1	cg1213 cg1213-pa
CRW948	LG8	121.29	ACTTCGAGAACGCATACGAAAGG	TTGCCTTCGAACGTCTTATGAAT	ACTTCGAGAACGCATACGAAAGGCTNTACAATTGTATTCNAGTGAACCTACCGAACCCTANCTTTCGAGTCANAANTATGGTGAACTGTTCTCNAACCAAATCATTTGGTTCGT[C/G]GACGATACTAANGTATACAGAGTAACGATTCATAAGACGTTCGAAGGCAA	DIAVI-09JAN12-CLUS02855_1	pre-mrna-processing-splicing factor 8-like
CRW950	LG9	52	CCCAAGGTATGGTAGTTTTCGTATCT	AGTTCACTGACTTGCCACTACTG	CCCAAGGTATGGTAGTTTTCGTATCTTTATTTCAATATTTAGTTAAGGAGTTATTATCCTCCTAGTATCCTCTNTGAGCTCGTAGGTAAAGG[G/T]GATATTTAAAGTTCATGAGCGCCAGTAGTGGCAAGTCAGTGAACT	DIAVI-09JAN12-CLUS02857_1	transport and golgi organization 9
CRW954	LG1	77.33	ACCAGTACAAGGATTACGTGAATTTTCT	CGTCGGCATTTCGTTGAGTTC	ACCAGTACAAGGATTACGTGAATTTTCTAGGAAACTATAAAAATGG[C/T]AAAAAAAGCGAGAGTGATACCAATTCGTCGCTGAATTCTTCTGTTAGCGACTTNAACGAACTCAACGAAATGCCGACG	DIAVI-09JAN12-CLUS02867_1	PREDICTED: hypothetical protein
CRW956	Unknown	N/A	AGTGGGTAAGATAAACTAGCGTCTCT	GATTTCTCGAATGGCAAAACCTGAA	AGTGGGTAAGATAAACTAGCGTCTCTCTCATATTTTTATATAAATTAATAGAATCTGTATCTTTCATAAATTCTCTCACCACTTCGCC[A/G]TTGTCATTTTCTACAACGAGCACCTCTTCAGGTTTTGCCATTCGAGAAATC	DIAVI-09JAN12-CLUS02871_1	exportin crm1 homolog isoform cra_b
CRW957	LG1	4.89	GTTTTGAACATCATTTTCGTTGCCATTT	CGCTAGCCCGTTGAAAGGTA	GTTTTGAACATCATTTTCGTTGCCATTTATTAAGTAGTACTTTCCAACATTTGACATTGACATTTT[A/T]TAAAATGCTAGTNCCATCTTTCTCCCACTAGGTAAAATTCTTCAAGCNTGATNGTACCTTTCAACGGGCTAGCG	DIAVI-09JAN12-CLUS02872_1	#N/A
CRW960	LG6	107.06	CATTTGATACCTCGGACCATCTTGTAG	CGTCAAGCGAAGGCATTGG	CATTTGATACCTCGGACCATCTTGTAGCGTTCCTCTGCAGTGAATACTGG[A/G]GGTCCCTTGTGTTTCATTATTTCTTCGTCNGTGTGGATACCTACCACNAGGCGATCGCCCAATGCCTTCGCTTGACG	DIAVI-09JAN12-CLUS02875_1	ethanolamine-phosphate cytidylyltransferase-like
CRW962	LG7	66.04	CCAAGATAAACTAAGAACGACTCGTTTG	CCAGTACTAAGCACGAAAGGACTT	CCAAGATAAACTAAGAACGACTCGTTTGGGTAGGTTCTTTGAACTTCACAATAGTTTTATGTGCGCGGGAGGAGAG[C/T]CTGGTAAAGATACTTGTAAGGGAGATGGAGGAAGTCCTTTCGTGCTTAGTACTGG	DIAVI-09JAN12-CLUS02880_1	serine proteinase stubble
CRW964	LG8	134.66	ACCCAATAGGTCCCCATAACACT	GGAATGGATGGAGCTTATGAATCAGAAT	ACCCAATAGGTCCCCATAACACTCGAGTGACTGNANATTTAGNATACTTTGCTCCCCTACCGGC[C/T]CTACCATAACAAAAAATTTATTTTTTTAATACTGCATTGATTAATTTTTTAAATGTTGCTGCTCCCGGTTCATTAATTTCCTTATATGGATTCTGATTCATAAGCTCCATCCATTCC	DIAVI-09JAN12-CLUS02883_1	glutathione s-transferase 6a
CRW965	LG5	220.23	GGTCCAATAACCCAAAGTTCTCCATAA	CATCTTTGGAGACCTCAAACTTCATGAT	GGTCCAATAACCCAAAGTTCTCCATAATCTGTAGCTANTTTTTTTCTTAATTGGGCTTC[C/T]ATGGTACCATCTTTGTCCTTGCCTTCTGCTCGAAGATGCTTCCAAGTTATTTCTTCTTTATCATGAAGTTTGAGGTCTCCAAAGATG	DIAVI-09JAN12-CLUS02885_1	para-hydroxybenzoate-- mitochondrial
CRW972	LG4	30.96	ACGGAATTGAGCTAAACGAAGAAATAGT	GCCCCAAACCCCATTTTCTG	ACGGAATTGAGCTAAACGAAGAAATAGTAATTGTAACCACAAAGGGTGAAGCNATTGCATTAGGTATAGCTTTAATGACAACATCAACTATTGCTAGTTGTAGTCATGGTATAGCTGCAAAAATAAAAAGGGT[A/G]ATTATGGAAAGAGACTTGTATCCCAGAAAATGGGGTTTGGGGC	DIAVI-09JAN12-CLUS02903_1	h aca ribonucleoprotein complex subunit 4
CRW974	LG9	100.07	TCCAGCGAAGGAGAGTTTGATTTT	GTCGCTATAATCCTCCACACTGT	TCCAGCGAAGGAGAGTTTGATTTTTCGGAGGACGGTATGCCCCCTCTCAAATCACCACGAGTCGAGTCCCCTTCGCCTCCNTCTTCTTCGTCCGC[A/G]TCGAGAAATAATTATTACAGTGTGGAGGATTATAGCGAC	DIAVI-09JAN12-CLUS02908_1	choline-phosphate cytidylyltransferase b-like
CRW976	LG1	204.23	TCAACCAATAAGTAACATCATCACCGAA	CAATAAGGTCAACCCCCTTGGA	TCAACCAATAAGTAACATCATCACCGAAATTTTCAAANGCNACNNTGGCGNAATCTANAAATCTNTCAACTATTAGC[C/T]CGTTGGTCCATCCACCCAANTTTTCCAATGGTTGGGGTGTATCCCANTGGAATATAGTTACNAANGGNTCNATGTTGTTGGCTCTNAGNTCCTTGATGAGGTTTTTGTAATAAGCGATTCCAAGGGGGTTGACCTTATTG	DIAVI-09JAN12-CLUS02913_1	beta-glucosidase
CRW977	LG8	218.91	GGTGTTGGGACATAAACTCAAACTGATA	GCTAGGCATCGATGTTAATAGACACAAG	GGTGTTGGGACATAAACTCAAACTGATAAATATGATTTCGTTTGAAGTGTTTCAAAAGGAGGATCAATATTCC[C/T]GAGACAGCTTTGACTATAATTTCCTTGTGTCTATTAACATCGATGCCTAGC	DIAVI-09JAN12-CLUS02915_1	protein fam40a-like
CRW978	LG7	39.77	GTTTGGTTTCCCTGCGTGATG	TCTTCTAAACACAGCCGTTTCGT	GTTTGGTTTCCCTGCGTGATGGGGCCTACAGTAGATTTGATAGAAGCAACGTTGTCGATGTGTTCTCTCCTACTCAGGG[A/T]TTGAAAACATTTTTATCGAAATATGTCGACGAAACGGCTGTGTTTAGAAGA	DIAVI-09JAN12-CLUS02917_1	mediator complex subunit rgr-1
CRW982	LG3	84.76	ACTGGAAAACGAAAAGTTACTCTCGAAA	ACTTCCTTCTTGAGAATCTTAATGGCAT	ACTGGAAAACGAAAAGTTACTCTCGAAAGCTTTGAGTTTATCAAGGTGCTGGGCAAAGGTACTTT[C/T]GGTAAGGTTATTTTNTGCAGAGAAAAGACAACTGGTAGNTTGTATGCCATTAAGATTCTCAAGAAGGAAGT	DIAVI-09JAN12-CLUS02935_1	rac serine threonine kinase
CRW984	LG7	83.43	AGCATGGCAAATGGTATGAAGTACAT	GTTCTTTCAATTACGGTCCACACATTTT	AGCATGGCAAATGGTATGAAGTACATAATTTTATTAACTCACAGTATCAATACATTCATTTCTTGTAAAATTCAAGACTTTGAACAAT[C/T]TGCAGGTTCATATTTGAAGGAATAATTCCTNTTGTCAATTTAACGGAAATGCATATCACTGAAATTTAAATTTTATGCATATGCATAAAAAAGAGAAAAAAAAATGTGTGGACCGTAATTGAAAGAAC	DIAVI-09JAN12-CLUS02939_1	casein kinase ii subunit beta
CRW985	LG5	158.26	GATCAATTGCTGGCTTTGGAGAAG	TGTGTTCATTGAGTGCAGACCAA	GATCAATTGCTGGCTTTGGAGAAGCAGACCAGAACGGGGGCAGACATG[A/C]TATCCACTGGTCGAGTCTTGGTTGCCATTTGCCAAATTTGCAAGGATGCAAAGAATTGGTCTGCACTCAATGAACACA	DIAVI-09JAN12-CLUS02947_1	26s proteasome non-atpase regulatory subunit 12
CRW987	LG3	149.51	AGCCTTACATCAGTTTTTCACCCTATTT	AGCTCTGCTTCCGTATTTGCTT	AGCCTTACATCAGTTTTTCACCCTATTTTATCAGTACCAACATCAAGACTTTTACGTTACAGGAGAATCTTATGCAGGAAAATATGTTCCTGCT[A/G]TAAGTTATAAAATTCATCAAGCAAATACGGAAGCAGAGCT	DIAVI-09JAN12-CLUS02949_1	vitellogenic carboxypeptidase
CRW988	Unknown	N/A	TGCCTTTCTTTTGTAAGACAGATAGCAA	GGCTTAAGTGGCAGTTCCGTAA	TGCCTTTCTTTTGTAAGACAGATAGCAANAAGAAANNAGTAAAAGCAATGAATACTTAATAAAAACTGACCACATAACATATAAGCTGTCATACAATATTATTTAGTAGATGGGAAACCAAATGTTTTTATATA[G/T]GTTGGCCTGCGTGGCTTACGGAACTGCCACTTAAGCC	DIAVI-09JAN12-CLUS02954_1	#N/A
CRW990	LG8	130.03	CAACAGCTCTTTATGCCAGAATTTGT	TGGCACCAGTGTCATGAGATAATG	CAACAGCTCTTTATGCCAGAATTTGTGGGGTTATTCCTAAATACTTGGGGTAGCTATATATTTNCAAATATTTTCACCACAATAGGCACGTATTAGGCAAATTAGAT[A/C]CAATTGATTTTTATAAATGTATTTNCNTTCTGATCGTCAGAAGAAATTCACTGTGTAAATGGCTGTANATGTTTCATTATCTCATGACACTGGTGCCA	DIAVI-09JAN12-CLUS02958_1	histone-lysine n-methyltransferase setmar
CRW991	Unknown	N/A	AACAATCGTCTTCTTTCCCATACCAAT	ACTTTGTTTTGTCTAATTGTGGATTTTGCT	AACAATCGTCTTCTTTCCCATACCAATTGATCCAAACCGTTTATAANACCCTTAATTACNGTGCAACCATTGAAACACAT[G/T]TATGTTTAAAAATCATAGCAAAATCCACAATTAGACAAAACAAAGT	DIAVI-09JAN12-CLUS02960_1	rna-directed dna polymerase from mobile element jockey-like
CRW992	LG1	167.39	CAAATGCAAGATGCTCCAACTATAATTC	GCCTTGTTGGCTTTCATTTTGTCAA	CAAATGCAAGATGCTCCAACTATAATTCAAATGCAAACTGTAGAATC[A/G]ATTACAATGCTAAACGATTATATTAGTATAGCTTTAGACCAATTAACGAATAAGAAAATTCAGCATTTGCACAATATAAAACATTCTCCNAGGTACGTAGATATATTAACTGCAAATCTAAATCAAAAGTTGGCTATTGTTGACAAAATGAAAGCCAACAAGGC	DIAVI-09JAN12-CLUS02966_1	cdk5 regulatory subunit-associated protein 3
CRW994	LG5	111.49	CTAGCACTTCTGGTTCACTTGGA	CGGAACCATTGATAGAAGAAACACAGTT	CTAGCACTTCTGGTTCACTTGGACCAGGGGTTACTTCTTCTGTTGATATGTCTTCAATTGGTGTTTCTGTTGGCA[A/G]TTCTCTTGTAGATTCTACCTGTGTAATTTCAAACTGTGTTTCTTCTATCAATGGTTCCG	DIAVI-09JAN12-CLUS02969_1	serine threonine-protein phosphatase 4 regulatory subunit 2
CRW995	LG2	106.84	CTTTTAGCAGCTGGTCTCTTCCTA	GACTGAGCAGTTAAACAACAGATATCCT	CTTTTAGCAGCTGGTCTCTTCCTACCAGGATCGGCAGGTATCACTGACCCCTGTGAAGGAGTTAGTTT[A/G]AGAATTCATACAACAATGAGCTTGGAGCAACAGGATATCTGTTGTTTAACTGCTCAGTC	DIAVI-09JAN12-CLUS02971_1	interleukin enhancer binding factor
CRW996	LG8	129.55	GAAAACAATTACTGAATGACCGGCTTTA	GGTTGGATTGTGCCTCAGATTC	GAAAACAATTACTGAATGACCGGCTTTATTTAATTGATTTGCACATGCCATACCAGCAGGGCCCGAACCCACAACCGCTACACG[C/T]CGACCAGTGCGATTTGTTGGAATCTGAGGCACAATCCAACC	DIAVI-09JAN12-CLUS02972_1	glutamate synthase
CRW997	LG7	76.89	CTACTTCAAAGACCGGAGCTGAT	ACAGGCAACGTAACTTGACCTT	CTACTTCAAAGACCGGAGCTGATGGAAATGTTTTATGAAGCCAAAAAATCCATAGACAA[A/G]TATATGAAGAAGGATNATTGGTACATGTGGGTTTCTATGACCAAAGGTCAAGTTACGTTGCCTGT	DIAVI-09JAN12-CLUS02973_1	er degradation-enhancing alpha-mannosidase-like 2-like
CRW999	LGX	54.15	CAAGAGTTCCTATACACCTCAATACTGT	ACCCAAACAATGTGATTAAAGCCAATG	CAAGAGTTCCTATACACCTCAATACTGTCATGACACAATAATTTAACTAACGGGGGTATGCCGCCTAGAGCTCTCGTTTTTTGTTTGTTAGGATCATCCATATAACACAGATG[C/T]TGTAAATAGGCTGCCGCATTGGCTTTAATCACATTGTTTGGGT	DIAVI-09JAN12-CLUS02975_1	catenin delta-2-like
CRW1000	LG9	85.8	GGTGGTTCCCATAACTTTGAATAGTAGA	ACGCTTGACTTCTTTGGATTATTCCTTT	GGTGGTTCCCATAACTTTGAATAGTAGAAATAAAACGACTCAAGATTCGATGACG[A/G]TGGCTATAAACTTTTTAATGGATTCTTACAANAGGGTTGGAGTTGAAGAAAGGAATAATCCAAAGAAGTCAAGCGT	DIAVI-09JAN12-CLUS02981_1	ubiquitin conjugation factor e4 b
CRW1003	LG6	41.8	GATGTAGGTCGTAAATCAAGACAGCTA	GGGAGAAATGAAATTCGCAGAAAGATG	GATGTAGGTCGTAAATCAAGACAGCTACTGTACATCCTTTAGGAATAGTATATCCNGTTTTGGTTTTTATTTCTTCTCCTGACAATCGTGAAATA[C/T]TGACGGCGCTTGGATATAATCTTAAGCTTTCTTTAATGCATCTTTCTGCGAATTTCATTTCTCCC	DIAVI-09JAN12-CLUS02995_1	cytochrome p450 4c1
CRW1004	LG5	188.75	GCCGTGTCAGCTATACTTAGAAACATTA	GAATATCTTTTGGTGGCTTAGCATCAT	GCCGTGTCAGCTATACTTAGAAACATTACATTTGATAAAGACAGATATAACAGTTTCATAGAATTGCAAGATAAGTTGCATCATAACATTTGCCGAAAACGTTCATTGGTTGCTATTGGTACACA[C/T]GATTACGATACTATTAAGGGGCCTTTTATTTATGATGCTAAGCCACCAAAAGATATTC	DIAVI-09JAN12-CLUS02999_1	phenylalanyl-trna synthetase beta chain
CRW1009	Unknown	N/A	GCGCTTTACACAACCATTTTAACAAA	CTGTACCTATGGCGAAGCTAGATAA	GCGCTTTACACAACCATTTTAACAAAGGTAGCCAAAANGANGAACCATCCTCCGACCCCAACCA[A/G]TCTCTCATGATTTTCTCATCGCTAACATCAGTGAAGAATTGNAGAATNCTTGATACNTTATCTAGCTTCGCCATAGGTACAG	DIAVI-09JAN12-CLUS03013_1	baculoviral iap repeat-containing protein 6-like
CRW1011	LG7	90.65	ACCGGTGGCTTCATGATAGG	CCCAGAGATCAGAAACCACGATTG	ACCGGTGGCTTCATGATAGGCGGCGGCACCGGGATGATGCATCCGGTTGACATTCGTGGTTCGTCTGCGGGATGCTCTTTGCTGGC[A/G]CAGTGCCCGGCCCACATACAATCGTGGTTTCTGATCTCTGGG	DIAVI-09JAN12-CLUS03020_1	myc proto-oncogene
CRW1013	Unknown	N/A	CCAAAAGAAAATACCAAGTCTGCTTCAT	CGTTACCAGTCGATTTGAGTATACAGAA	CCAAAAGAAAATACCAAGTCTGCTTCATCTATTACGACTAACTCTAGTGACTTTTTAAGATTTAAATTATCTGCCTTTATATGCTGCAACGTCCTTCCTGGTGTTCC[A/G]ACAACTATATCTGGTTTTTCAACTAACAACGGTTTCTGTATACTCAAATCGACTGGTAACG	DIAVI-09JAN12-CLUS03023_1	probable atp-dependent rna helicase ddx56-like
CRW1015	Unknown	N/A	CGACCCAAATCCAAATGTACTACCA	TTTGGATCTGGATCTCGCAGTTC	CGACCCAAATCCAAATGTACTACCACGTGATCCACTGGATCCAAATGTACTA[C/G]CACGCGATCCACTAGATCCAAATGATGATCCAGATGATCCAAAGGAACTGGAACTGCGAGATCCAGATCCAAA	DIAVI-09JAN12-CLUS03026_1	#N/A
CRW1016	Unknown	N/A	ACACAAACATGACTATCGATAAGAAAACCA	TCCAACAAATTGACATATGCCAACAAG	ACACAAACATGACTATCGATAAGAAAACCATAAATCATTGTCGGAATAATGTTAGACAGTNAATNNAACTGTTTNTCACTTATTATCACGTTTAAAATGATACACTAGAAATTATTTTTTTAGAAGAAAAGTAATTATAATCACTTAGA[C/G]CGATGTCTGGGTTATCTCATGGACATTTTAATATTTTAAACCTTGTTGGCATATGTCAATTTGTTGGA	DIAVI-09JAN12-CLUS03027_1	acyl-protein thioesterase
CRW1017	LG7	0.28	GCCAAAAGATGCTTCAGTTAATTCTCT	TCCAACTATCTCCAAACAACCACATC	GCCAAAAGATGCTTCAGTTAATTCTCTTAGGATTAGTAGTAGTNCTGTTTTATTGGTATGCCATAAAACCCATGAGCTATTGGAGG[A/G]AAAGAGGAGTTCTTCAGCAAANGCCGATGTGGTTGTTTGGAGATAGTTGGA	DIAVI-09JAN12-CLUS03033_1	cytochrome p450
CRW1018	LG1	204.94	GAGTTAGAGAAGGTGAAACCGCAATA	CTGACTTCCTCTTCCCTGTTTGG	GAGTTAGAGAAGGTGAAACCGCAATACGAACACATGAAAAAGAAAGAAGAAGA[A/G]TGTTCNNGAGAATTGTCGCTCAAAGAACAGAAGAGAAAAGAACTGTACGCCAAACAGGGAAGAGGAAGTCAG	DIAVI-09JAN12-CLUS03034_1	structural maintenance of chromosomes protein 3
CRW1020	LG9	124.53	GTACAAGGCCATGGACATCACA	GCCGATTCCAGATCCAATGTACTAT	GTACAAGGCCATGGACATCACAGAANGATTCCTTGACCAATGGAGTTTGGT[A/T]TACCAGCAAAGGCTCTGATGTATATGCCATTAGCCTGCAATGGCCTAAAGATAGTACATTGGATCTGGAATCGGC	DIAVI-09JAN12-CLUS03036_1	plasma alpha-l-fucosidase
CRW1022	LG6	109.66	AAGAACAAATCTGCAGGAAGGGAA	AAATTGCAGTTTCACGCATATACTAAGG	AAGAACAAATCTGCAGGAAGGGAACTGGCAAAGTAGAAAGAACTGGAGAGTACGGGTG[A/G]TACGGTTNAGTGAAGGAATAAGTGAAAACTGNGAAAATCCTTAGTATATGCGTGAAACTGCAATTT	DIAVI-09JAN12-CLUS03041_1	endonuclease-reverse transcriptase
CRW1023	Unknown	N/A	GGCAGACATTATAAACCAAAGTCAAGTC	CAGTACGGTGTCATTTATCCTTCCTT	GGCAGACATTATAAACCAAAGTCAAGTCCATCACATAGAGAGA[C/T]TGGTGTCGATGGAATTAATTGATGTTAATAATAAGTCTGGTCAAAGTTATGGTTACATAGTATATAGAGCAACTGGGATTAATATTCCTAAAAATTCTATATTGCAAATANAAGGAAGGATAAATGACACCGTACTG	DIAVI-09JAN12-CLUS03044_1	beta 1-like 2
CRW1026	LG6	67.44	ACGACTTTATAAGAGACGACGTTGAC	ACCAAGCCGCTTCAAGATCATT	ACGACTTTATAAGAGACGACGTTGACATAGAANATGTATAA[C/G]GGGTCTGGTAGAAGATAAGCTAGTTTATGTTCAACCCTCAGGCCGCTCGGNGACATTTCCAAATGATCTTGAAGCGGCTTGGT	DIAVI-09JAN12-CLUS03050_1	tho complex subunit 5 homolog
CRW1027	Unknown	N/A	GTCAGACCCCAGCCTGTAG	CCCAGGTACACCTTCGCAAAATA	GTCAGACCCCAGCCTGTAGCTACAGCATGTTTTACAGGAAAATCTTTTTTA[A/G]TGTAAAGGCATGCTGGACGTAGAAACGTATTGAGCTCAAAATTTCTGTCAACTTTCATTAGGGCTATATCATGGTATTTTGCGAAGGTGTACCTGGG	DIAVI-09JAN12-CLUS03052_1	serine protease snake
CRW1029	LG4	97.43	AAAGCTGAAGCAGAAAATGCCATAC	TGCCTCTGAGCGGGTTTT	AAAGCTGAAGCAGAAAATGCCATACAAGCNATGAATGGTCAGTGGCTTGGATCAAGATCAATTCG[C/T]ACTAATTGGTCAACTAGAAAGCCACCACCACCAAGAACAGAAAAACCCGCTCAGAGGCA	DIAVI-09JAN12-CLUS03064_1	nucleolysin tiar-like
CRW1032	LG1	130.8	CCAGCCACATATGTTTGTAATAATGGT	CATCATCATCAGGATCTTCTCTCCAAAA	CCAGCCACATATGTTTGTAATAATGGTACACCAGCATTATTTGAATCAGATA[G/T]GAAATCCATAAGAGTTATAAAAGAATCGTTGCCCTTTTATAATNTAACTGACATAAATAATCTGACATGTTGTTACAAAACATTTTGGAGAGAAGATCCTGATGATGATG	DIAVI-09JAN12-CLUS03070_1	PREDICTED: similar to conserved hypothetical protein
CRW1033	LG3	111.05	ACAAAATAGTAAACGAACTGGACGTCAA	CTCACTGGGCACATCTTGGTAAA	ACAAAATAGTAAACGAACTGGACGTCAAGCCCATTGAAGAGTTAGCGGAAATCGCACAGAA[C/T]CACTACAATTTGTATCACAACCGCGTCAATTCTAACGTCATTTACCAAGATGTGCCCAGTGAG	DIAVI-09JAN12-CLUS03074_1	rab5 gdp gtp exchange factor
CRW1041	Unknown	N/A	TCCGGCCATCATGAGTATTTCTAGATA	TCGAAGGCTACGAATTGAAAGAAGAA	TCCGGCCATCATGAGTATTTCTAGATAGTAGCTGTCCCAGTTTTGGCGGAAGTT[A/G]AGTGGAACTTTGGCAATTGTTATTTTTGGTTCTGATTCGACATTTTCTTCTTTCAATTCGTAGCCTTCGA	DIAVI-09JAN12-CLUS03101_1	coiled-coil domain-containing protein 47
CRW1042	LG3	105.58	TGCCACAGAAGTTAAAGTTGAACCTA	CAAAAGTTGGTTCTCCTAGTGCATTC	TGCCACAGAAGTTAAAGTTGAACCTATAGTAGAGGCNATACCAGA[A/G]CCACCAGTGGTTCCTGACGTAGTTGAGTCAACTGGGGAAGTGTTGAATCAGTTGAATGCACTAGGAGAACCAACTTTTG	DIAVI-09JAN12-CLUS03106_1	cytochrome oxidase biogenesis protein (oxa1 mitochondrial)
CRW1046	LG2	114.46	CGATGTTGACGGGAGAACTAAAGAAAAT	CAACAACATCTAATAATCAAAATTCAACTTCCT	CGATGTTGACGGGAGAACTAAAGAAAATACTTATTGACACGTTAACACCTCTAGTTCAAGAACATCAAAAAAGAAGAGCAGAGGTCACAGACGAGATTC[A/T]AAAACAATTTATAACACCTAGGAAGTTGAATTTTGATTATTAGATGTTGTTG	DIAVI-09JAN12-CLUS03111_1	tryptophan--trna cytoplasmic
CRW1048	LG4	18.71	TGGAGAAAAGCTCTAAAATCACAACCA	CCAGTTGAAGAATGTGTGTACAAGAAAA	TGGAGAAAAGCTCTAAAATCACAACCAGCTTATAGAATTGTAAATAGGACAATATGTTGCCAGAC[A/G]TTCTTTGTGTATTCAGTGGGACTAACAGGCATAATTTTGTTGTTTTTCTTGTACACACATTCTTCAACTGG	DIAVI-09JAN12-CLUS03118_1	soluble calcium-activated nucleotidase 1
CRW1052	LG7	73.43	AAATAATGATCTAATGTTTAAATTGCGAAAACG	ATGGGAGTTCAAACCTTGGACAT	AAATAATGATCTAATGTTTAAATTGCGAAAACGNATTAACAACGCAGTANAATTATTTTTTATTAACTCATACAAAGATTTNTACACATTTAAACAAGAGCCTTTGGNGGAGCAGCTGGAG[C/T]GACAGGTTCGTCGGGATCTTGTCCTCTATAAATACCCCATGTCCAAGGTTTGAACTCCCAT	DIAVI-09JAN12-CLUS03127_1	nadh-ubiquinone oxidoreductase 39 kda subunit
CRW1053	LG5	96.05	GCTGCATATGGCTGTTTAGTGTCT	CCAAATAAAGAATCCAGCGGACTGT	GCTGCATATGGCTGTTTAGTGTCTCCCTTATATCAACAATTAT[C/T]GATTTACCATTGACAATATACCACACATTCGTGTTAGAAGAAAAATTTGGTTTTAATAAACAGTCCGCTGGATTCTTTATTTGG	DIAVI-09JAN12-CLUS03128_1	prenyl protease type i
CRW1057	LG8	119.64	TCTGTTACATATAGGCCCACGTTTTC	CGATCGATCACTGTATTATTCGTAGCA	TCTGTTACATATAGGCCCACGTTTTCNCAATCGCTAATATCACAATGTCTTATAACTGGATTAGCACCTACTCCACT[C/T]ACACAAACAGCAGCTCCTACCACAGANGTGCTACGAATAATACAGTGATCGATCG	DIAVI-09JAN12-CLUS03140_1	f-box only protein 11-like
CRW1059	LG8	126.67	GCCCTGAATAAATGGGAATATCCACAA	AGCGTCAGAAACTCTTGAAATATTCGT	GCCCTGAATAAATGGGAATATCCACAAAAACAAAACAAAAAAGTCGTCCATAACATAGCTATAATCTATTCACAGCAAAGAAAAAGTGCACCTCAACAAGTGTATGTAACAGAAGTCACC[C/G]CCTACTCTCTCTAACCGATCATTCTACTATTGAATGTGGGGTCTGAAATATTTTCACGAATATTTCAAGAGTTTCTGACGCT	DIAVI-09JAN12-CLUS03145_1	#N/A
CRW1060	Unknown	N/A	GTGACGTAGGTACTTGCAACCAA	AAACGTAAACCTCTCCTTGAATGTCA	GTGACGTAGGTACTTGCAACCAAGGTTGAGAAGGAGTTACTTGTAGTGCTGTTGTACGCTTTGGTTGAGTTGG[A/G]CTTTGTACTACNTCTACAGAACAGTTGACATTCAAGGAGAGGTTTACGTTT	DIAVI-09JAN12-CLUS03146_1	mitogen-activated protein kinase kinase kinase 7-interacting protein 2
CRW1064	Unknown	N/A	GAAACTTTTACACTTTGGTCCTGTGA	CAGTCGATGAAGAGATTTGAAGGAAGT	GAAACTTTTACACTTTGGTCCTGTGAGCCGGATTCGAACCNATGGAT[C/G]AATGTGTAAAATCGATCAGAAAAATACCACTGTTTTAGTTTTTGAAATATTTTATACAATGGNAAACTGTATTCCTTNAAAGAACTNTANATTTGCCCATTTAACTTCCTTCAAATCTCTTCATCGACTG	DIAVI-09JAN12-CLUS03160_1	#N/A
CRW1066	Unknown	N/A	CGAAGATCGGAAAGAAAGAATTCTGGAT	CAGCTACTTTCACACCACTAAACCTATT	CGAAGATCGGAAAGAAAGAATTCTGGATGACNNAATTTTTGGTGCAAATTATA[A/G]AAATAATGAAAGATTACTAAGAAATGACGAAGACTCCGAGAAAAACGAAGAACGGTCTCAGACTATGCACCATAAGGTTAATGAAAATGACAGTGAGAACAAAGAATTTACTAGTAATAGGTTTAGTGGTGTGAAAGTAGCTG	DIAVI-09JAN12-CLUS03165_1	activating transcription factor- isoform b
CRW1069	LG8	116.55	AGAGCAGGTATATAATGAATCCTTGTCTGA	GGTGGAGAACCAAGTATCATAGAAAACT	AGAGCAGGTATATAATGAATCCTTGTCTGACACGCGTCTTTGAATGTAAAATTCATCGCTTAAGCTACTATTAACTCG[C/T]ACGACTCTTTTCTGCTTCCAGTATAAGTTTTCTATGATACTTGGTTCTCCACC	DIAVI-09JAN12-CLUS03175_1	endonuclease-reverse transcriptase
CRW1073	LG8	123.31	GCCTCTTACGTTGTGTATTTGTAGGATT	GACAGGTATGATGGAAACGTATGTACTT	GCCTCTTACGTTGTGTATTTGTAGGATTTAATTAATTAATGAGTTAATAAAAAGTATCGAGTACAACAANTAACTAATTCTTCACAAACCTACTTAGCTTCT[C/T]TCGTAAAAATACTAACAAAACATTAAAGTACATACGTTTCCATCATACCTGTC	DIAVI-09JAN12-CLUS03180_1	cornichon protein
CRW1075	Unknown	N/A	CAGTTGATTTCGTGGTCTTTTAGTTCTG	TGTGGGTATAGAAACAGTAGCCTTGA	CAGTTGATTTCGTGGTCTTTTAGTTCTGTGCTCAGAAGTTTTTGTGGACAGCCATA[C/T]TTTTTGTATTTACAGTGAAGGAGAAACCTGCCNAAATTTTCTTCAAGGCTACTGTTTCTATACCCACA	DIAVI-09JAN12-CLUS03189_1	e3 ubiquitin-protein ligase siah1-like
CRW1076	LG7	57.02	AAAGAGGTCCAATACAAAAGAAGAACGA	AGGCCTACTTTTCACACGGTTTAA	AAAGAGGTCCAATACAAAAGAAGAACGANAATTTTGGAAAAGTGACGGTTTATTTCAACATAGTCG[C/T]TTTGTNGCTTGATAAATTTGACCCACTGTTGCTATTCTTTAAACCGTGTGAAAAGTAGGCCT	DIAVI-09JAN12-CLUS03191_1	protein kr-h2
CRW1077	Unknown	N/A	CACAACATCGTTCCATTTTCTCCTTTAA	AGAAAAGTTCAAACCACACGGTACT	CACAACATCGTTCCATTTTCTCCTTTAATTGCTGCTTGTGCTTCATTCTCTGATTCGAATTG[A/G]ATAAAGGCAAAGCCAGTGTTTAAAGACAAACCGGCAATAGTACCGTGTGGTTTGAACTTTTCT	DIAVI-09JAN12-CLUS03195_1	nuclear receptor coactivator 5
CRW1079	LG2	30.79	CACCTAGATCATCGTTTGACAACTCTTT	TGGATCGCTATCAAAATCGTCTAACAC	CACCTAGATCATCGTTTGACAACTCTTTCATGACGAGGAGAGATAAAATAATGGCTGCGGCTCTATC[C/G]CCTATGTCTACAAAAGACAGAATTAAAAAGGTGTTAGACGATTTTGATAGCGATCCA	DIAVI-09JAN12-CLUS03201_1	sentrin-specific protease 1
CRW1080	LG6	148.47	CGCTATCGCCTTGGGTCAC	AGCTAGTGCAATTCCCATTCCA	CGCTATCGCCTTGGGTCACCCNTTNGGNTGTTCCGGAACCAGAGTACTCGTCACTCTGATCCACAATCTGCACAGATTGAGCTTGAAGAGAGG[C/T]GTCGCTGCGTTATGTATTGGAGGTGGAATGGGAATTGCACTAGCT	DIAVI-09JAN12-CLUS03209_1	acetyl- cytosolic-like
CRW1081	LG1	195.2	GTCCAACGGACTTTTCAAATCACA	GAGGTTCGAAGTGACCAACGA	GTCCAACGGACTTTTCAAATCACANATTTTTTCAATAACTTCAGTCATTCCGAGGTCTCTCGTAAACGGNTCCAGCGTTTC[C/T]CGAACGTAGTCGATGTTGTTGATGGCCAAACACCATTCGTTGGTCACTTCGAACCTC	DIAVI-09JAN12-CLUS03211_1	protein unc-13 homolog d-like
CRW1084	Unknown	N/A	CCGGGTTGAATATCGAACAAATGTATC	TTGATTGGCACCTAACTGAAGTAACT	CCGGGTTGAATATCGAACAAATGTATCCATAATACAAGTTAATATAAAAAATAGGTTG[C/T]TTAACTGATTTGCTGCCGATCACGNGCCAGCGAGTGATACAGTTACTTCAGTTAGGTGCCAATCAA	DIAVI-09JAN12-CLUS03222_1	endonuclease-reverse transcriptase
CRW1085	Unknown	N/A	AGACTCCAGTACAAGCCTAAGAAGATAT	AAAAGTGTCATGCTCGGTCAAATG	AGACTCCAGTACAAGCCTAAGAAGATATCGATTGAATTCTGGCAGGGAATGGTGGGGAAAATNTTTTTTAGACA[C/T]CTAATGTCATGGAGCAAGACACCCTGACATCATTTGACCGAGCATGACACTTTT	DIAVI-09JAN12-CLUS03223_1	endonuclease-reverse transcriptase
CRW1088	LG2	151.39	TCTCATCTAGAAGCCGAAAACGATTC	ATTTCGCTGCCCGTTAAAACTTTT	TCTCATCTAGAAGCCGAAAACGATTCGTTAGTTACTGTGATAGAAAGTTCTAATATAGCTAGTGATTTTTCTCTTTCGA[C/T]GCCACAAAACGAGGANNATGAAGGACTTCCGAAAGAGGAAGACGAAGANGAAGAAGTTAGCGAAGAAAAAGATACAGAAAAAAGTTTTAACGGGCAGCGAAAT	DIAVI-09JAN12-CLUS03235_1	autophagy-related protein 2-like protein b
CRW1089	LG5	127.53	CACCTCCACCTAATCGTACATCTTTAAT	CCAAAGCAATGGTTTACCTGAAGAC	CACCTCCACCTAATCGTACATCTTTAATATGTTCGGTACTTAACATGCGATACGCGTACCATAC[A/G]GCAGTCTCGAATACGATTCGAACGCGTTCTTTCATGTCTTCAGGTAAACCATTGCTTTGG	DIAVI-09JAN12-CLUS03237_1	e3 ubiquitin-protein ligase ubr2-like
CRW1093	LG1	127.16	GATTTTGCCGGTGTGTGTATAAACAA	ATGTGACAGTGCCTCAAATTCGTA	GATTTTGCCGGTGTGTGTATAAACAAANACACANAGAGGATTTTTAGATGATNGATTGGACGGTANGTAAATAGAGGCTATCGTTAAGATTTGAAGC[G/T]CATTTTCTATAACATTTAAAGCAATTATTCGTACGAATTTGAGGCACTGTCACAT	DIAVI-09JAN12-CLUS03245_1	endonuclease-reverse transcriptase
CRW1094	LG4	202.73	CACCTAACTAGCTACAAAAGTGATGCT	TGTTTTAAAGCAGCGGTTCTCAATTT	CACCTAACTAGCTACAAAAGTGATGCTGATTTTGGCTGTTTTTG[C/T]GTTTTGTGTACCACCGCAAATAATGATATGTACCACCAGTGGTACATGTAAGACAAATTGAGAACCGCTGCTTTAAAACA	DIAVI-09JAN12-CLUS03248_1	#N/A
CRW1096	LG5	24.58	CATGTCGAGCCTGACCTTGT	ACTTCGAGTTCCGTATGCATTTAAGAAA	CATGTCGAGCCTGACCTTGTCAAANCGTTCGTGCCATTCGTCNGCGTCATCTTCTCGTCTGTTTTC[A/G]AATATTTCGAACTGAGTTTTTAGTTGGGGATTACTCTCGTTNCTTAGTTCTTGTAGTTTTTCGTAAAGTCCGTTTCTTACAATTTCGTTTCTTAAATGCATACGGAACTCGAAGT	DIAVI-09JAN12-CLUS03251_1	protein diaphanous
CRW1100	LGX	66.75	CTGTACGAACTGAAAGTGATGAAGGA	CTAAAATGTCCTGCAAACTTCCTCTTG	CTGTACGAACTGAAAGTGATGAAGGACTTATCCCACGATAACTTAGTGAAGTTTTT[C/T]GGTGCATGTTTGGACATACCAAATTTTATACTGAATGAATATTGTGCAAGAGGAAGTTTGCAGGACATTTTAG	DIAVI-09JAN12-CLUS03261_1	atrial natriuretic peptide receptor 1-like
CRW1102	LG1	195.2	CGAAAGTTCACTGTCCATTTATGTTCAA	CTCCATGCCTTCTCTTAGCTTATTTAGT	CGAAAGTTCACTGTCCATTTATGTTCAAATACACGACCCAAATCAAAGCTGCCTTTAATATATGATATAAAATTCCC[A/G]TACAAAAAGGGAAGACCTAATACAAGTTGAATTAAACCACAAATAAATAAATTAACAAAAGTTTCTAAATACGTTAAATTTACTAAATAAGCTAAGAGAAGGCATGGAG	DIAVI-09JAN12-CLUS03266_1	lethal neighbor of tid protein
CRW1103	LG2	98.32	TCAACAAGCGGCTGATCTCATATC	GGAGGAGTCATCTTCGTCATACCTAT	TCAACAAGCGGCTGATCTCATATCGAGAATAGCTGTGGTGATGAANACATGTCTGGAAGAAAAACTGATGGGNCATTTGGGNGTNGTTCTTTANGAGTACCTCGGAGAAGAATACCCAGAGGT[A/G]TTGGGATCTATTCTTGGAGCTNTNAAGGCTATCGTGAATGTCATAGGTATGACGAAGATGACTCCTCC	DIAVI-09JAN12-CLUS03269_1	splicing factor 3b subunit 1-like
CRW1104	LG1	134.32	CCCGTGCAGATCCTTATTTTGTTATATG	GTCGTCGGAAGTTGCAATAAATGATT	CCCGTGCAGATCCTTATTTTGTTATATGACATGTAATATTACGATTGCACGTACATATTAGTACAGTATGTGCCGTAATTTAGATAATCAACAGAAATAGTATAATTT[C/T]TAATAAAGCTTAAGTACTCAAATGTTGAATGNANTGCATGCGAGAGTTCATTTTGAATGAAGTAAAAAACATACATTCAATCATTTATTGCAACTTCCGACGAC	DIAVI-09JAN12-CLUS03270_1	#N/A
CRW1107	LG8	119.64	CCTTGGGACTCCGTGTGT	ACTTTTGGCATCCTCAGCAGAT	CCTTGGGACTCCGTGTGTCCCACATTTTTACAGCAGANTCATATCCACCAGATAAAANCAAATGCTGGTCATAGTTTGACCANATCACTGAACTAACCCATAATGTATG[A/G]GAGGTAAAAGTGGTTTTACACAGTGATCCCTCTGTCGATCGGGGGTCATACAAACGGATGTGTCGATCTGCTGAGGATGCCAAAAGT	DIAVI-09JAN12-CLUS03282_1	ribosome biogenesis protein wdr12 homolog
CRW1108	LG6	56.63	TTGCATAGGAGTTAAACTTGGTTGGT	CGTTACCTCCACCTCAACAAATGT	TTGCATAGGAGTTAAACTTGGTTGGTGCTGTGGTACCGACTGTTGAGGTTGCATTA[A/G]AGTTTGCTGGGTTGGCGTCTGCTGGGATAAATTCTGAGAAGCTGACATTTGTTGAGGTGGAGGTAACG	DIAVI-09JAN12-CLUS03286_1	hypothetical protein TcasGA2_TC006046
CRW1110	Unknown	N/A	GTCTACGTAATACTGTTCTTTGCCTACTT	GAGGACAACTGAGGCAAGTGT	GTCTACGTAATACTGTTCTTTGCCTACTTTAAGGTATTTTTCTTAATTACAGCTACCTTCTACTTTGGTAAATGTGAACAGTAATTGCTTAATCNCTGATTGACCAAATAATAAGTAATCTGTTATTGTAAATGTGTTACATNTACCTACAAAAGAA[A/T]AAATTAAAGAAGTTNNAAAANCACACTTGCCTCAGTTGTCCTC	DIAVI-09JAN12-CLUS03293_1	#N/A
CRW1112	LG7	17.37	AGTTCAAAATTCCCAGTTTAGACGAAGA	TTTCGCTTAATTTGAACAGCAATGGT	AGTTCAAAATTCCCAGTTTAGACGAAGANTCTCAACTGCCNAAACAGGAAATTGATAATGTTGAAGACTCTGAAGTTGGTCTATTAGAGGAGAC[A/T]GTTGAGCCACGAAATTCACTGCCACCATTGCTGTTCAAATTAAGCGAAA	DIAVI-09JAN12-CLUS03302_1	n-acetyltransferase 10
CRW1115	Unknown	N/A	CAAACCACTTGGGTGTAAAATTCTGT	GGTACTCTAAGGACGGCAACTATAAAA	CAAACCACTTGGGTGTAAAATTCTGTTTTGCGCCAGATTTCTTAATTTTTTATACTTACTTCTTCACCGTTGATATTGTGAAATAG[A/G]TTTTAATTTTTCTTTCAATTTCTATGCAGTTGTTGTCAAACAATTGGACAATTTCTTTGTAAGAATCCATTTTTTAAATCTTATTTTTATAGTTGCCGTCCTTAGAGTACC	DIAVI-09JAN12-CLUS03306_1	#N/A
CRW1117	LG9	67.43	TATTCAGCTCAAGGTCTTTGCAAATTC	AGTGGCTGAAGCTGATAAGTACAAC	TATTCAGCTCAAGGTCTTTGCAAATTCGGTCTTTATGAAGTTTTCAAAGTAATGTATGGTGATATGATTGG[C/T]GAGGAAAATGCCTACCTCTACAGAACTTGGTTGTACTTATCAGCTTCAGCCACT	DIAVI-09JAN12-CLUS03310_1	phosphate carrier mitochondrial-like
CRW1118	Unknown	N/A	ATGGCAAAGAGAAAGGTGCAAAAG	CGCCGTATGACATAGCAAGTATAGG	ATGGCAAAGAGAAAGGTGCAAAAGGAGAAGTGGGTTAACAAACAA[C/G]TACCACAAAACTTCTCTCGATGTTTCTTTATTTTTTTTTNCCNAAATTACATNNTTAAATTTCTTTTTGCGTGATTTTTGGANAACCCTATACTTGCTATGTCATACGGCG	DIAVI-09JAN12-CLUS03312_1	#N/A
CRW1119	Unknown	N/A	ACTGTTTCGCGTTATCATATGTATAGCA	CGTCACCTACCAGTGGTCAAG	ACTGTTTCGCGTTATCATATGTATAGCAGTAGGTAGTCGTATGTAGTCAACGAATATCTATG[C/T]TAAAGCTGTTTTTCTTAAGGGTACACATAGAGAAGGAATGACTTGACCACTGGTAGGTGACG	DIAVI-09JAN12-CLUS03313_1	#N/A
CRW1120	Unknown	N/A	CCACCTTCTTCATCTTCATCTTCAGA	GGGTTAAAGCTGAAGGCCAAGA	CCACCTTCTTCATCTTCATCTTCAGAAGAGCTGCTATGATTACTATCATATTCTTCAGCAACATCACTTTCATCTTGACCTGGATTGAAATCTTCATCTGTACTTTCATCTTCGTC[A/G]TCATCATCATCATCCCTTTCTTGGCCTTCAGCTTTAACCC	DIAVI-09JAN12-CLUS03318_1	fact complex subunit ssrp1
CRW1123	LG3	24.43	CCGACATCCATTCCTACTCCAA	ATGTATAATCGAAAAAGTCATCATCAGTATCA	CCGACATCCATTCCTACTCCAAGGGAACTNTACTGAAGAAAGACGAATATTTCTTCCGTATNTGGTGTTACGCGACAAAACTATTTAAGTAAAC[A/G]AGAAGAATTTCGGTTCTTCTTNNAGATGTACATATTCACTGANTTTAGGACATTTATTTTTAGAATTTTGATACTGATGATGACTTTTTCGATTATACAT	DIAVI-09JAN12-CLUS03323_1	isoform s
CRW1124	Unknown	N/A	GGTTTGCCCAATACAGTCAGTTCA	GACTACCATACGGACTTCACACT	GGTTTGCCCAATACAGTCAGTTCAACTGTTTCAGTATCCTTTCCGTTAACGTTTTCAATAGT[A/G]AGCGTGTATTTTCCTGAGTCTTTACGAACAGCGTTGAGGAGTGTGAAGTCCGTATGGTAGTC	DIAVI-09JAN12-CLUS03327_1	isoform h
CRW1126	LG8	130.03	TCAATGGCAAACTCAATAACGAAGGTAT	ACCTGAAGAACGTCATCAAAATATTCCA	TCAATGGCAAACTCAATAACGAAGGTATTTTGGAATGTTCGATATTCTCATTGCTGGTAGATTGCTCGCG[A/G]ACATTAGTAGATTGATTTCCAGAATCTGAAGATGTAGNTGGAATATTTTGATGACGTTCTTCAGGT	DIAVI-09JAN12-CLUS03344_1	zinc finger
CRW1127	Unknown	N/A	TGTACTGGACCTTCCCGATGTA	GGCTATTGCTTTTCCAGAATTTTCGT	TGTACTGGACCTTCCCGATGTACATGACAATCCAATAGAAATGTATCTAGTTTCAAAACGNAAACTACCAGTGCCCAAGTT[C/T]GTCTGGAAAATCATGCTCGACGAAAATTCTGGAAAAGCAATAGCC	DIAVI-09JAN12-CLUS03355_1	deoxyribonuclease i
CRW1128	LG1	48.78	GCCAGTCAGGATCTAAATCTACTACACA	ACAATTTTCTCTTGGTCTACACCCATAA	GCCAGTCAGGATCTAAATCTACTACACATTCGCAAACNACTGATAGAGAAGATAATTANCAATATGGCACTGACAATTCAGGATATGGTCATAACAC[G/T]GGCGAAGCAAGGTACGATTCAAATAGAGGACAAAATAGTTATGGGTGTAGACCAAGAGAAAATTGT	DIAVI-09JAN12-CLUS03358_1	adhesive serine protease
CRW1130	LG2	52.88	GTCCAGAAGGCGTATTAGGTCAATTA	CTTCGCAAACCTCTCTGTACATTTT	GTCCAGAAGGCGTATTAGGTCAATTAANAAATTGATTCGTGTAGGAAAAACCGAACCCGTTGTAGTTATAAGGGTAGACAAGGAAAAGGG[A/G]TATATAGATCTTTCCAAACGTCGTGTAAGTGCTGAAGATGTAGAAAAATGTACAGAGAGGTTTGCGAAG	DIAVI-09JAN12-CLUS03367_1	eukaryotic translation initiation factor 2 subunit 1-like
CRW1131	LG9	166.54	TATGCCTTGGGTATACTGACAAATTGA	GCCCATACAAATGAAGCTTTTCGAAAT	TATGCCTTGGGTATACTGACAAATTGATTTATAATATTGTGTTTAT[C/T]TTGAAACTTTTTGAACTCCCCAAAAACTTGTTCGTACAAATATATTTCTCGTGTAAAAATATTGTGAATGGGAGCAGCATTTCGAAAAGCTTCATTTGTATGGGC	DIAVI-09JAN12-CLUS03368_1	juvenile hormone-inducible
CRW1133	LG4	202.73	TCGCGAACAAATGTGGATTCCT	CGGCTTAACTCGCCCCTTTT	TCGCGAACAAATGTGGATTCCTCCACTTNGAGGATGGCGAATTGGCAATGAAGGCCATTGACGAGCTAAATGGTATGGAATT[C/T]ATGGGTTCCAAAATTTCAGTGGAAAAGGGGCGAGTTAAGCCG	DIAVI-09JAN12-CLUS03373_1	bmp-2 protein
CRW1136	Unknown	N/A	AAGAAGAAGAAGAAGGCTAGTGAGGATA	CTCGGACCACCTCTTGCTTTT	AAGAAGAAGAAGAAGGCTAGTGAGGATAATGATGATGAGGATGATGGCTCTAT[C/T]GAAGATGATAACAGTGATAACGAAGTNGCCACAAATAAAAAACAGACTACAAAAGCAAGAGGTGGTCCGAG	DIAVI-09JAN12-CLUS03380_1	meiotic recombination 11
CRW1137	Unknown	N/A	CGTGAATTAGAGTAAGAAGTGGAGGTA	AAAAACAAGAAACTAACCAAACTGAACTGAT	CGTGAATTAGAGTAAGAAGTGGAGGTACCTAATGGATATTTAACGGTTTT[A/G]CGTCATANAACAATCTAGTATCAAATAATTTTGAGAAANTGANGATATCAGTTCAGTTTGGTTAGTTTCTTGTTTTT	DIAVI-09JAN12-CLUS03382_1	#N/A
CRW1139	LG1	189.85	TCACTTGACCATCATCTTCATTAACATC	CGCAGAGGTGTTGCTTTCAA	TCACTTGACCATCATCTTCATTAACATCATCTTCNTNCCCCTCGTCATCNTCNTCATCATCTTCCTCATCCTCGTCTTCACCTTCACTACCTA[A/C]ATTATTATCGTCATCAGAATGTTGGATATCAATCCATTCTTCATCATCAGATGCTGATTCGGAATCTGAATTTACTTCTATGTGGGTTTTTTCTGTTGAAAGCAACACCTCTGCG	DIAVI-09JAN12-CLUS03388_1	protein sda1 homolog
CRW1140	LG9	0	CGGCCTTTTCTCTTACTTTAATGAGGTT	CGGTTTCATCTTTCATCGTAGAGCAT	CGGCCTTTTCTCTTACTTTAATGAGGTTTTTTTAATACTTTACACATTTTGATAGTTTTTTTGGTTTANGTGGTTCTATNGCTTTCTTTTTTTTTCTTGAACTAATTTTTGCAGATTGTTACATTGGCGTCCAACGTGGAGCTCGAATCCACGGG[C/T]CTGAGATTAAGAGTCTCATGCTCTACGATGAAAGATGAAACCG	DIAVI-09JAN12-CLUS03391_1	#N/A
CRW1142	LG6	128.33	CGCATTGATAAGGTTCAGAGTACAAAAT	CATGTCAGGTCAATGCAATCTATATGGA	CGCATTGATAAGGTTCAGAGTACAAAATATTCGGATCTGCAAG[A/T]TGCAAAGGAATTGGTTGCCATGATAAGTTTTCCTTCCAAATCTGGTCATTTTTTGCTGGGAATAATCCATATAGATTGCATTGACCTGACATG	DIAVI-09JAN12-CLUS03393_1	acid phosphatase-1
CRW1144	LG6	122.58	GACGACCTCTTTGTGAATGTATATAGCA	ACATTTCTTTAAAAGTACCGACATCTAGT	GACGACCTCTTTGTGAATGTATATAGCAAGAATAACGATGATATTAAGAAGATATCAGTTCGGAA[C/G]TGCGCTTCTGATTGTCCTTTTGCTCAATTTAAGGAGCAGTTATCAAATGTTGTACTAGATGTCGGTACTTTTAAAGAAATGT	DIAVI-09JAN12-CLUS03399_1	acid phosphatase-1
CRW1147	LG6	158.72	CAACTGAAGGATTGGCGACAA	CACCTTAAGAGCCACAGTAGACA	CAACTGAAGGATTGGCGACAATTTCTTTCCAAAAGCTNCTATTCCTGTCAATTTCTATTTTTCCTANTAAGGTTTTCTTTCCTACAATATTTCTNGACATNAGTCTTATGAGGATCTTCAT[G/T]TCTTCCAAATTGTATTTGTCTACTGTGGCTCTTAAGGTG	DIAVI-09JAN12-CLUS03413_1	isoform b
CRW1148	LG5	75.18	CGTTCCCGGAGGTTCCA	CCTTTATGGGATCAAAACACCTTCGTA	CGTTCCCGGAGGTTCCAGACCTTTCCTNTATTTCTCCACCAGCAATTTAGCGTTGTCCAAAGATTCTTCGCTCTCGATGCACGTTCGNGGGTCTGTNACCCA[C/T]AAGAAGTGCTTGAAACGTCCTACGAAGGTGTTTTGATCCCATAAAGG	DIAVI-09JAN12-CLUS03419_1	sideroflexin-2-like
CRW1150	Unknown	N/A	GCCTTTCTCAGCTGATGATTTAGATTCT	CCTCAGTTTCTGCAATAAGTTCGTCTA	GCCTTTCTCAGCTGATGATTTAGATTCTTCCCCAGCTGATAATAAAGCTGAA[A/G]CTACTCAAGATGGAGCTGGGGACAATGATGGGGGTATGGATGATAACTTTGATTTAGATATGGACTTTAGTAAAAAGAAGAAGAAGAAAACCAAGAAACCTAAGAATTTAGACGAACTTATTGCAGAAACTGAGG	DIAVI-09JAN12-CLUS03430_1	eukaryotic translation initiation factor 2 subunit 2
CRW1151	LG5	173.38	GCTGAATTTGCATTACCGACATCTTC	GCTTTGTTTAGTGTGAGTTCCGTTAT	GCTGAATTTGCATTACCGACATCTTCACCATTAATATTCAATCTCTTTACACACTTAAACAATATCGTCACTAAATTTCGCG[C/T]TTTGAAACACTACGCCATAACGGAACTCACACTAAACAAAGC	DIAVI-09JAN12-CLUS03432_1	interferon regulatory factor 2-binding protein 2-like
CRW1153	Unknown	N/A	GCGTCTAGGTGTTCCTTGGTA	AGTGTGGTGCGCGAGTT	GCGTCTAGGTGTTCCTTGGTAAACATATCGGTCCTTTTTTGACATTCCGCAATATATCCCTCCACTACGTCCTGTAACACTTTAACGAAGTC[A/C]CGCTCNGTATGCACCAACTCGCGCACCACACT	DIAVI-09JAN12-CLUS03436_1	spermatogenesis-associated protein 13
CRW1161	Unknown	N/A	CGCAATTTTGGACGAAGATATCTCATC	CAATCAAACCATCAACAAGGAGAGAAC	CGCAATTTTGGACGAAGATATCTCATCTCTTTCCNACGCGGCCTCTTTGAAGTGATATTCTAATTCACCTCCTTTCAGCT[A/G]ATGACTCCTCTTTTCTGGTTCTCTCCTTGTTGATGGTTTGATTG	DIAVI-09JAN12-CLUS03458_1	#N/A
CRW1163	LG1	200.65	GGCATGGGCCTGGACAT	GCATCCAGTATAGCATCCAACTTATCT	GGCATGGGCCTGGACATGGACCAGGCCATGGGCCTGG[A/G]AATGGGCCTGAAGATCATGGTCCACCAATGGTACCAAGAATTCTACTGAAACAAATACTAAAAGGAGATAATTTTTGTAGAAAATATGTAGATAAGTTGGATGCTATACTGGATGC	DIAVI-09JAN12-CLUS03465_1	10g08
CRW1164	LG9	18.86	CTTTTGCCTATTTCAACGTCCAGAA	CCGTACTGCCAGCTAAAGCA	CTTTTGCCTATTTCAACGTCCAGAAAACAAAATATTTACAACTGTTTACCATTTGTATAAGATGGTTGGCGTTTTTTATTATGGTTACCTTAGCAAG[C/T]ATAAGATTGNTTAAACTGGGGCCTCAGGGGCATCCTGCTCTAGTGAATTTAAAAGAAGTACCTGCTTTAGCTGGCAGTACGG	DIAVI-09JAN12-CLUS03466_1	transmembrane protein 104 homolog
CRW1166	LG7	155.7	CGATGTATTCCAAGACGTGTCTGA	GGTTCGGTCAAGTCGAGGTATTT	CGATGTATTCCAAGACGTGTCTGAATACTTCTCCATNAGACTNTCCTACAACACCTGGGAATGCAACTGTAG[A/G]ACCATGGAACTGTTTAGGTTCCTCGCAGACAAGAAATACCTCGACTTGACCGAACC	DIAVI-09JAN12-CLUS03468_1	isoform c
CRW1168	LG1	44.66	GCATAATCCAACCCTCCAAAGAGT	GCAACAGTGGGTAATTCAGCAAAAG	GCATAATCCAACCCTCCAAAGAGTCAGCATTCAGATTCAATGTCTTTTGTTGCTG[C/T]TGGATCCAGTTTTCGATAGCAGATAAATCAACGTTGTTCGTTTGCTTTTGCTGAATTACCCACTGTTGC	DIAVI-09JAN12-CLUS03471_1	#N/A
CRW1172	LG5	71.15	GTAAGCCAGAAGAATTTGTGCAATCT	TGTGGCGTCAGTTCTTCTTCTTTT	GTAAGCCAGAAGAATTTGTGCAATCTGAGNTTACTCCTAGCTCAAGGNAAACTGGTATAAATACTGAAATCGTTCGTGAAGTGACNATTACTACTGTAGAAACGCCTACAGAAACTGAAAGAACAGAAGAACATA[C/T]TTATGTCACCTCTGACGTTAAAAAAGAAGAAGAACTGACGCCACA	DIAVI-09JAN12-CLUS03484_1	#N/A
CRW1177	Unknown	N/A	GGAGGAGAGGATGGATATCGAAGAT	GTCACTACAATCGCCCAAACTG	GGAGGAGAGGATGGATATCGAAGATAAAATAGCNGAGTTTGAAGGAGGAGCTAAAAATATTAAACCT[C/G]ATAAATTCCCGTACAAAGCTTTGCTTACCTGTGTGCCAGTTTGGGCGATTGTAGTGAC	DIAVI-09JAN12-CLUS03504_1	sodium-dependent phosphate transporter
CRW1179	Unknown	N/A	GGAGGAAGTCCTTTGATGTGTTTACA	GTTTCAATTTAACGGCACTGGCATAA	GGAGGAAGTCCTTTGATGTGTTTACATCCTGGACAAACTAATAGATATTT[C/T]GTTATGGGGATAGTTTCGTGGGGTATGGGTTGTGGAATCGAAAATGTTCCTGGTATTTATGCCAGTGCCGTTAAATTGAAAC	DIAVI-09JAN12-CLUS03510_1	serine protease
CRW1182	Unknown	N/A	ACACATAAAGAACCTGAAATTCGAGGAT	CATTCAATAAATTGCTGAGCCGTCATA	ACACATAAAGAACCTGAAATTCGAGGATTCTCTNGTAAATATCAGTTGTAAGCGTTAATTTGTTGTCTTTGAAAATTTATTACCATGGTTTATTCCATTCCGGAAAGGGTAGATATCTTTTAGTTGTATT[C/T]TATGAACAATAATGTGCCAATATGACGGCTCAGCAATTTATTGAATG	DIAVI-09JAN12-CLUS03513_1	hypothetical protein EAG_00196
CRW1183	LG5	62.47	GAAGAGCCTGCAACAATTGAAGT	TGCTCTGTTTGTACTGTATCCTTCTTTT	GAAGAGCCTGCAACAATTGAAGTCATTCAATCAGTTCAAACT[A/T]TAGAAACAGAAGAATCTGAAATTAAAGCTGAGCCTTCTAAAGAAATACCAGAAAATGTTCTCGANGTACCGACANTATCGCTGNCGAAGAAATCTAAGAAGAACAAAAAGAAGGATACAGTACAAACAGAGCA	DIAVI-09JAN12-CLUS03515_1	#N/A
CRW1185	Unknown	N/A	GGTCAAACAAAGCTCATCAATGTCAT	AGGACTGTCGTAAATTTTGGCTAAGAA	GGTCAAACAAAGCTCATCAATGTCATTGGTANGATNGGAACCTTCTAGGGCG[C/T]TGCAAAGGTAGTAACAATAACGGCTACAAGAAANTGGGTAGCTCACAAATCCCTGAAATTGTGANNGATCACCAGGATAAAAACAAACGAAACAGTTCATTCTTAGCCAAAATTTACGACAGTCCT	DIAVI-09JAN12-CLUS03522_1	#N/A
CRW1188	LGX	44.5	GCACACTAGGTGGCTCTTACAAAG	TTATGTGGCAGAGAGTCCGTATCTA	GCACACTAGGTGGCTCTTACAAAGAGGTTTCTCAATAACCAAGATCAATCAGATTTTGAATAAAAACGCTGACGAGAC[A/C]CCTGGAGATTGTGAGGTAGAGATAGATACGGACTCTCTGCCACATAA	DIAVI-09JAN12-CLUS03536_1	phosphatidylinositol 3-kinase regulatory subunit alpha
CRW1191	LG1	200.31	GTTGAGTCGCGGACCTTGA	TCTCGGTTCTCCTTCATTCTTCTGA	GTTGAGTCGCGGACCTTGAGCCAAGATGTGTGCAGAAAATTAGAAGCATTTGAGATGCGGCT[A/G]TATAGGAGAATATTCAAACTCCTATGGNCNGAGGTCTTCAGAAGAATGAAGGAGAACCGAGA	DIAVI-09JAN12-CLUS03543_1	endonuclease-reverse transcriptase
CRW1196	Unknown	N/A	CATGCTCCAGGCTGATGAAAA	CAGGAGGTCCATACATCAACACA	CATGCTCCAGGCTGATGAAAAACCAGATGTTCAATACAGTGACATTGGAGGTATGGATATGCAGAAACAAGAAAT[C/T]AGGGAAGCTGTAGAGTTACCTTTGACTCACTTCGAATTGTATAAACAGATTGGTATTGATCCCCCNAGAGGTGTGTTGATGTATGGACCTCCTG	DIAVI-09JAN12-CLUS03573_1	cg16916 protein
CRW1197	LG5	186.99	AGAGCTGAAATCGCACTTGTTGA	TTTAAGCGCGAAACTAGTGAGTGA	AGAGCTGAAATCGCACTTGTTGAAAATATAATCNTAACAACAGGCACACAAGTTATTCACTAACTCTGAATAA[A/T]AAACCACTAGTCATAAAACATTATCTTTCACTCACTAGTTTCGCGCTTAAA	DIAVI-09JAN12-CLUS03575_1	forkhead box subgroup partial
CRW1198	LG3	135.7	TCGGCAAAGTCCAAAGTATGGTTA	AGCATCTGGGAAAGCCTTCAC	TCGGCAAAGTCCAAAGTATGGTTANTGACTGGCGTAACTTT[A/C]CCAGAAGCAGGCGACTGGGATCTAGGAGTGAAGATTTTCCCAGACGCAGGGGATTGAGATCTGGGCGTGAAGGCTTTCCCAGATGCT	DIAVI-09JAN12-CLUS03585_1	eukaryotic peptide chain release factor gtp-binding subunit
CRW1200	LG5	183.07	GATGCAGACGTTAGATCTCATACAATCA	TGGGTAGTTACAGTAATCTTCGTTGGA	GATGCAGACGTTAGATCTCATACAATCAACGAACTGTCACCGTTTACAACGTACAACGTTAATGT[C/T]AGCGCCATACCAACTGATAACTCTTATCGCCCTCCAACGAAGATTACTGTAACTACCCA	DIAVI-09JAN12-CLUS03594_1	tyrosine-protein phosphatase lar
CRW1201	LG9	104.83	GAGAGTTTGAGAAAAGAACACCTGAAAA	GCAGGTCCAATTTTGGTATGTGTTG	GAGAGTTTGAGAAAAGAACACCTGAAAAGTTTATACCCGCTGAAAG[A/G]CCCAAACAAAAACGTCCAGAGGATAACCTCAGACCTGAGGGCGAATTTGAAAGACCAACACATACCAAAATTGGACCTGC	DIAVI-09JAN12-CLUS03600_1	PREDICTED: similar to AGAP009638-PA
CRW1202	LG2	53.73	GGTTCAAAATAAATGGAAGCAGTTGGTA	TCCAAGCCATCAGCTGAAGATAAATT	GGTTCAAAATAAATGGAAGCAGTTGGTATATTTGAGGCCTCATAGCTGTAGTTTCTTGTGC[A/G]AGCCAAGCTGCCAAAACTCTAACAGTTGCACAAATAAATAATTTATCTTCAGCTGATGGCTTGGA	DIAVI-09JAN12-CLUS03604_1	neurochondrin homolog
CRW1204	LG3	24.43	TTACTAAGACCAAAGCTAAACCGAAAC	TTGTTACTTCAGCTTCAACTTCCGTAT	TTACTAAGACCAAAGCTAAACCGAAACCAGAAGATGAAGGTGAGGACCAAATTA[C/T]AATTAANAAATTAGTCCCTGTGCCTAAAGAAGATAAGGAAGAAGATACGGAAGTTGAAGCTGAAGTAACAA	DIAVI-09JAN12-CLUS03607_1	#N/A
CRW1208	Unknown	N/A	GCTGTGAATATGGCGAATAGCAAAG	CCATCGATCAGTTCCTAACGTGTATT	GCTGTGAATATGGCGAATAGCAAAGCTTCGAACATAAGAAA[A/T]AGTAACAGTACTACTGTCGCGGGAGGTGAATATGTCGTACAGTCTTTCCATTCGTGCCGAATACACGTTAGGAACTGATCGATGG	DIAVI-09JAN12-CLUS03618_1	palmitoyltransferase zdhhc3-like
CRW1209	LG1	81.12	ACGTGGTTATAGCATTGCAAGTTC	CGAGGCATTTGGTAGACTGGTAAA	ACGTGGTTATAGCATTGCAAGTTCCCCCTAGAATACTTCTTAGCCAANTCGAACTCTCCNTTATTACAAAATATCTGCCATATATTCCTCTCTTCGNGAGTNACTCTAAACCTAAACACAGAATTTTCTGTTATAGCCCAAAT[A/G]TCACCTGTTCTCACATCTTTCACCAAATTTACCAGTCTACCAAATGCCTCG	DIAVI-09JAN12-CLUS03625_1	vacuolar protein sorting-associated protein 18 homolog
CRW1213	Unknown	N/A	CAATGAGCTAGAAAATTTTAATTCAGACTGT	GATTCAAGTATTGCAAGTTTGGCAGATT	CAATGAGCTAGAAAATTTTAATTCAGACTGTTCTAGGACTTTAAAANTGTTAAATCTCAGTTCNAACTTTATTTCCAC[C/T]CTAAACGATACTAGTTTTTCAAATTCAAAAGACTTATACACTTTAGACATTTCCAATAACTTTTTATCTGCTGTGCCAAGTTTAAATCTGCCAAACTTGCAATACTTGAATC	DIAVI-09JAN12-CLUS03640_1	insulin-like growth factor-binding protein complex acid labile chain
CRW1215	LG4	181.98	GCCAAAGAAAAGCTTATGCAGAACTTAT	GCGCTGAGAAATAGTAGGAGTAACTG	GCCAAAGAAAAGCTTATGCAGAACTTATTTAATAAAGTCATAGAAATTAAAGGTATAATATCTGGGGATTCAACCAAACGTGTAGTACCTGAAGAAGAAAAGGA[C/T]GAGGAAAAGAAAGATCCTGAAAAGCCAGTTACTCCTACTATTTCTCAGCGC	DIAVI-09JAN12-CLUS03645_1	protein phosphatase 1l-like
CRW1217	LG5	16.91	CAACATGAAGAAACTGTCCGAAGT	TTGTCCATGGCGAGCAGATTTA	CAACATGAAGAAACTGTCCGAAGTTTTAGAGTGTATGACTAAAATTAACTATGATACCACTTGGAGTGAGGCCCAGGTGTCTTTGTTAGA[A/G]AACAGCACCTTCAAAAATGACGTAAATCTGCTCGCCATGGACAA	DIAVI-09JAN12-CLUS03653_1	pre-mrna-processing factor 40 homolog a-like
CRW1218	LG1	167.39	TGACGCCAAAAGATATGGAATACTCAA	CATCACTGACGGGTTGCAT	TGACGCCAAAAGATATGGAATACTCAATGAAGCTTCTAGAAAAATAGTATCAGA[A/G]TGTAACAGTATTTCGCATTTAGCAGACAAGATTCTTTTTCTCAATGTGAACANTATGCAACCCGTCAGTGATG	DIAVI-09JAN12-CLUS03654_1	10g08
CRW1219	LG5	123.87	CCCGGTTGTTCGTCAGTTG	GTGATCAAAGTCCCAAACCACCTA	CCCGGTTGTTCGTCAGTTGGTCCTGGTGTTACACTAGTAGGAGGTGTAGGGGTGGAAGCTGTACTAACTGGCGCCGGACTATTACTC[A/G]CTGGGACAGTTGGTGTAGGTGGTTTGGGACTTTGATCAC	DIAVI-09JAN12-CLUS03660_1	domain-containing histone demethylation protein 2b
CRW1220	LG4	127.78	CCAGTGGCGTCGACCAT	CCTTTCAACTTTCGCATATCGCTACT	CCAGTGGCGTCGACCATGATGCTTTGATTGCAAAGTTACCTCAGGAA[A/T]TACGTGATGCATTCCCTTACTAAATTAAGAACAAAATTATATCAGATGTACAGTAGCGATATGCGAAAGTTGAAAGG	DIAVI-09JAN12-CLUS03667_1	3 (2 ) -bisphosphate nucleotidase 1-like
CRW1221	LG9	131.21	TTGAACTTGGATAGAAACCATAATGGTC	ACAAATATGCCAATGCTTGTGGTTC	TTGAACTTGGATAGAAACCATAATGGTCTNTTAAGTAAGGCNGAGTTTGCCGGGTATGGATNGGGNACACTTACNCAANCTTTTTTTGGATAG[C/T]GTGTTTCAGACTTGTTTGACTTATGGGGGAGAAATGGATTACAGGACNTATCTGGACTTGGTGCTTGCATTAGAGAATAGAAATGAACCACAAGCATTGGCATATTTGT	DIAVI-09JAN12-CLUS03670_1	serine threonine-protein phosphatase 2a regulatory subunit b subunit gamma
CRW1222	Unknown	N/A	CCCTTAGCAAAGCCCTACCAA	GGTCTTTAGTACCATCTCTGCGATAATG	CCCTTAGCAAAGCCCTACCAACNGGAAACATCGCAGTTTCAGTAGGACCAGCAGTTAGCAGCCAAGT[A/G]AGGTGTGCTCATACCGACATTACNGTACCAGACTTNAGCCATTATCGCAGAGATGGTACTAAAGACC	DIAVI-09JAN12-CLUS03678_1	ubiquinol-cytochrome c oxidoreductase subunit 9 and rieske iron sulfur protein
CRW1223	LG5	234.84	CTGCTTGATATGAATAATGGAAATCGCTT	ACTTGGAAAGTGCTTACCAAAATCATCT	CTGCTTGATATGAATAATGGAAATCGCTTACAATTTTTAAATATCTCCAATAACCCAAATTTGGGGGTAAACGTG[C/G]AAATAAATTATTATAATGGATATTCACATGTGGAGACATTTTTAATGGATAATACTGGCATAAGNATTANATATACTGGATTGATAGATGATTTTGGTAAGCACTTTCCAAGT	DIAVI-09JAN12-CLUS03680_1	leucine-rich repeat neuronal protein 1
CRW1226	LG7	196.96	GGAATGACCCCAGACTCTTTGAA	GACGAATACGACTCTCCCAGAAAA	GGAATGACCCCAGACTCTTTGAANAGACCACAGTATTCTTTAGTAAACTTAGAAGGATCT[A/G]CACCTTCAGCACCCAACAGTAAGCAAGCTTTCTTGTTGCGAACTTCTAATACTCTTTTTCTGGGAGAGTCGTATTCGTC	DIAVI-09JAN12-CLUS03685_1	mitochondrial 39s ribosomal protein l3
CRW1229	LGX	41.98	GCAGCACATTGAAAATCCGAGTTAT	TCTTCCCCAGAGTTCGGATCA	GCAGCACATTGAAAATCCGAGTTATGAAGNAGTAGTACAAATAATTACGAAACTAAAAACCAA[A/T]AAAGCGCTAGAGACGGACAGAATTTGGGCAGAATATTTAAAANATGGGTGATCCGAACTCTGGGGAAGA	DIAVI-09JAN12-CLUS03699_1	#N/A
CRW1230	LGX	30.9	CTGGGTAAAGCGGTTCCGAATAT	ATGGGAGGGTTGTGTAGTTAATTTTGAA	CTGGGTAAAGCGGTTCCGAATATTCGGCATCACTTTTACATTTTAACCGACAATTCTGCACTTTTTTCCGATATTT[C/T]CGATATTTTTCTAGCGCTTTTTCAAAATTAACTACACAACCCTCCCAT	DIAVI-09JAN12-CLUS03704_1	prolyl 3-hydroxylase 2-like
CRW1234	Unknown	N/A	CTGTATCTGCCACGAGAGTTCT	TGGTAGATCTTCAAGCAGCCTTTG	CTGTATCTGCCACGAGAGTTCTCTGNGGNGCNCTGTTGATGCCNACCATNGCTAACATGTTCGGAAAATTCTTCTTNGATTCCATTAGGTCGAATTTCCACAAGACAGTTCTGGG[C/T]GGGTTTACGTTCATCGCCATCAAAGGCTGCTTGAAGATCTACCA	DIAVI-09JAN12-CLUS03708_1	e3 ubiquitin-protein ligase march5
CRW1235	Unknown	N/A	CCAGTCTTGAATTGGTATCTACTTTCCA	GAACATATGAAGAGAATGGAGAACTGAA	CCAGTCTTGAATTGGTATCTACTTTCCACCTTTTTTGNTGAACCTCTGTAATCCGTCCTANTACAACATCACCTATTTCTCCATTATATCTACTTTTTAGAGGTCTTACTGATATCAGATTATTAACTTGTTCTCTTA[C/T]ACCTGCTACTGAAGCTTTCAGTTCTCCATTCTCTTCATATGTTC	DIAVI-09JAN12-CLUS03709_1	exosome complex exonuclease rrp4
CRW1237	LG9	58.07	TTCCTTGATTCGCACTCTCCTTTT	GGACCTGCAGAATGCTATCTTTTAATCT	TTCCTTGATTCGCACTCTCCTTTTTTANTTTTGACATTGA[A/G]CGACAGTTATATGTCGCATGTAGCTAGATAAGACAAATTTGGAAGACTTATATTAACANTTTTACGAANTCTTTTTACTTTATATCGAGAATGTTAGACAATATTANTTGTTAGTGTNTAGAAGATTACACAGATTACACGCATGTAGAAGATTAAAAGATAGCATTCTGCAGGTCC	DIAVI-09JAN12-CLUS03713_1	#N/A
CRW1242	LG7	41.06	GGAAGTGCAGATGTAATCAGAGAGT	GATGGATTGGTGTAATTTTGTCGGAAT	GGAAGTGCAGATGTAATCAGAGAGTGGGCAGGAAAAGACGCAACAAAAGCCTTTGATAATATTGGGCATTC[C/T]ACTGATGCTAAACGAATCNTTAAGAAACTAAAAATTGGTGAAATTCCGAAAGAANACAAGAAGAAGAATTCCGACAAAATTACACCAATCCATC	DIAVI-09JAN12-CLUS03729_1	succinate
CRW1246	LG8	131.67	AGCTTTAGGATGAATTGATGCACTGT	ATTGCTCCTCCTGCACTTTGAATAT	AGCTTTAGGATGAATTGATGCACTGTCTGTGGAAGCTTTATCNGGGATTGACGATCT[A/G]TCTAAATCATTTNTAGAACTAGTTAGTGCTATATCATTANAGATATTCAAAGTGCAGGAGGAGCAAT	DIAVI-09JAN12-CLUS03735_1	zinc finger ccch-type antiviral protein 1-like
CRW1247	LG8	106.1	GGAGTCTGCATTTTCATGTTTGGAGTA	GCATGCGCATTTACTTGTTCAG	GGAGTCTGCATTTTCATGTTTGGAGTANATTATNAGATTATCGTTCACTTGTCCCATAACAGCAAACGACACAANTTCAATCTGTC[A/G]GCAATGCTACACAGCGAACGCTGAACAAGTAAATGCGCATGC	DIAVI-09JAN12-CLUS03737_1	#N/A
CRW1249	Unknown	N/A	CCTCTGTTCGTAGAATATCATTGGCA	AGGAACTGTAGCTGTCCAAAATATTCAA	CCTCTGTTCGTAGAATATCATTGGCAAAGTTTTTAACGGATGATAACGAAGCTAAATCTAA[A/G]ATTTTTAGAACTACGTTCTGGTTTTTCGTTAAAGTTTGAATATTTTGGACAGCTACAGTTCCT	DIAVI-09JAN12-CLUS03744_1	retinol dehydrogenase 11
CRW1250	LG1	73.53	CCGTCTGTACAGTCAACATTGGAA	CCCTACAGAGTGCAAGAAATATTTGAAC	CCGTCTGTACAGTCAACATTGGAAGGATAGTCGCATACCGAAATCTTCGGATT[A/G]AACACAGTCCCAGGACCGCAATCCATCACGAACGTCTGACCATTNGCACAGTTCAAATATTTCTTGCACTCTGTAGGG	DIAVI-09JAN12-CLUS03745_1	chitin binding peritrophin-
CRW1251	LG7	227.54	GAGCGACTAACCCATCGAGAAAA	CAAAACTTACGCCAAATAGAAGAACACA	GAGCGACTAACCCATCGAGAAAATTCCTCTGCTGTCAT[A/G]TCGGCAAACTTAGTAATGCCCATTTCAAATGTGGAGAGNCCACTNTCTGCTCTNGCNTTGTGTTCTTCTATTTGGCGTAAGTTTTG	DIAVI-09JAN12-CLUS03752_1	cathepsin l-like
CRW1253	Unknown	N/A	CCTTGGTCAGCCGATGGT	GAAGTTGGTAACCCCACGACAA	CCTTGGTCAGCCGATGGTGGTGGNCCCNAATCGAATTTAATCTAAAGCTATCNTTCCTCAAAATAATAATAGACATANAATTCTGTGCATT[A/C]TGTCAAATAGATCTGTGTGTTATAGACTTTATAACAATTTTTGCNGTTGTCGTGGGGTTACCAACTTC	DIAVI-09JAN12-CLUS03766_1	#N/A
CRW1254	LG3	59.15	AAACGTAGGTATCCCTCCAAATCAC	AAAGGAGCCATTATTCATTTCTCTGGAA	AAACGTAGGTATCCCTCCAAATCACCTTGATTAAAATCAACGAATTTTACTTCAATTTTGCCGACTTCCTTNACCTTTTCTTTAAGATCTTCCCT[C/T]AATAATTTTACACCTTCNTCGATTCCAGAGAAATGAATAATGGCTCCTTT	DIAVI-09JAN12-CLUS03767_1	la protein homolog
CRW1256	LG8	228.02	CTTGTGCTTTCTTTTGGAATTGATCCT	TTATCATGGGACCAGCAACTCAAA	CTTGTGCTTTCTTTTGGAATTGATCCTCCATNGGATCAGCATTGGCGGGAACTTCCANAACCCAATCTTTTTCTTNNTCAGCTTGTG[C/T]TCGCTTAAATCCATATAAGGGTACCCACTTTTTGAGTTGCTGGTCCCATGATAA	DIAVI-09JAN12-CLUS03777_1	regulator of ribosome biosynthesis
CRW1257	Unknown	N/A	TCCGTGCCAACCCATAGAATAC	GAGACAATGGTTCTTCCAAAACGAAAT	TCCGTGCCAACCCATAGAATACGGGAAGTTACATTTAAATAAATTGTCATACTTAGCAACTATAGACTGTAAAGTTAA[C/T]GCAAGTGCCTCTTTCTGCTTANTATCTACCTCTGAAAACCTAGCTATATTTCGTTTTGGAAGAACCATTGTCTC	DIAVI-09JAN12-CLUS03780_1	galactose-1-phosphate uridylyltransferase-like
CRW1258	Unknown	N/A	CAGTACAATTCAAACCTGCGTCTTTAA	GGAACAAAGAAACTCATCGAAGGAATAT	CAGTACAATTCAAACCTGCGTCTTTAAGATCTTTTACAGTTTCCAAAATTGAACTGCC[A/G]GAAGTTATGACATCTTCTATTATGAGACAATTTTGACCAGGCTCGAATATTCCTTCGATGAGTTTCTTTGTTCC	DIAVI-09JAN12-CLUS03783_1	uridine 5 -monophosphate synthase
CRW1260	Unknown	N/A	CAGTAGTACACAGTAAAGCCGGATTT	GCAGTGAATTGCCGATAACTTTGAG	CAGTAGTACACAGTAAAGCCGGATTTATCTTAGGAAGGGGCGTGTATTACACGGGTCGTAGAATAATAGACGGCGCCCGTCCCNGTTGTCTCCCCGTTC[C/G]GCTGTATTATAAATTAGCCAATTGAGGCTCAAAGTTATCGGCAATTCACTGC	DIAVI-09JAN12-CLUS03794_1	#N/A
CRW1261	LG7	80.97	GGTGACGTATCGGCAGATGAT	CTTTTCCTTTGGATGTTCAACAACTTCT	GGTGACGTATCGGCAGATGATATANTACAACGTTGTGTAAACGATTTTCAAAAGTCACAAACTAACGAAGAATCAGAAAAGAAAGATGTAGC[C/G]AATAAAATTAAGAAACAACTTGAAATACACNCTGAGGAAGAAGAATTTGTAGAAGTTGTTGAACATCCAAAGGAAAAG	DIAVI-09JAN12-CLUS03796_1	protein ltv1 homolog
CRW1264	LG7	77.6	AATACGAGGTGTGCTACAAAATAGTGA	CACTTAGTACCATATCAGGCCAACATAG	AATACGAGGTGTGCTACAAAATAGTGAGACTGATGACACCAAAGCTGCGAACAATTCTAATTTTCAAGGAAA[A/T]ATCTCGAAAAATGTGTTACAACCACTATGTTGGCCTGATATGGTACTAAGTG	DIAVI-09JAN12-CLUS03811_1	#N/A
CRW1265	LG5	88.43	CGGCTTCCTCGATGATTTCTACTTT	ACTACCGAAACGCTTACACAAACA	CGGCTTCCTCGATGATTTCTACTTTNTCAGGTGTAACTGTCTGTGTAGAAATCTCTGTAATTTCTGTTGTCA[C/G]TTTTTCTTGTGGAGATTCNGTCTTTGGTGNTGTTTGTGTAAGCGTTTCGGTAGT	DIAVI-09JAN12-CLUS03816_1	muscle-specific protein 300
CRW1268	LG7	5.96	GTGGAAGCCATAGTTGAAAACATTGATA	GCTTCATCACTGCCACTGGATTAAA	GTGGAAGCCATAGTTGAAAACATTGATATCAAACACAAACTCTTCAAGAGCTTAGATGAAGCTGCTNCTGCAAATACAATATTTGCNTCNAACACCAGCTCATTATCTATATCGGAAATAGCTTC[A/G]GTCACAAAGAGGAAGGATAAATTTGGGGGANTGCATTTCTTTAATCCAGTGGCAGTGATGAAGC	DIAVI-09JAN12-CLUS03823_1	3-hydroxyacyl-coa dehyrogenase
CRW1269	LG9	110.17	AGTACCCCAAGATTTTACCTTCAGACT	GCCAGATATTTTCGCTTCGATTTGTC	AGTACCCCAAGATTTTACCTTCAGACTATATCTTGTGATGTA[C/T]GCTGCTATCAACTTTGTTTTGAGTATCTTTGCAGAGCATGTAATTATCGAAAAAATATTCTTCAANNGGTTGAGGTTCAAATTCCACAATATCGACAAATCGAAGCGAAAATATCTGGC	DIAVI-09JAN12-CLUS03824_1	cation-transporting atpase
CRW1273	LG6	139.19	TGGACCAGTTGAATGTACCTAAAAGTTT	GCAACAACTGATTTTCGCGATCTTT	TGGACCAGTTGAATGTACCTAAAAGTTTTCAGAAAAAATACGGCTTACA[A/G]AAAGCAAATAAAGAAAAAATAATATTTTCAAAGGCAACANTACATCTCAGACAGTTCAAAAAAAGATCGCGAAAATCAGTTGTTGC	DIAVI-09JAN12-CLUS03842_1	histone-lysine n-methyltransferase setmar
CRW1276	LG7	79.75	GCTGTCCTAATTCCTGATACCTAGCA	GGACGTGTAAATGGCAAATATTATTGGT	GCTGTCCTAATTCCTGATACCTAGCATAGGTTTTTGACGCAATACCCTGTGTTACGCCTACCACTGCAGCTATGCCCCTCTGA[G/T]AGATTCCTTACTCTACAAGACCAATAATATTTGCCATTTACACGTCC	DIAVI-09JAN12-CLUS03851_1	dna-mediated transposase
CRW1281	LG9	42.97	ACTTGGGCAGTACCCTTAGGT	TCAAAACTCCTAAACAAGAAGTATCTGTT	ACTTGGGCAGTACCCTTAGGTACCTTTTTAGCTTTTTTACTTGG[A/G]TTATTTGAAGTTACCACTTGTTGCTTAGGTGTCTGTTGTTTCTGCTCCTTTTTAACAGATACTTCTTGTTTAGGAGTTTTGA	DIAVI-09JAN12-CLUS03869_1	#N/A
CRW1282	Unknown	N/A	ACATCCGTTATATTCATTCCACTGTGTT	CACCAAACTGTCCAGCATTCAC	ACATCCGTTATATTCATTCCACTGTGTTTGGTNAAGTAGGCATATAGGCCAGCATTTTCTGAGTCGTACGTTGTAAACTCTTGGCTA[C/G]CCAGTACCGCTTGCATTTCCNTNGTGAATGCTGGACAGTTTGGTG	DIAVI-09JAN12-CLUS03871_1	acid phosphatase-1
CRW1284	Unknown	N/A	GCATGGAAGTGAAGATTCTGGCTAAA	AGTGGTGGTTGGTAAGCTGATG	GCATGGAAGTGAAGATTCTGGCTAAAGATCCCGCTAGCAGCATNATCAA[C/T]GTGGCTGCTGATAGCTGACCTGTGTGTCCATTTTGTAGATTGGTGTAAGCTTGCATCAGCTTACCAACCACCACT	DIAVI-09JAN12-CLUS03878_1	mannose-p-dolichol utilization defect 1 protein
CRW1285	LG3	163.04	CCACAGCTGGGACTGCAT	TTGTCCCTTATTGAGGGTGAAGAAC	CCACAGCTGGGACTGCATCCCTGGGCTCGTCCCCCGCATCATCTCTCAA[C/T]GGATCTGCAGGAAGGTCCTCAATTGCAGCAGCTGCAGCTCCTCCTCCTCTACGTTCTTCACCCTCAATAAGGGACAA	DIAVI-09JAN12-CLUS03881_1	proteasome subunit alpha type-1-like
CRW1286	LG6	185.89	ATTTAGGTGTTACAATTCATTGGGTTGA	CGATTTGGCAGTCTCTATAGCTCATTA	ATTTAGGTGTTACAATTCATTGGGTTGAAGGGGAATTATGGGTGATCTGAATAGATTAGGAATCTCTCCACCTCA[C/T]CCCAATCCTTCAGACCATCNTNNACCCCTGGATAGCAGGCTAATGAGCTATAGAGACTGCCAAATCG	DIAVI-09JAN12-CLUS03882_1	#N/A
CRW1289	LG8	184.61	CCGAGAAACAGATAGTTGGCTTCA	CTGCAGCAGCCGATCCT	CCGAGAAACAGATAGTTGGCTTCAGGGGGGAAACCCCCGTACTCGAAGAGACGCAGCAGGTCGGTGTATTG[A/G]CCGTGGATGTCGCCGCAGATCTTGAGCGGCGCCTCGAGCTCCAGCAGGATCGGCTGCTGCAG	DIAVI-09JAN12-CLUS03891_1	serine threonine-protein phosphatase pp1-beta catalytic subunit
CRW1290	LG5	254.18	AAATAGAAAATGGTTTTGAGAACGACAATC	TGTTGCGGGACAGTATCTCTT	AAATAGAAAATGGTTTTGAGAACGACAATCAGTATAAATGTTTGATTAAAAAAAGATATGACACANTCAACCTGATTCTTGGTGTTATCCTTTANAAAATTTAAAAACACATCAACAAAT[C/T]CCATCAAACAGTTGTGTCCATCGTGGAAATCGNTATTNATCCAAGAGATACTGTCCCGCAACA	DIAVI-09JAN12-CLUS03893_1	#N/A
CRW1292	LG6	36.8	GACTATGTTGACTACGTTGATGGTTCTT	GGGTATCATAAAGCACAAATCCACACA	GACTATGTTGACTACGTTGATGGTTCTTTCACTCGCAAATATCTTCTTTGGAGCCATGTGGATCTATCAGAC[A/G]CAGCTGTATTTGGGATTGTTGGCTATGTGTGGATTTGTGCTTTATGATACCC	DIAVI-09JAN12-CLUS03900_1	bax inhibitor-1-like protein
CRW1294	Unknown	N/A	GTGTCGGAAGCAACTCAATCAAATAAAA	CCTCAGGAAAGGAGATCGAGTTAACTAA	GTGTCGGAAGCAACTCAATCAAATAAAAAANCTTCAGATAAATTGTTTAATATCAGTTAACCGGTTTAGTCTGAATCCAGTGTNGNATCAGAAC[A/G]AGGTTCCTTCACTTGCTTTCGTTCCTGTGCTTTATTCTTTAGTTAGTTAACTCGATCTCCTTTCCTGAGG	DIAVI-09JAN12-CLUS03904_1	endonuclease-reverse transcriptase
CRW1295	LG8	119.63	CGATTCAGGTTTCGTGCTTGTACTA	CTGGTTTAACTTTCACAACACCTTCAA	CGATTCAGGTTTCGTGCTTGTACTAGTACTATCAAAAGTGTATTGGGACAAATTGGGATA[A/T]AAAGACTGGGCTACAGATGTCTGACTAGGGGTTCCTTCAACTGCTACAGTTGAAGGTGTTGTGAAAGTTAAACCAG	DIAVI-09JAN12-CLUS03908_1	nuclear pore complex protein nup214
CRW1296	Unknown	N/A	CGGTAGGAGCAGGTTTCTTAGG	AAAACCAAGTCCTGAATCACATCCA	CGGTAGGAGCAGGTTTCTTAGGGGTTTTGTATCTAGTTAAAAAGGGGTTTAATAAATATGACTCGATACGAACCTTAACTATACTTGTAGTAACGACAGCCAGCGTGGCTTATATCACTC[A/G]TAAGAATAACAAACAAATTAAACCAAACAAGAAAAAAGTTATATGCATTACTGGATGTGATTCAGGACTTGGTTTT	DIAVI-09JAN12-CLUS03912_1	estradiol 17-beta-dehydrogenase 2-like
CRW1298	LG5	232.62	GCAGGATCGTGTAAATAGAGATGTGTTT	GAACACAGAGAAATTCTGAAGCTAGGTA	GCAGGATCGTGTAAATAGAGATGTGTTTTATTGTNAAGAAAGTAAATCATTGGTTATGTCTCCAGTCAGTATTTTAGGTTCT[A/G]CTAGGTTAAGTATTTAAATCTNATTTTTNGGGCACATACTTTAGCCTATTTATTCACAAATTATACCTAGCTTCAGAATTTCTCTGTGTTC	DIAVI-09JAN12-CLUS03916_1	PREDICTED: similar to conserved hypothetical protein
CRW1299	LG5	284.15	AATCGGCATTACTACTCCATCAGT	TCCTCCTCTTCTAATGCCTTGTTGTA	AATCGGCATTACTACTCCATCAGTATTAATTACAGAAANAANGAATTGGAACAAAAAATGCTACTAAATCTCCATAAAAAATCNTGGATGGATGGTCTAACTTTAGCAGATTACTCTGAAAATTGTAGTGTGAATGAAAAGACTGT[A/T]GCTGATATGTTAGAACTAGCCAAGAANTACAACAAGGCATTAGAAGAGGAGGA	DIAVI-09JAN12-CLUS03917_1	26s proteasome non-atpase regulatory subunit 14
CRW1302	Unknown	N/A	CATAATTTACATCGTCAGAGGTCGCTAT	CCTTTCATCAGGGAAGACTTTGTGA	CATAATTTACATCGTCAGAGGTCGCTATTGNCATTTATTGGTGCATTATTTTACTAACAGTTGTCACCTGGA[C/T]GGTACGCGTCGGTTCAATTCAGTCCGCTCACAAAGTCTTCCCTGATGAAAGG	DIAVI-09JAN12-CLUS03926_1	#N/A
CRW1304	LG7	57.02	CCCCAAAGGGTTTACAGCAATTTT	GCACACCTACTCTCGAGTTTGA	CCCCAAAGGGTTTACAGCAATTTTTCTAATAAGACAGCAAAAAAATAATTTAGGAACACT[A/C]ATGTCGGTGAATTCGCCTGGAAGACTAAGTCCTTGGTTTCAAGTAATCTCAAACTCGAGAGTAGGTGTGC	DIAVI-09JAN12-CLUS03928_1	kielin chordin-like
CRW1308	Unknown	N/A	ATCTGCTATCTTACCGCCAACTTC	TGAGTATTATTGGTTTGTGCTGGTTTA	ATCTGCTATCTTACCGCCAACTTCNAATACTTCGAGTACAGTAACTTCNNCGCAAATGTCTACACCTCTTCAACAAGGACCATTCAGTGCTCANCCTACAAGTGGTTTT[A/C]AGAAACCTGATCCATTTCAAGCAANTAAACCAGCACAAACCAATAATACTCA	DIAVI-09JAN12-CLUS03937_1	#N/A
CRW1312	LG4	140.3	TGGCTAACGTATCATCTTTGCTCAAA	GAGTTATTTACGAAGAGGAACCTGTTGA	TGGCTAACGTATCATCTTTGCTCAAAGCTGAACTAAAAACGGCTTTTTTGTGTTTTTGGAGAGTGAGGGATGATACATCAATTATTTGTTCCTCAATTTCTTCATTATTTTGATCTTGTAGACT[G/T]ATATCATCTAACATATGTTCAACAGGTTCCTCTTCGTAAATAACTC	DIAVI-09JAN12-CLUS03953_1	angio-associated migratory cell protein
CRW1315	LG1	182.72	CGCCCGACTTTCAGTTTTCTTTT	GCTTTAGATGATGACTCTGACGATGA	CGCCCGACTTTCAGTTTTCTTTTTTGGGGCTTCATCTTCATCTGAGTCATCTGAAANGGCAGCTTTACGAGATTTAGGACCANTTTTTCTCTTCTTTTTCTTTTTTTCATCTTCTGAATCAGAATCTTTTTT[C/T]TTTGACTTTTTTGACTTCTCATCGTCAGAGTCATCATCTAAAGC	DIAVI-09JAN12-CLUS03964_1	chromobox protein homolog 1 (heterochromatin protein 1 homolog beta)
CRW1317	Unknown	N/A	GCGTTCCATACATAAAACTCACTCTGT	TTCGCAGGTAAATGTACAAAGTCCAATA	GCGTTCCATACATAAAACTCACTCTGTATAANGGACTGTAATGCTCGTAATATT[A/G]GACAAACAGANAAGANGTCGAATTTCATTACATGAGNNTTACTCCTATAAAATGAGTCATTATTGGACTTTGTACATTTACCTGCGAA	DIAVI-09JAN12-CLUS03980_1	#N/A
CRW1319	Unknown	N/A	CAACCTACGTCTTGGAGTTCGTT	ATCCCATATAAAATCATAAAAATGTTGGCATCA	CAACCTACGTCTTGGAGTTCGTTTTATTTNGATTTGCAGATATT[A/G]GTCTTCTTGTTTCCTGCTGGGTTATATTTTTGNTTCAAGGAGTTGACTGATGCCAACATTTTTATGATTTTATATGGGAT	DIAVI-09JAN12-CLUS03986_1	dolichyl-diphosphooligosaccharide--protein glycosyltransferase subunit stt3a
CRW1320	LG7	101.09	TCGGCGACAAAATATCTGCTAGTTT	GAGCTGACTGATTACGCGAAGAT	TCGGCGACAAAATATCTGCTAGTTTTAACATCTTTAAAATCATCGGAGTTGTTACTGCGA[C/T]TTCTGTTTCTGTCATGTTCAGTTTTCTCTATGTACTCTTCNGAAAAAGTATCAGCATGATCTTCGCGTAATCAGTCAGCTC	DIAVI-09JAN12-CLUS03994_1	#N/A
CRW1322	LG8	240.37	CACAAAAGTACATCCCATTTTTGCAGAA	TCGGATAACATCTCCTTTTAACAACACA	CACAAAAGTACATCCCATTTTTGCAGAAATAATCATTATCAACATACACATTGATTTTAATACGATATACAATACCGTAATGAAAAAGTTATATATTTTCCTAGGTTTTTTATACCGTAA[A/T]AGATACAACAAATAGTTTCGATGTCCAATAGAAGACATAATGTAAAGAAATCTTCACACAAATGCTTGTGTTGTTAAAAGGAGATGTTATCCGA	DIAVI-09JAN12-CLUS04003_1	uncharacterized transposon-derived protein
CRW1323	LG4	164.27	TGATGCTTCGCAGAGTTGTAAGG	AAATGTGACGAGCTGATGGATGTATT	TGATGCTTCGCAGAGTTGTAAGGCAATTCCCCTCTTCGTAAAATCAGGTGA[A/G]GTGGCTAGAAACATGATTTCCATGACGCTACTGACATTAAATGGAGTGAATACATCCATCAGCTCGTCACATTT	DIAVI-09JAN12-CLUS04007_1	isoform a
CRW1324	LG2	158.6	AGGAAGAGGTTTAGGTGGCTTAA	CGGTTCAGTACAACGTTTCTCTAGTG	AGGAAGAGGTTTAGGTGGCTTAACGTGGAATCCAGCTATTTCCTTCATACAAGGAACTGATGCAGCTGGTTTGTTCAAGCTG[C/T]TGTGGGAATTTGAAAGCACTAGAGAAACGTTGTACTGAACCG	DIAVI-09JAN12-CLUS04010_1	glucosyl glucuronosyl transferases
CRW1326	LG7	235.24	GACCAAGCACTAGCTCTCAGATG	CTTGGTAGTAGGAGACAGAAGCTGATA	GACCAAGCACTAGCTCTCAGATGGGTCCAGAGGAATATCAAATATTTCAA[C/T]GGAGATCCTAATAATGTCACGCTGTTTGGAGAAAGCGCAGGNGGNGCTTCCGTGGAGTATCAGCTTCTGTCTCCTACTACCAAG	DIAVI-09JAN12-CLUS04014_1	esterase
CRW1327	LG4	81.65	CGATTGACCAAAAGCGCTTGAG	TCAATCATGGTTCACGAAGTTACTGT	CGATTGACCAAAAGCGCTTGAGGTACATCTGAGCATCACGTTGTC[A/G]CCGGTAACACCTCTGTANGANGGTGGAGAGATGTCGACCTTGATGATAGGACCNACAGTAACTTCGTGAACCATGATTGA	DIAVI-09JAN12-CLUS04016_1	basement membrane-specific heparan sulfate proteoglycan core
CRW1329	Unknown	N/A	CTTGGGCGATTGGATGTTATGTATTT	CAGACTAGGCGTTAATTTGACTCCATA	CTTGGGCGATTGGATGTTATGTATTTATAAACACCTTCTAACCATTCTCTCTTTTCGTCGTCTTCATAATCGGCAA[C/T]AACTCTTTCTTTGCTGCTTAAATATGGAGTCAAATTAACGCCTAGTCTG	DIAVI-09JAN12-CLUS04027_1	28s ribosomal protein mitochondrial-like
CRW1332	Unknown	N/A	GGAACGGAAGTAAAACCTTTCTAGCA	TCAACAAACTACTAGTGCTTCTGAAAT	GGAACGGAAGTAAAACCTTTCTAGCATAGTATTTACCAAAAAATGACATGACAGTGAANCGTGCTTCTATATGCATCTATATTCC[C/T]TAATTTAAAGCTAANNATTCCCAGCCCCACTTTTCCATATTATTTCAGAAGCACTAGTAGTTTGTTGA	DIAVI-09JAN12-CLUS04036_1	endonuclease-reverse transcriptase
CRW1336	LG1	158.49	GCCCAGGCTATAATATTGAACAAATGG	GCGTGTATCCCTCTTTCAGTAAACTTTT	GCCCAGGCTATAATATTGAACAAATGGCTAAAAAAGGATCTAAATATGTT[C/T]TATTGCCTTATTGTGTTAAAGGTATGGATGTTAGTTTTTCAGGAATTTTGTCGTTTATGGAATCAAAGACAAAAAGTTTACTGAAAGAGGGATACACGC	DIAVI-09JAN12-CLUS04049_1	o-sialoglycoprotein endopeptidase
CRW1337	Unknown	N/A	GTTTATATGCTGGAGGTTACGGTCAT	ATAATATCCACCTCCATAGCCTCCATAA	GTTTATATGCTGGAGGTTACGGTCATGGAGGATACGGAGGTTACGGTCATGGAGGATACGGAGGTTACGG[C/T]CATGGGGGATATGGAGGAGGATACGAAAGTTATGGAGGCTATGGAGGTGGATATTAT	DIAVI-09JAN12-CLUS04051_1	#N/A
CRW1338	LG7	47.43	GCATTTGGGACATTCATTGGAGTTG	GGATAAGCGACATAACTCCAAACACT	GCATTTGGGACATTCATTGGAGTTGCACCCCCTTCGTTTATAGCGATAAAAGGGGGCCAGACATTACACGATATGACAGCTAGTGACACTGCATTTAATATGAC[A/G]TCATTTGTTTGGCTCATAGTGTTTGGAGTTATGTCGCTTATCC	DIAVI-09JAN12-CLUS04053_1	transmembrane protein 41b-like
CRW1342	LG8	106.74	CCAGAAACGTTTATTACCACATAATCTACA	GATAGACCGGAAAGATTCCAAAAGGATA	CCAGAAACGTTTATTACCACATAATCTACAATATCACAAAAATTATAGTGCAATATTTAGAGACCTATATATTAGAATAAAACTAAACCGTAACCAGATTACATTACTAAAATCTACCTTTTTAACGCTGTAGAGTAAGAAGCAGCT[A/G]CTTTCAGTCTGCTCTAGTCAACGTTGATGTAATCAGAAAAATATCCTTTTGGAATCTTTCCGGTCTATC	DIAVI-09JAN12-CLUS04066_1	#N/A
CRW1343	LG7	79.76	TCCTCTGGAAAATAGACGTCATTCAAAA	TCCGACGCTAAAGAAGCTAAAATACC	TCCTCTGGAAAATAGACGTCATTCAAAAATAACCCATTGCTGGTATCATCTTCAAGAGGACCATGAAACTGAAA[C/T]TCCTCAACAGGTACATATAATTTGGGTATTTTAGCTTCTTTAGCGTCGGA	DIAVI-09JAN12-CLUS04084_1	f-box only protein 6-like
CRW1346	Unknown	N/A	TGCTTGCATGTCTCTACATTCCTT	GCACTTATTGCATGGACATCGTT	TGCTTGCATGTCTCTACATTCCTTCTTGGGGCAGATTAGTATTATAC[A/G]GAAAAACGTAACTTTTTAAAGGTGGATTGATGGGACTACCTCTAATCTACCCCATCTCATGTTGACAACGATGTCCATGCAATAAGTGC	DIAVI-09JAN12-CLUS04090_1	#N/A
CRW1350	Unknown	N/A	CTAGTTTCCAGGTCATAAAAGCCTTACA	ACAAAGTGGATGGCAGTTGGA	CTAGTTTCCAGGTCATAAAAGCCTTACATGGTATTTCTATCCTNGTTGTTATCTCTTCATCAGTCACAATTTACATTTAANCAGCTGTCAGGGTATTTAAAATGGTTTT[C/T]GCGTTCTATCTCCTCTCCGTTAAGACAAAGCAGNNCTTGATCTNTATTAATNTTTCCAACTGCCATCCACTTTGT	DIAVI-09JAN12-CLUS04098_1	endonuclease-reverse transcriptase
CRW1364	LG7	29.58	GGTGTGTGTTTTGATATGAATACCGTTT	CGTTGCTGTCAATTCTGGTAAACATT	GGTGTGTGTTTTGATATGAATACCGTTTCGAGAATTACTTACTGAACAGTCTGAGAAATTTATATCCTCGGCATAGTTTTTAGAAGGGNNAGTGGTACTTGTTCCTACTGATA[A/G]ACTTAGTCCATGGCCTCCTACACATGTCAGTTTATTGAAGTGATAATGTTTACCAGAATTGACAGCAACG	DIAVI-09JAN12-CLUS04151_1	endopolygalacturonase
CRW1367	Unknown	N/A	GTGATAGATTGCCAGCAGCAAATT	AGCACGGTGGATAGAAGAGTATGT	GTGATAGATTGCCAGCAGCAAATTNTGATTTATGTTTCATTATCTGCGTATCAAGTTTATGTAAGGAA[A/T]AGCCTGTCTACTACNTTTTATATACCCTTCAGCAATTGACATACTCTTCTATCCACCGTGCT	DIAVI-09JAN12-CLUS04162_1	conserved hypothetical protein
CRW1368	LG8	50.68	GCTTGCATTGGTGAGACCTTAGAA	GGCTCATAGGCAATCACTACATTTGT	GCTTGCATTGGTGAGACCTTAGAACAGCGTGAAAGTGGCAAAACTGAAGAAGT[C/T]GTATTCTCCCAAACTCAAACCATCGCCTGCTTGGTAAAAGACTGGACAAATGTAGTGATTGCCTATGAGCC	DIAVI-09JAN12-CLUS04168_1	triosephosphate isomerase
CRW1369	Unknown	N/A	TGTTGTCAGAGTTCCGATTTTGAGTT	AAAGGCAAGTTGACTGAGGTAGAG	TGTTGTCAGAGTTCCGATTTTGAGTTCCGAACGTTTTTTAACAAAACCGTTCATGTTAGGCTCGTCATTATT[A/G]TTGATATTGTTAGTTTCGTCAGCTCTGTTGGNCTCTACCTCAGTCAACTTGCCTTT	DIAVI-09JAN12-CLUS04169_1	zinc finger protein 598
CRW1370	LG3	130.25	GTCGTATCACTTGGAAACTCCTCATAT	TGACCCCGTACTGCATGTTC	GTCGTATCACTTGGAAACTCCTCATATGAAGAACTTTGTTTATAAGTGTAATTTCTGTGCATACGAAGT[C/G]AGAAGCCCACATGATATTCTGTTTCACATGGAAGCCGAACATGCAGTACGGGGTCA	DIAVI-09JAN12-CLUS04173_1	mog interacting and ectopic p-granules protein 1
CRW1371	LG8	50.68	TTCTTCAGTTCTTCCACACATTTATCCA	GCACACGCCGAAGATGTC	TTCTTCAGTTCTTCCACACATTTATCCAACCAAACTGTCTTTTGGGCGTCCCGCTCCTG[C/T]GAACAACTATAATCCAATATCTTAACATGAGCAGCTAAAGCNTGATCCATTATTTCGGTNGGGACATCTTCGGCGTGTGC	DIAVI-09JAN12-CLUS04178_1	probable ubiquitin carboxyl-terminal hydrolase faf-x
CRW1372	LG1	117.57	GCTTGCTCTATCACGATACTTTTCAG	CCACCTCCTAAAATTGAAGACAAATCAG	GCTTGCTCTATCACGATACTTTTCAGCAAGTTCTGCCATTTTACTATCTTCTTGTTTTTTGAGTTTGGCATA[A/G]TAGCTTTTCTTTTTACGTCTGGCTTCTGATTTGTCTTCAATTTTAGGAGGTGG	DIAVI-09JAN12-CLUS04179_1	red protein
CRW1373	LG6	91.38	GAGGCACGTAATACTCTTGAGTTTGA	CTTCTGGTTCGCAATACACTACAG	GAGGCACGTAATACTCTTGAGTTTGATCTACCGGGGCTTTTTGTACTCCTCTTTGTGG[C/T]GTTCCTTGACCNGCACCCGTATACACCGGTCCTGTATACNCTGGTCCTGTAGTGTATTGCGAACCAGAAG	DIAVI-09JAN12-CLUS04181_1	PREDICTED: hypothetical protein
CRW1376	LG3	121.82	GATTCACTGCTGATCCGAACAAAA	CAGTCCACCTCTAATCCAGAACAAG	GATTCACTGCTGATCCGAACAAAAGATATGGTTAATTGAAACGAAAATACGATGCGTTAGTAAGTATACACACACAAATCAAAGA[C/G]AAAGAACGATCAGTGCTTGTTCTGGATTAGAGGTGGACTG	DIAVI-09JAN12-CLUS04188_1	#N/A
CRW1377	Unknown	N/A	AACAATCTTCCACAACCTGTCCAA	GAGGGAAATCCGCAGATAGTTGAT	AACAATCTTCCACAACCTGTCCAAGATTTTAGAAATAATCCTCNCCCACCTGTACAAGATTTTAGAAACAATATTCCGCCACCTGTGCAAGATTTTG[G/T]AAACAATCCTCCTCAACATACACAAAACGTTAATCAACTATCTGCGGATTTCCCTC	DIAVI-09JAN12-CLUS04189_1	cathepsin l
CRW1378	LG5	235.77	GTTGCCCCTGTAAAGCTTTCTAC	ACATCTCAAAATTAGCTAGTCCCAACAA	GTTGCCCCTGTAAAGCTTTCTACACCATATTCTATTNTCTACTGCTTCTATTGGCAACCTGTCCTAACC[C/T]GTCTTCACTATACAGCCAAGCGATTTAAATTTGTTGGGACTAGCTAATTTTGAGATGT	DIAVI-09JAN12-CLUS04201_1	#N/A
CRW1382	LG6	67.44	ACCACGACATCAGGAATAACTTTTGTT	AACACATAGGAGAAAGAAATGCAGAGT	ACCACGACATCAGGAATAACTTTTGTTTCTTGGTTGACTCTGAGGTTCCCTGGCACTGGTGCATGTATTCAAAATCGAAAAGTCCATAACGACATTCATTAGC[A/T]CCTCCCTCTTGCAGTTTAGTTAGGAAATCATCATACTCTGCATTTCTTTCTCCTATGTGTT	DIAVI-09JAN12-CLUS04218_1	actin-depolymerizing factor 1
CRW1383	LG4	28.05	TCGGGTATGATCGAAGGAGTACTT	CTAACACACTAGTCAAAGCCTGGATT	TCGGGTATGATCGAAGGAGTACTTCCATGTATACACTAAAACAACCGTATGCTGTAGAGAAGATATTGTAAACTGTGTGTAACTGTAGANTNTGCTCCTGTCATTTTTACATTCCAATAAATCTTGTCCTTTATGTAATGNGCAGATAATTCGAGTCACA[C/T]CATTCTTCTGGCATTTGTTCTTCAATCCAGGCTTTGACTAGTGTGTTAG	DIAVI-09JAN12-CLUS04219_1	#N/A
CRW1384	LG4	69.5	TGGAAAGTGGTGGGATTGTGAA	GCTGACTAAGTGGAAACAATCTTGAAAA	TGGAAAGTGGTGGGATTGTGAATAAAGTTGGTAGCTACAC[A/G]ATGGCAGTATGTGCTAAAGAAATGAAGATNCCTTTCTATGTTTTAACTGAAAGTTTTAAATTTTCAAGATTGTTTCCACTTAGTCAGC	DIAVI-09JAN12-CLUS04225_1	eif2b-alpha protein
CRW1385	Unknown	N/A	GCAAGAGATACAGCAGCATGTTGT	CCAGCACAGTTCACCATCATATAAATG	GCAAGAGATACAGCAGCATGTTGTGGATGCCAATCAACAAAT[C/T]ATCAGTAGAGTTTCTGTAGATGTTGCTGATTATGCAAGTTTGGACAATAATATAACCCAAATAGAAGATCAGGTAGGCCCCATTTATATGATGGTGAACTGTGCTGG	DIAVI-09JAN12-CLUS04227_1	3-ketodihydrosphingosine reductase-like
CRW1386	Unknown	N/A	AGATGCATTAGCGTGGGAAGAG	CAGGTGGAGTGGGTATTCCAT	AGATGCATTAGCGTGGGAAGAGNGNACTGNATCNTACTCGACGGCGCTCAG[C/T]GTTGCCATTTATAATATGTACATATATCTAATTTATAACTAAACATGCTGTNTAACTTTGTGGCGTCAGATAATTNAGCANTTTAGATGGAATACCCACTCCACCTG	DIAVI-09JAN12-CLUS04232_1	endonuclease-reverse transcriptase
CRW1388	Unknown	N/A	ATAAAGTTCCCTCAAATATACGAGTAGAAAAA	GCTCACCACACGAGTTATGTATTATAGT	ATAAAGTTCCCTCAAATATACGAGTAGAAAAAAAAATAGAAATCTTAGATAATATTGAAAAACTTGTTTTTTGTTCATATTCCGACTAGCTTTTAGTGCAA[A/C]AAATTGCATGNTTTAATTCTCACGAAGTAGCAAATTAATATTTTTGTTACAAAAAATGGTTCGTAGAAAAACTATAATACATAACTCGTGTGGTGAGC	DIAVI-09JAN12-CLUS04243_1	#N/A
CRW1389	LG5	75.18	CCCTCTCTGAATGGAGCACTTAAA	TTTCTAATTTCCTGAGATCCTGCAACA	CCCTCTCTGAATGGAGCACTTAAAAATGCCAAAAATTTGGAAAGTGNTTCGTTTAGAAAAGATACTTTNGAGATCAAGGAAGGAGATTTGGATGGTTTGGAAAAA[C/T]TGGAGAGCTTCAGAAGTACCAAAGTGAAAGTACAATTGACAAAAAGGNTGTTGCAGGATCTCAGGAAATTAGAAA	DIAVI-09JAN12-CLUS04248_1	slit homolog 3 protein
CRW1390	LG5	155.72	CAATTGGAGCCGATGGAAAACTT	GAATTGAAGTGGATAAGACTTGAGCTT	CAATTGGAGCCGATGGAAAACTTCTGGNCTGGTTATAA[C/T]AGAGCCGAAGTNGACTGTGCTGANATNATGCAAGAAAAGAAACAGCTCGAATTAGAAAATAAGCAAATTCGTGGAATGATANGAGCCATTTTAGAAGCTCAAGTCTTATCCACTTCAATTC	DIAVI-09JAN12-CLUS04251_1	coiled-coil domain containing 65 isoform 2
CRW1391	LG2	96.84	CCATGCGAGTTCTAACAGACAAAC	CATCTTCATGTTAGGCTGGCTCAT	CCATGCGAGTTCTAACAGACAAACCTTCAGCCACTGACGAAAAGAATGAGAAGAAAGAC[A/G]TGCAAGCTTTAAGTCAGCCGCCTCCATTGCAAGTTAAAGGAATGAGCCAGCCTAACATGAAGATG	DIAVI-09JAN12-CLUS04255_1	e1a binding protein p400
CRW1392	Unknown	N/A	AAGCTAATCTGTACAGTTGTTTGGAAGT	AACTGGGTACTCTTGAATTATATGACCA	AAGCTAATCTGTACAGTTGTTTGGAAGTACTTATTCATTGTCCAATCACGAATATTCTTGAGTCATGACATCTGGTTCCTTCCAATTCTTCTGCGGGCCTCGATTTTACCTTT[A/C]TTGATAAGCTGAAGGATTCTGTATATGTTGNTGGTCATATAATTCAAGAGTACCCAGTT	DIAVI-09JAN12-CLUS04258_1	hypothetical protein EAI_05092
CRW1393	LG1	187.06	CAGAAACTTTGAAAAGGCCATACATCA	GCTTTGTCTTCTCTGCGTCTTTC	CAGAAACTTTGAAAAGGCCATACATCAAATCAATGAAAATTTACTCTATTGGTCTGGTTTTATTAAGTCAAAATGTAAGCAGAGNTTCGTAAAAATAACACAATACNTAATTCGAATGAGAAAGTTGAAATTACGAAGACAGAANTTGNTGGTTCCGATTCA[A/G]AGTAAGGTAGAANGAAGAGAAAGACGCAGAGAAGACAAAGC	DIAVI-09JAN12-CLUS04260_1	maintenance of killer 16 protein
CRW1395	LG7	15.07	CGCTAAACAACAAGCCATGTCT	GCTGGTGGCGTCTTCCT	CGCTAAACAACAAGCCATGTCTCCCGAGGACACTGAAGACTTGTCTCCTCTACCAGCCCATGC[C/T]CAGCAGCCTGCCCGACGTCGTGGAGGAATATCAGCGGAGCCCGTGAGCGAGGAAGACGCCACCAGC	DIAVI-09JAN12-CLUS04267_1	camp-dependent protein kinase type i regulatory subunit-like
CRW1396	LG1	182.97	GACCCGTACGAAAGAGTGTTC	CTGTTCTGTTCAGGATCTATAGCTTTCA	GACCCGTACGAAAGAGTGTTCGTCGATAAATTTGGCATCGCTGCTTT[C/T]AGTATGGCTGAGATTGAAGAATGTGGTATACATACTGTCATAAATATGGCCTTGAAAGCTATAGATCCTGAACAGAACAG	DIAVI-09JAN12-CLUS04274_1	arginase
CRW1397	LG9	90.34	GTTCCAAAGAGAATCCAATAACCTCCTA	CTGCAAATGAGGAACCTTCTGAATAC	GTTCCAAAGAGAATCCAATAACCTCCTATCTAAAGCTGACTTAAAGTA[A/C]GATACCTCTAATGAGTAGTATTGCTTGCAGTGCACACCAAAATCTTCTATTTTATTTAGAGGAATAGTCTGGTATTCAGAAGGTTCCTCATTTGCAG	DIAVI-09JAN12-CLUS04282_1	jun activation domain binding protein
CRW1398	Unknown	N/A	GGGTGTAAAGTTGTCTAGACGAGAA	CAAACTTCATTGTGGTGTTCTTCCA	GGGTGTAAAGTTGTCTAGACGAGAACACTTANAAGTGTTGAAAGGTAATAAAAAGATACTAAGCGACATCTCNAAAGTAGGATCCGAGAAGGAAAATTTGGAAGCTTATACTGTC[C/T]CGACAGATACAAAAGTGGAAGAACACCACAATGAAGTTTG	DIAVI-09JAN12-CLUS04284_1	transcription factor
CRW1399	LG5	260.9	ACGGGCAGGAAAGATTTTATGAAGA	GCGACTGCTAAAATGTGGAATGAATATA	ACGGGCAGGAAAGATTTTATGAAGACACCGAGTTCATCACTCTTTC[A/G]GCCTCTCAAGGTTTATTCATGTTAGTGCAGTCTCAATGTATCCACTATATGTCCAGTTAGTAGTACATTATATTCATTCCACATTTTAGCAGTCGC	DIAVI-09JAN12-CLUS04285_1	#N/A
CRW1401	LG3	84.76	GCTGAACTGGATTTGATAACTTCCTTGA	CACAAATGTCCCAAAAGACTTCTCAAT	GCTGAACTGGATTTGATAACTTCCTTGATACCTTCCCATATTTCCTGAGGAATAT[A/G]TTTGTTAGGGCTCTCTATGACTTCATGGTAATTGTGCTTTATCATCTTCATTGAGAAGTCTTTTGGGACATTTGTG	DIAVI-09JAN12-CLUS04290_1	trna pseudouridine synthase d
CRW1402	LG8	119.64	GGATCGCATGTCTGTAAATGGATTAGA	GCTGGTCAAAAGCAAAACTATCGTAAT	GGATCGCATGTCTGTAAATGGATTAGATGGTTCTTNNCAGAG[C/T]AACGAANTAACCTCGGAAGCTTTTCAAAAAATTATGGCAGACAGGCTTGGCGATCGAGATTACGATAGTTTTGCTTTTGACCAGC	DIAVI-09JAN12-CLUS04296_1	hypothetical protein TcasGA2_TC013275
CRW1403	LG6	33.73	GGTGCTTGTTTGCCCTAGTGT	CCACAGATCCCGCATGGA	GGTGCTTGTTTGCCCTAGTGTGTACTAAAAATACCAA[C/T]GTGTTGTTATCTTCAATCTTCTTCATGGCTGCTTCGGTGGTCAATGGGAATTTGATGATATTGTAAGCATCCATGCGGGATCTGTGG	DIAVI-09JAN12-CLUS04297_1	ribosomal protein l23a
CRW1406	LGX	36.93	GGGTGTTGGTACTCTAAATTCCAGTT	CACCATGAGTTGTAGAGCCAATGA	GGGTGTTGGTACTCTAAATTCCAGTTCACTATTTTTCNAGAATGCC[A/G]TTCAAGTCAGGTATAATTTTCCCAATAGCTTTGGGAGGTATTTCGGAAAGAAACATCTAATAGTTAATAGAATGAATATCATCATCATTGGCTCTACAACTCATGGTG	DIAVI-09JAN12-CLUS04310_1	#N/A
CRW1407	LG5	40.85	TCCCAATTTTAAATCCCCCCTCATT	TGTTCTCGGCATTATTGTATGAAGTTGA	TCCCAATTTTAAATCCCCCCTCATTTGTCAGCCCTCAATACACCCCCATTTCGAAAGCTTGAAAT[G/T]TATTTAATAAACATCTAATGACCGTCCAGCTTTCAACTTCATACAATAATGCCGAGAACA	DIAVI-09JAN12-CLUS04316_1	#N/A
CRW1408	LG8	95.2	CCTATACAAATCCAAAGTCTGGGAACT	CAAACACGACTCCACACTCCAT	CCTATACAAATCCAAAGTCTGGGAACTAATTTTTATAGTATGGAATAGTTTTTTAAGAATGTTTTGTAGAATCAGAATCTACATTAACATTTGGG[G/T]GTTCCTATTGGAGATTTCGAAGTTACCCCAACCCCACTTCCAGGGGATGGAGTGTGGAGTCGTGTTTG	DIAVI-09JAN12-CLUS04317_1	transposable element tc1
CRW1410	Unknown	N/A	GGGTCCAGTTTGGCCTTTT	CAGTATCCTCGAAACGTCTCACTTTA	GGGTCCAGTTTGGCCTTTTTTGCCACTGGCAGCTCACTGTGACTGTTCAAGATGATTGGCTCTGGGATTGGTATGTTTAAGTCTTGATGAACATC[A/G]TTGAAGCTTCTGTTTTTAAAGTGAGACGTTTCGAGGATACTG	DIAVI-09JAN12-CLUS04331_1	proteasome activator complex subunit 3-like
CRW1412	LG3	49.03	GGAGAGATCGCGAAAGAAACCTT	CGTAGTACTTGATGCACTCTTTGGA	GGAGAGATCGCGAAAGAAACCTTCTTGGTTAAGTTTAAACTTGCTGA[A/G]GACGCCAAGAAGTTTTCTGAAGTCTTCGAAGCTGCTAAAAAGTCTTCGAAGTCTACAAAAGTAGAAACTATCGATCTTACCAAGAAAGAAACTCCAAAGAGTGCATCAAGTACTACG	DIAVI-09JAN12-CLUS04337_1	ran-binding protein
CRW1413	Unknown	N/A	TGTATTCTCCTAACGCAGTTCTCATTTT	TTGAAGTATACAGGATCTCGTGAAGGA	TGTATTCTCCTAACGCAGTTCTCATTTTTTCCAAACTATATGCAGCGGCAAGTTT[A/G]GATATCACTTTGTCCTTAATTTCCTGGACCTCTTTAGGATCGGACTCTCCTTCACGAGATCCTGTATACTTCAA	DIAVI-09JAN12-CLUS04338_1	isoform a
CRW1414	Unknown	N/A	CTGCTCCTCCTGCTGAACAAA	GGTTTGGAGCCCTTTTCATATTTTGAC	CTGCTCCTCCTGCTGAACAAAAACCCGCTAGACAAAAAATAACATTATTGACAGAAAAGAAAACACCTCGTCCGATAAAACAGGATCGCAAAAT[C/T]GAGATTAAGATAAAGAATCCGTCAAAATATGAAAAGGGCTCCAAACC	DIAVI-09JAN12-CLUS04342_1	hypothetical protein TcasGA2_TC005835
CRW1416	LG9	61.11	AGAAGATGGCACGGTAATTCACTTT	CAACTGGCTTAATATACCCGGTAACATA	AGAAGATGGCACGGTAATTCACTTTAATAATCCTAAGACTCAGGCATCATTAGC[A/G]GCAAATACTTTCGCTATCACTGNNCATGGAGAGAACAAACAGATCACTGATATGTTACCGGGTATATTAAGCCAGTTG	DIAVI-09JAN12-CLUS04366_1	transcription factor btf3 homolog 4-like
CRW1420	LG7	16.38	CTTTGGATAGCGTCACGTTTTGAA	CATACTAGATTGCGAATGTTCAGGTACT	CTTTGGATAGCGTCACGTTTTGAAAGCTGTTACTTTCTTACTGCTGGCCTCTGACAACGTCCAAACTTCCACGAGAGACAA[A/G]AAGGTGGTAACACAGAGTACCTGAACATTCGCAATCTAGTATG	DIAVI-09JAN12-CLUS04378_1	#N/A
CRW1426	Unknown	N/A	CAACCTCAAAGCTATTTCTGTCAAAAGT	GGTCAGCATCACAGGAAATCTTCTTAAA	CAACCTCAAAGCTATTTCTGTCAAAAGTTGTGGATATGTATGGAATACGTCTTGATTGTCTTTAACAAACTGCCTCTGGAAAAA[C/T]GGTGTCATATCNGGTGGCGGATGAGGCAATCGTTCTTTAAGAAGATTTCCTGTGATGCTGACC	DIAVI-09JAN12-CLUS04395_1	e3 ubiquitin-protein ligase ubr4
CRW1427	LG9	115.1	GCCTCGAAGGTGTCGCTATTAAAATA	CTTCGGCGTCGTATGATTTGATTTATC	GCCTCGAAGGTGTCGCTATTAAAATAGTTAAAAAATCGCTATTTGAACACGTAGAAGATGATCCGCGGCCACC[G/T]GAAGTACCAGAACCTATCGATAATTCCGATAAATCAAATCATACGACGCCGAAG	DIAVI-09JAN12-CLUS04396_1	fragile site-associated protein
CRW1431	Unknown	N/A	GCGGCAGTTCTTATTGGCAAT	GGATCCGTGCCGTGACA	GCGGCAGTTCTTATTGGCAATAAAAGTGAGAATGTGCACGTGTCACGGATCCGTGCCAGGGCGAATATTAACATTGCGCATG[C/T]ACGACACGGATCCGTGACACGCGCATGTCACGGCACGGATCC	DIAVI-09JAN12-CLUS04415_1	#N/A
CRW1433	LG7	78.32	GATGGTCAAAAGGTTGTCAACTTACATT	GATCCGGATTTTCACTTTCTGTAGTAGT	GATGGTCAAAAGGTTGTCAACTTACATTTTGTAAACGGGGAGCAAGTTTCTGATAGTCCCGAATCAGATGAATCTGA[A/G]ACTACTACTATAGGGACCACNGAAGCCCCAACTACTACTACAGAAAGTGAAAATCCGGATC	DIAVI-09JAN12-CLUS04420_1	#N/A
CRW1436	LG4	126.93	AGAGTATTGCACCATATGACGTTAACAT	AAGCCGAAGCTTCCTTCTAAGTATTTT	AGAGTATTGCACCATATGACGTTAACATCGTAATCCAATATGGCGACTAGGGTGCGGTTCGCCATCTTTTCGAGATTCGAGACGTAGTAATAGATCGATCGATAGGTACCTATTTTATTCTG[A/C]GGAGGTTTCCAATAAGCATATTTTTACCCAAAAACTGGTATGATTCAAAATAATAAAATACTTAGAAGGAAGCTTCGGCTT	DIAVI-09JAN12-CLUS04434_1	#N/A
CRW1439	Unknown	N/A	CAATCCAAATGGAGGTAGCTATGGTAAT	GGGTTGGTTTTGGTTGGAGTTATATC	CAATCCAAATGGAGGTAGCTATGGTAATAATAATAACAATAACAATAACAGGTATCCTGCTACTGGTTACAATAACGGCCA[C/G]TCAAACCCCAATGATCCGTATAACAGAAATAATGGATATAACTCCAACCAAAACCAACCC	DIAVI-09JAN12-CLUS04443_1	protein clec-85
CRW1440	Unknown	N/A	TCAATGTCTTCAAAGTGAACCGTTTCTA	CCCTTACTCTCCTCGCATTTGG	TCAATGTCTTCAAAGTGAACCGTTTCTAGCCCAGAAGACCGACCTAATAGCTGAACTGAAAATGTCCAAAGATATCAC[C/T]GGAATTAAAAAAATGAAAATTGAGCGAGCCAAATGCGAGGAGAGTAAGGG	DIAVI-09JAN12-CLUS04446_1	forked protein
CRW1443	LG7	201.7	GGAAAAGTACCCTCCAACCGTAAAA	CCGGTAGACTCGTTTCAGTTTGA	GGAAAAGTACCCTCCAACCGTAAAAGAATTTTACAAAGAACA[C/T]CCTCAAATAACAAAAATGTCGCAGAAGGAGGTTGACGAGTTTCGTCTCAATAGCAACAATACTATGGTNAGTCGTGTGTTTCAAACTGAAACGAGTCTACCGG	DIAVI-09JAN12-CLUS04466_1	probable atp-dependent rna helicase ddx43-like
CRW1447	LG4	126.93	CCTGCTACTTCTGTCTTCGATCAC	TGCTCCTGTTCGAAATCCAAGAA	CCTGCTACTTCTGTCTTCGATCACGGAAATAATAAATTATTCTCTGCAAATCTAATAGAAGCTGAAAAATTCAT[G/T]GAGCCTGAGAAAAAAGAAGTTGATCACTTCTTGGATTTCGAACAGGAGCA	DIAVI-09JAN12-CLUS04474_1	reticulon nogo
CRW1451	LG4	116.9	ACAATTTTTTCGTTACAAGCTCCACAAA	GTGCACATGTGTGATTTCATAAGCA	ACAATTTTTTCGTTACAAGCTCCACAAATTTTTAATGCAAAATGGCTGGTGCGGACNCCTGTAAAATTTTCCTC[A/G]CGACATTTTATAGCCGATCCACTGGAGTGCTTATGAAATCACACATGTGCAC	DIAVI-09JAN12-CLUS04481_1	#N/A
CRW1453	LG3	0	TGGCCTGCGAACTGATTACAC	AGGAGAGCCAGTATCTTTGGAGAAATA	TGGCCTGCGAACTGATTACACGGGAAAGCAAGGATTCTGAGGCCTTTAGATTCTGCATACTCATC[A/G]TACAATTCGACCAATTCTGCNTAGTTATTTTTGGTATATCCACACTGNGAGGCTACGTTAACTATGATACATACATGGCCCCGGTATTTCTCCAAAGATACTGGCTCTCCT	DIAVI-09JAN12-CLUS04498_1	glutathione peroxidase
CRW1454	LG2	95.68	CATTTCATGCAATTTGGAGTTTTCGTTT	CAGGGAAGTGTTTTAGCACCAATG	CATTTCATGCAATTTGGAGTTTTCGTTTAGCTTNNTTTNNNGCGAAGGTACAGGTA[A/G]TATGCAGTAATTATTTTTAAGTTCCGAGTTTCTCTTATACTTCTGCAAAACGTTTTGGTCAGTTGTNTGTATANTGAAAAGCATTGGTGCTAAAACACTTCCCTG	DIAVI-09JAN12-CLUS04506_1	rna-directed dna polymerase from mobile element jockey-like
CRW1455	Unknown	N/A	TGCCGATGAGCTGCATGAG	GCGCCCTTCATGATCTAGCTAT	TGCCGATGAGCTGCATGAGCCACGCCCAGGNGCCCCAAAAAACTGGTATCACGGAAGATAACTTGACAAAAATCCTGA[C/T]TTCGTATTGGCAGACNGCCAACTGAAGATGTGNGAGATAGCTAGATCATGAAGGGCGC	DIAVI-09JAN12-CLUS04514_1	mariner transposase
CRW1460	LG9	76.29	CCGCCTCCAAGTATCTCTGTCTA	ACAGCAGGTCACCTTATAAGAATGGAT	CCGCCTCCAAGTATCTCTGTCTATNGCTACTCTCCTCCNGTTGTCCATCCCTCAATATCTCTTTAGCATCNGTTCTCA[C/T]TTCGTCTANCCACCTCTTNCTTGGTCTTCNTACTGGCNGACGTCCCACCATAGTNCCNCTAAGTGTTCTNCTAGGTGTTCTGTCGTTATCCATTCTTATAAGGTGACCTGCTGT	DIAVI-09JAN12-CLUS04536_1	endonuclease-reverse transcriptase
CRW1461	LG1	91.41	CGAGGATTAACCTGAGCAAATACAAAGA	AACATTTGGCAACGATTTTACAATAACT	CGAGGATTAACCTGAGCAAATACAAAGAATTTTTTGACGCAGTCCAGTTA[A/G]CAGATACCCTTTACTCAGACCAATGCAATTTAACCAGATTTCCAATAGTTATTGTAAAATCGTTGCCAAATGTT	DIAVI-09JAN12-CLUS04545_1	variable lymphocyte receptor c
CRW1462	LG7	203.76	TCGGCTGTTACCACTAGGAAAGTA	CAGATCTTCGAATTGTTGCTCAAACTT	TCGGCTGTTACCACTAGGAAAGTAACCAATTCCATGGCAGGAGT[G/T]GTGAAAGCCATGGATGTGGCTATGAAGAGTATGAATCTGGAGAAGATATCTCAAGTTATGGATAAGTTTGAGCAACAATTCGAAGATCTG	DIAVI-09JAN12-CLUS04547_1	charged multivesicular body protein
CRW1463	LG5	121.45	GCTTGCCTATCACTTTTGTTAAATGGT	GGAAAGGAAGAAAGGAATCGGAAGATAA	GCTTGCCTATCACTTTTGTTAAATGGTAATCTTATTAGATTANTNGACCTGTTGTATTAAGAAATTATGCAGCTGCTTTTGCCCTTTTTATTT[A/G]CAGAATCATCATCGACTACTGTGATAACATAGTTATCTTCCGATTCCTTTCTTCCTTTCC	DIAVI-09JAN12-CLUS04548_1	#N/A
CRW1464	LG7	67.03	CTTCGTGGCCAGATATTACGGATT	GCCTTCATCCGGCTTTGG	CTTCGTGGCCAGATATTACGGATTCCAGGTATACGTTGAAGGTG[A/T]CGGATTTTGTTCGTAACCGGGCATTTTCAAGAACTTCTATACCTAGGTTTTTTGTAGATANACGCCAAAGCCGGATGAAGGC	DIAVI-09JAN12-CLUS04552_1	elongator complex protein 2 isoform 1
CRW1465	Unknown	N/A	CCTCCGAGAATATCACAATAGCAATACA	CTGATCTCCATAAGCGTAACGTTCTA	CCTCCGAGAATATCACAATAGCAATACAAAACAATCATGACACAAAATGATTACAATTTACGTATAGTTGGGACAAATCATAAAATTTAACAAAGAAAATCAGACTGTGGAGATAAGACGTC[A/G]AATCGAATAGCATGGAAAGGACAAATATCTGCAAAACCATCTATACTTTGTTTCACGTTAAGANTAGAACGTTACGCTTATGGAGATCAG	DIAVI-09JAN12-CLUS04553_1	endonuclease-reverse transcriptase
CRW1467	LG9	98.35	CTATGGCAACCACTCAGCATCT	AGGTTATCAGAAAAGCAGGTGGAAAA	CTATGGCAACCACTCAGCATCTGGATCTTGAGTTTGTTTAG[A/C]AGGTTTGGGATGATCAGCTCCCGTATTGTCTGAGATTTTATGGTAAACTTCTTTAGCTTTTTCGGAAATGTANTCAACTCCATCACCTATTTTTCCACCTGCTTTTCTGATAACCT	DIAVI-09JAN12-CLUS04563_1	apolipoprotein d
CRW1468	Unknown	N/A	AAGAAAAAAGGTAGAACTGCATCATCA	CCAGTATTCACCGTTGTAATTGCAATAA	AAGAAAAAAGGTAGAACTGCATCATCANTAGNCGAACTTTAGAATGAATCATTGATTCTGGCCATGGTCAAAGAATGCGAACTACTACATACTTACTATATGGTTTTTCAGATCTTTTAATATATTTCCTGTT[A/C]TAGTATATCTATCTTTATATTTTATTGCAATTACAACGGTGAATACTGG	DIAVI-09JAN12-CLUS04570_1	#N/A
CRW1469	LG2	59.07	TTGCTGGTAACACCCTATTGAATAAACA	ACTGGGAAAAATGTGATCACCACTATT	TTGCTGGTAACACCCTATTGAATAAACAATATACTAATATTATATCTTGTTTGAAACAAGCATAATATATAGGATTAGAGTTTTGATTAAAGCGCGGTATATTTTACATTTTTGTGTAAAAGGCTGTCTTTAT[C/G]TAAGGCGGTAACTNCCAAAATAGTGGTGATCACATTTTTCCCAGT	DIAVI-09JAN12-CLUS04572_1	#N/A
CRW1475	Unknown	N/A	GACCACATTAAACATGAAAGACACATCAA	GTGTGGTATTTCTTGTTTGGTAACTGT	GACCACATTAAACATGAAAGACACATCAAAACAGAAGANACCCAAAAATCAAGTCAGTACAC[C/T]ACAGATGAAGCATTTGCAGAAACTTTAGCAGATGAAAGTCCAAAAAGAACGATCACNACTACAGTTACCAAACAAGAAATACCACAC	DIAVI-09JAN12-CLUS04587_1	#N/A
CRW1476	LG7	28.21	GCATCCGAACGTTGAATTCTGAAA	AGTTTTGAAACGAGCTCTTTCTGTAAA	GCATCCGAACGTTGAATTCTGAAACGACTCNGTAGATCAATGTGTCTTAATGTCCTCAAGTTGGTAGTT[C/T]ATCCACATGATAAATTCATCGAAATATTTGTAATGGAAGTATTGCAATGAACTTTATTCATGTAAATTTAAATTATTGATGTAATTTGATGAAAGACACAAAGATGAAATTTTTACAGAAAGAGCTCGTTTCAAAACT	DIAVI-09JAN12-CLUS04588_1	#N/A
CRW1481	LG5	254.18	TGTTTTCTCTTTCCATACTGACTTTGGT	TGTCCAGGAGTTTTCTATAAGAGTTCCA	TGTTTTCTCTTTCCATACTGACTTTGGTCCATTTTTCAAAATCCACATCTAA[C/G]GTCCCATTGAATCGCATTACATGATATCTTTTTTGCACATTTTTTGGAACTCTTATAGAAAACTCCTGGACA	DIAVI-09JAN12-CLUS04597_1	general transcription factor iif subunit 1-like
CRW1482	LG2	54.82	GGAACCAACCTTCAATGGAGAACTTT	GAGGGAAATGGGTTGCTGAGAAATA	GGAACCAACCTTCAATGGAGAACTTTTTGTCAATTCAACANAAGTCNTTACTTTGGTGGAGTAGTAGAGCC[C/T]CTCATACATATCCTTCCCTAGCCTTAAATATTTCTCAGCAACCCATTTCCCTC	DIAVI-09JAN12-CLUS04602_1	endonuclease-reverse transcriptase -e01
CRW1483	Unknown	N/A	CTTAGGAAGCGCGTACCAGTAATA	CATCCAATCGTATCACCCGACAT	CTTAGGAAGCGCGTACCAGTAATAGAACATCCTGTACCA[A/G]ATGTTGTACAGGAAACTCTGGACCTTGTCGAAGAATGATAATTNNCCGGAGAAGTTGAGCATCATGTCGGGTGATACGATTGGATG	DIAVI-09JAN12-CLUS04604_1	antennal-enriched udp-glycosyltransferase
CRW1485	LG5	260.03	AAGGAGAAAGAGCTATGACAAAAGACAA	GCAGATACGTTCAAGATACCATTAGCAT	AAGGAGAAAGAGCTATGACAAAAGACAATAATCTTTTGGGAACATTCAA[C/T]CTAGCGGGTATCCCACCAGCTCCAAGAGGTATTCCAAAAATAGAGGTCACTTTTGATTTAGATGCTAATGGTATCTTGAACGTATCTGC	DIAVI-09JAN12-CLUS04615_1	heat shock protein 70
CRW1487	Unknown	N/A	GAAAGCCCTCTTGGGACATAGTAA	CCCACAATATGAGCTCAAGATGTTCT	GAAAGCCCTCTTGGGACATAGTAAGAAATGTGGAAATTAAGAAGTTACTAAAGGCCATGGAAGAGAGTCG[C/T]CCAGATATGTGGAAAGACGATTTACCAACCAAAGAACATCTTGAGCTCATATTGTGGG	DIAVI-09JAN12-CLUS04621_1	uracil-dna degrading isoform b
CRW1489	Unknown	N/A	ACGAATTGAACACTGAACACGAAAC	CGATGTTGGAACTTTCCTCTTCTTGTAA	ACGAATTGAACACTGAACACGAAACNTTCGAGCAAAAAATCAGACTTGCAGATTTATATGACGCGTTTTTAGT[A/G]TGTGGGAAAGTTAGTGGCAAGGTTGTACATAAATGTGGCAAAATCTTTTACAAGAAGAGGAAAGTTCCAACATCG	DIAVI-09JAN12-CLUS04630_1	ribosomal l1 domain-containing protein cg13096-like
CRW1490	LG8	114.01	ACGCAGTATATGATTTCACAGCAAGTAT	AGATCGCCTTTAGTTGAAGACAAAACA	ACGCAGTATATGATTTCACAGCAAGTATGCATTTTGAAAAGATNACTTGTTTTCT[A/G]TATTCCAGTCAGGAATAATTGAGACGAATTATTTCTTCTTAATGTTTTGTCTTCAACTAAAGGCGATCT	DIAVI-09JAN12-CLUS04631_1	#N/A
CRW1491	LG6	77.2	CAGTGATCCACAATAACTCCACAGTAT	GCAGTAGAGTGAATGGCTCAATAATTTC	CAGTGATCCACAATAACTCCACAGTATNTATTTAGGTACCGTACCTGGATAAATAGAAAGACGCTTTATGTATGGCAAACGTTTCATTACGAATAT[A/C]CATTCCATTTTGTTGAATGAAATTATTGAGCCATTCACTCTACTGC	DIAVI-09JAN12-CLUS04636_1	#N/A
CRW1494	LG7	337.77	CCAAGAAACTCCATCACCAATATGTGTT	GCAAAGTTTCTAGAGGGACCATAAGTAT	CCAAGAAACTCCATCACCAATATGTGTTTATCAAGTGCCAATACTTTTGGGCAAGGTACTCCAGCCTCGTATGCTCGCA[C/T]CAGATTATTCTTTTCCTTCTCGGCACAAATACTTATGGTCCCTCTAGAAACTTTGC	DIAVI-09JAN12-CLUS04644_1	rio kinase 3
CRW1495	LG9	104.83	GACTGATTAACGAGAGTTTCAGAGTT	CAGGTAGGGATCAACCAAAGCA	GACTGATTAACGAGAGTTTCAGAGTTAATANTGTTTGAATTTTGTGTATCTACAAAAGTTTCAGAATAAGATGTAATCTGATCTANAGTACCTGGTTTTATTTTACTAG[A/G]CGAATCGCTTCTTCTTGATNGCCTNGAAGGTTTTCCAGCTGCTGGTTTTTCTTTTGGATATAAATCCACCTGCTTTGGTTGATCCCTACCTG	DIAVI-09JAN12-CLUS04655_1	#N/A
CRW1496	LG5	89.11	TTTCCCACACTCTAGTTGACAAAGG	GGAACGGAAGTGACATCACAAATCA	TTTCCCACACTCTAGTTGACAAAGGCCCCCCTAAAGCCATCTTTTAGCCTTCGACAACCCTCANGTCATTCATTATTTATTTTTTTAGCCA[C/T]TACCACGTGCTCACATAAAGTTTATCAGTGATTTGTGATGTCACTTCCGTTCC	DIAVI-09JAN12-CLUS04657_1	#N/A
CRW1497	LG8	126.67	GCAAACTGGCTGTTAGAACAACTC	GCCCCACTTGTCCTGACT	GCAAACTGGCTGTTAGAACAACTCCCCACCCAACACCGTACAGCCAGATTGGATCATCTTTGTAAATGCCCTCCAGTGG[C/T]AATGTTACCATTCCCCATGCGAACAAGCCAGTCAGGACAAGTGGGGC	DIAVI-09JAN12-CLUS04665_1	sodium chloride dependent transporter
CRW1504	LG2	89.8	ACAGCGGTGAGCACGAATT	GGTACTGAGTCGAATGGCCAAAG	ACAGCGGTGAGCACGAATTCGAACTGTTGTTTGGTAGCTACCATTCTGGGTCTCTGGTCTCGTAG[A/G]TGTTCCAGTGTTGCTGCGATNTCGATTTCCTTTGCGCCTTTGGCCATTCGACTCAGTACC	DIAVI-09JAN12-CLUS04686_1	receptor-type tyrosine-protein phosphatase n2
CRW1507	LG4	126.93	TCCAAAACTAACTTTCCAACCAACAGA	AATCATCCACCACGTTTACCAGAA	TCCAAAACTAACTTTCCAACCAACAGAAAACGAGCCCTCCTTATTAGAAAGTATTTCAGCTTATGCC[G/T]CAGATACACCCACAAAAAATGTCAAAGAACCACTTCTGGTAAACGTGGTGGATGATT	DIAVI-09JAN12-CLUS04691_1	upf0585 protein c16orf13-like protein a
CRW1508	LG2	76.57	CCAGTTCTGCCATCAAACCATAAC	AGCAACGGTTTCGTGATTTTCAAAA	CCAGTTCTGCCATCAAACCATAACGGCTCTAGTNAAGGCCGAATTAGCCGAACTGCCTTTGCGGCTATTTTTGCAAGG[A/G]GCGTTGGCCATNGACCAGATCGGTTTTGAAAATCACGAAACCGTTGCT	DIAVI-09JAN12-CLUS04692_1	vacuolar protein sorting-associated protein 35
CRW1510	Unknown	N/A	CTTTTTCCTTCTCTGACCTCTGATTCA	GCATATGCCGTAGGGTATGGG	CTTTTTCCTTCTCTGACCTCTGATTCAGATAGTCTNTNGATTTTACTTTCTGTGAGAA[G/T]AACAGAGGTGTAAANATATAATCCGTCACTGGGTGTTTAAACTAGAATCACATTCCCCATACCCTACGGCATATGC	DIAVI-09JAN12-CLUS04694_1	#N/A
CRW1512	LG2	108.32	TTGAGTACGTTTGAAGAGCTGTAGT	ATCTTCAAAAGGTGTAGCCCAACA	TTGAGTACGTTTGAAGAGCTGTAGTTTTTGGGTACTTCCTTCACNTTNATCTTCTTTNAANATTAACAATTTG[A/G]CATAAATCATCTCCAAAAATGCTTCCATGTTGGGCTACACCTTTTGAAGAT	DIAVI-09JAN12-CLUS04701_1	#N/A
CRW1514	LG1	139.74	AAAAGAAGGTACACCCACTGATG	GCCATAATGGTATCTGCTAATTCAGGAA	AAAAGAAGGTACACCCACTGATGCCATCAAAGAACACACATTNTGNTTTATACAAAAAACTGGTTTGGTAGGAGATGATAACAAAATCGATATCGACCTGGC[A/C]AAATCGCATTTTGAATCAGTGTTTCCTGAATTAGCAGATACCATTATGGC	DIAVI-09JAN12-CLUS04708_1	13 kda hemolymph protein a
CRW1516	Unknown	N/A	GGCAACAAGTTAAACTACTGTGAAACAA	ACACATCACAAGTTAAGGCTATTTCAGT	GGCAACAAGTTAAACTACTGTGAAACAAAGTAAAAATAGCATATAAGAGTATTAACAATGTTACAAAATATTTTTAATACTATTCAGAAGCTATTTTTGTAGGCACTTCACCTTTA[A/C]ATTGCTTTTTGAGTTTTGAAAATGAATAAATAAGACTAGAAATAGGAAACTGAAATAGCCTTAACTTGTGATGTGT	DIAVI-09JAN12-CLUS04715_1	#N/A
CRW1518	LG7	172.19	CCAGAGATAGCAGACTACCCTACTA	GTGTGTCGCTATTCTCCCTTATAACT	CCAGAGATAGCAGACTACCCTACTATAATCCCAAATATAAAAGGGAGGCTATTATTATTATGTTTAAAGNAAATGCATTATTTG[A/G]GGGTAGGTGCAGGTTCTTTTGTGTTAAGTAGTTATAAGGGAGAATAGCGACACAC	DIAVI-09JAN12-CLUS04719_1	#N/A
CRW1519	LG8	116.55	GGCTGTGATAAGTTGGACTGGAATAAAT	CGCCGATTCACAACTCCTTGA	GGCTGTGATAAGTTGGACTGGAATAAATTTCCTCGCAAAAATGTATCA[A/G]AAGCAGGGTTTCGCGTTAATTTTGTTTTTCGTGCTATGTAGGGTTGCAACTTCACACGACTCAAGGAGTTGTGAATCGGCG	DIAVI-09JAN12-CLUS04720_1	dally- isoform a
CRW1522	LG6	65.83	TGCCTCACTCCCTGAAACTAGAAATAT	AATTCCAATTCGGATTCCGGATCA	TGCCTCACTCCCTGAAACTAGAAATATGCCATCGGATATCAAAGTAGAACCCAAGGAAGCTACTGATACTGAAGAGCCAGTG[A/C]AGGAAGATGTCNNANAATCTGATCCGGAATCCGAATTGGAATT	DIAVI-09JAN12-CLUS04731_1	mgc79131 protein
CRW1525	Unknown	N/A	GGCTTAATGACGAGCAGTACAAAG	AACTAGCATCAGTACTTGCCAAGAAA	GGCTTAATGACGAGCAGTACAAAGCCTTCTTGGAAAAAAGTAGACTGACACATGC[C/T]CTTGGACGTGCAGGTACCGCTGAAGAAGTTGCTTCCGGTATCANTTTCTTGGCAAGTACTGATGCTAGTT	DIAVI-09JAN12-CLUS04747_1	3-oxoacyl-acyl-carrier-protein reductase
CRW1526	LG8	130.03	CTTCTGCTGCCCTAGCCAAA	CAATCCAGTACCATCGGGTTCTAC	CTTCTGCTGCCCTAGCCAAAGCTTTNGATCTTTCTGTTGATATTGCCCCTCTAGG[C/T]GGAACCAGAAGTAAGAGATACTCTATGGTTGTCGAAAATGGTAAAATTACTTCTTTACAAGTAGAACCCGATGGTACTGGATTG	DIAVI-09JAN12-CLUS04750_1	peroxiredoxin-like protein
CRW1529	LG6	104.98	AGAGTTCTGCAGCTAAAGCGAAA	TGGTATAGCATCCTGTTTACTTCCACTA	AGAGTTCTGCAGCTAAAGCGAAAGGAAGAGGAAGAAAACCAATAGAATTTGTAACAAAATACACAAGTAAACAAATTAATGGCAAAAAGGTCAG[A/G]CTATATCCACTTAATGAACCATTGTCCTTAAGTTTAATATAAAGTGCTAGTGGAAGTAAACAGGATGCTATACCA	DIAVI-09JAN12-CLUS04764_1	sugar transporter
CRW1535	LG7	67.03	GGCTATTGTCTCACGAAGAGGAT	AGCAGTATCAGCATTGGATTGAGTATT	GGCTATTGTCTCACGAAGAGGATGAAGCCATGCCAGTAACTACAAATCCTCCAAAAGCACCAGAAGCAGCTTCAGAA[A/G]TTGCTAGTGAAAATGATAATAATACTCAATCCAATGCTGATACTGCT	DIAVI-09JAN12-CLUS04798_1	sapk substrate protein 1
CRW1538	LG5	223.28	CCAGGGATGTCAATAGAGGGAAATTAG	TTTATGAAATCCCTGAACGAGTCAACA	CCAGGGATGTCAATAGAGGGAAATTAGCTGTAGCCCAGCTAGANAAAGAAAACAATCTAAAACCTGTGTTTCATCAGTT[A/G]GATATCAATGACCAAAACAGTGTTGACTCGTTCAGGGATTTCATAAA	DIAVI-09JAN12-CLUS04802_1	carbonyl reductase
CRW1540	LG9	5.11	CCGCGTGAAACTTAGCATACTCAA	GGGACTGGAATGTTTAGTAATGGAGAAT	CCGCGTGAAACTTAGCATACTCAATGAGAACTGCTTTAATNTGACCTGGATTCATTGGGACTTT[C/T]TTATCCCACAGCTCGTATTGTTGTGTTTTTAAATTCTCCATTACTAAACATTCCAGTCCC	DIAVI-09JAN12-CLUS04818_1	juvenile hormone-inducible
CRW1542	Unknown	N/A	CAGTACTCATCCCCATTCCTTCAAAA	TCTACAGGTATTATCATAACATGGCGT	CAGTACTCATCCCCATTCCTTCAAAACCAATATACATTCCAGTTCCATATCCA[G/T]TTGCCATACCAAGAGGTCCTCAACAGCCAGGCTGNTGTGGAACAATAACGCCATGTTATGATAATACCTGTAGA	DIAVI-09JAN12-CLUS04834_1	#N/A
CRW1544	Unknown	N/A	GGACAATGCAGAGGGAAGTGTAA	CTACGAAAAAGAGATGGAAAGCATGTTG	GGACAATGCAGAGGGAAGTGTAATTTCNGAATNTGTTCAGTTT[A/G]ATTTGTGCCAGAATGTTCTATTCTAGATAAGTAGTTAAAATTAAATCAAAAAGAACAACATGCTTTCCATCTCTTTTTCGTAG	DIAVI-09JAN12-CLUS04840_1	ankyrin repeat domain-containing protein 39-like isoform 2
CRW1545	LG9	49.1	TGTGCTATTGACAGAATCGACTTTACT	AGACCAAGAACCTCCCGATTTG	TGTGCTATTGACAGAATCGACTTTACTATTTTGAGTCCTGTTTATGGTATCTATTTGTGCACTAATTACCGAATCACCGATATCTTTA[A/G]CAGGGGGGTAAACTTTTGGGCAAATCGGGAGGTTCTTGGTCT	DIAVI-09JAN12-CLUS04842_1	#N/A
CRW1546	Unknown	N/A	TGATCCCAACACAATTACACATCTGT	CTTATATTTGAACTCGGCAGCCTCATA	TGATCCCAACACAATTACACATCTGTTCCAGTTAACAGAACACACTGGATGTGTGATGACTGGCATGATTGC[C/T]GACAGCAAGTCCCAGGTGCAGAGAGCTAGATATGAGGCTGCCGAGTTCAAATATAAG	DIAVI-09JAN12-CLUS04845_1	proteasome subunit alpha type-6-like
CRW1548	Unknown	N/A	GCCTTCTCCCTCTTTCATCTTCAATAAT	GTCTTAGATGTTTGCCATTTTGTCTTCA	GCCTTCTCCCTCTTTCATCTTCAATAATCNATCTTTATATTTTTAATAATTATCTTCTATCCTTTCTTCTTTCTATATCGTCGACGATGGNTAANCACCACGTAGAATGAACCAAATTAAGGCGGCAGCTGTCTTC[A/G]AGACCATGCAGCTTCTTGAAGACAAAATGGCAAACATCTAAGAC	DIAVI-09JAN12-CLUS04851_1	uncharacterized transposon-derived protein
CRW1549	LG8	0	TAGGTGTACCATCACTGCTATTGTTC	GACGTTACAGCTACACTCTCTACT	TAGGTGTACCATCACTGCTATTGTTCCATAACGGCAGATCCGTTGGGAAATTCAACCATTC[A/G]GAATATACTCTTGAAAAGTTTTCGCAGTTCATTTTGAAACATACAGGTATTTCCCCAGTAGAGAGTGTAGCTGTAACGTC	DIAVI-09JAN12-CLUS04852_1	thioredoxin domain-containing protein 15-like
CRW1552	LG1	44.66	GCCAGCAATGGTTACATCGTCAT	CCATTAGCATCTCTTTCGTAAACAACCT	GCCAGCAATGGTTACATCGTCATCGGTGGCAACAGTAACGTCGTCTA[C/T]GATAGAGACAGCAACGGACAGCTCGTAATTAGACAACCAAGCAACAACCAGGTTGTTTACGAAAGAGATGCTAATGG	DIAVI-09JAN12-CLUS04871_1	#N/A
CRW1556	LG2	8.43	CTCAAGATGAAATCGCTCCACCTTAT	TTCATGGGTCATCAGTACATCACAAA	CTCAAGATGAAATCGCTCCACCTTATATAATTCGTACTATAATATGTTA[C/T]GGAAGATCATACACAATACCAGAAATTAAATTCTCAGAAAAAATTGTGAAATTGTTGGACAATCCGTTTTTTATTTGTGATGTACTGATGACCCATGAA	DIAVI-09JAN12-CLUS04893_1	brisc and brca1-a complex member 1-like
CRW1557	LG4	160.65	GAAAGCCGTTCTCGGGACT	CCATGGGATCAAACGCAGACTT	GAAAGCCGTTCTCGGGACTNTACAGTGCTAATTCCCNAAGAACNTTTTCTAANCAAGGCAAATAATTCGGAAGTATATGTGATGGTACCAAGAG[C/T]AGACCGCAACAGGTTGGAAGAAGATTNGGAACGTCGGAGGCGCATTCGATGATCTGCCGTTTNAAGTCTGCGTTTGATCCCATGG	DIAVI-09JAN12-CLUS04894_1	baculoviral iap repeat-containing protein 6
CRW1559	LG8	122.95	GTTCGGCACTGCGTATTCC	GTGTTCGAAATGTGGCTGCTTA	GTTCGGCACTGCGTATTCCTGTCAATTGCGAATGTTCTTTGATCATGCCATTT[A/C]ACACAACTTTGTTGGTCTGCATCGCTGTCCAGTGTCCAGGGTATTCGTCTAAGCAGCCACATTTCGAACAC	DIAVI-09JAN12-CLUS04899_1	#N/A
CRW1560	LG6	182.82	AACACACGGTGTCTTGTTGACTAT	CACCGCCCCTGACTAATTGTA	AACACACGGTGTCTTGTTGACTATAGTCCAGCAAATATATAACGAAATGAGTCATTTACTATCACGCAGNTGAAATGTGTAATCTGCCCATAATCANGNTTTATTC[A/C]CGCAAGGGCTACTCTATAGGAAAANATACAATTAGTCAGGGGCGGTG	DIAVI-09JAN12-CLUS04909_1	protein-l-isoaspartate(d-aspartate) o-methyltransferase
CRW1562	LG6	77.2	GGAAAAGCTGAGGAAGAAGAAGAAGTTT	CATTGTAGTTGCCTTGCCTTATTTCA	GGAAAAGCTGAGGAAGAAGAAGAAGTTTACTNTACACNGTGTAATTTTGTAAAAAAAAGGCTGTTATGAATCAAATACGTTGTAACTCTACNAATAGG[C/T]GTTGTGTGAATGGTTCATTATTGAAATAAGGCAAGGCAACTACAATG	DIAVI-09JAN12-CLUS04916_1	#N/A
CRW1564	Unknown	N/A	TGTTAGCATTATCCAAAAGCTATGTACTACT	GTGAAAATTGCACAAGTCCCTAAACAA	TGTTAGCATTATCCAAAAGCTATGTACTACTTTGTTTTCTTCCAATATTTATAGTTTACTGTTAAAATTGTGAAAATAAGTTTGCATAACTCTTTTCATTGTAAACGGGCGAGTACCTACAAGGTACAGG[C/G]AAAAATTACACATATTGTATCACTAAAAACGTGAATTTAAATTGTTTAGGGACTTGTGCAATTTTCAC	DIAVI-09JAN12-CLUS04939_1	#N/A
CRW1567	Unknown	N/A	GGTTTGGTTTCCGGTTTCAACATAT	GAATATATTGGAGGCGTTTTGCAGAAA	GGTTTGGTTTCCGGTTTCAACATATTGATAAGATATTTTATTGTCACATAAACTTCACCATT[A/C]TTCTTCTTATTTGTAAGGTATGCTTGATTTTCAAACACTGACTGCAATTTATTCATAAGTGTTTCATTTTTCTGCAAAACGCCTCCAATATATTC	DIAVI-09JAN12-CLUS04945_1	#N/A
CRW1569	LG6	91.38	ATTTCCATGACACAGGGCATCTT	TGCCCAGTTGTCGACGTTT	ATTTCCATGACACAGGGCATCTTAAAGTTTTGTACAAACACACTTTTTCATGGGCCTCTACTTCTCCCCACTTGAGGGTTTCTT[C/T]ACAATCAGGGAACGTGCATGGAAACGTCGACAACTGGGCA	DIAVI-09JAN12-CLUS04949_1	seven in absentia 1b
CRW1572	LG8	70.32	ACGATTCTACAAAATATGACACCACCAT	TTGCCGGCATACTAATCAAACGATA	ACGATTCTACAAAATATGACACCACCATAGCCCATCNGAGCTCCGAGTAGAGGAATTAGGCAACAAAACAGACATCCTATAAAAAT[C/G]GCCCCTCCTAGGAACCATTTGGGACCATATCGTTTGATTAGTATGCCGGCAA	DIAVI-09JAN12-CLUS04954_1	sodium-dependent phosphate transporter
CRW1573	LG6	0	CTTGGTCTCCTAACGGCAATTCTATA	AAATATGAACACAGCCTTGACCATTAG	CTTGGTCTCCTAACGGCAATTCTATAGCTGTAGGCAACAAAGAAGATCT[A/C]GTTACTTTTATTGATGCTAGAAACTTCACTATACAGGCCGAGGAACAGTTTCATTTTGAAGTAAATGAGATATCTTGGAATAATACCAGCGACTTATTTTTCTTGACTAATGGTCAAGGCTGTGTTCATATTT	DIAVI-09JAN12-CLUS04961_1	tho complex subunit 3
CRW1574	Unknown	N/A	CCACTCGTCAATGCAACTTTGG	CGAAACATAGGGACAGGTAAGAATTTGA	CCACTCGTCAATGCAACTTTGGAAACTTTACTAAGATTCCTAAACTGGATTCC[C/T]CTCGGTTACATTTTTGAAACTAGTCTTATAAATACTATGATCTTCAAATTCTTACCTGTCCCTATGTTTCG	DIAVI-09JAN12-CLUS04967_1	exportin crm1 homolog isoform cra_a
CRW1575	LG1	157.42	TGGACACTGTGAGCGTTACC	CCTGCCGAGTAGAGGAGGTTT	TGGACACTGTGAGCGTTACCAGTGATGAGAGTTCCGGNTCNGCTAATTCTGANACGTG[C/T]TTACCGCGGATTATTAANCCNAGNAANAGACGGAAAAAGGANAGGAAACCTCCTCTACTCGGCAGG	DIAVI-09JAN12-CLUS04972_1	hypothetical protein G5I_14048
CRW1576	LG3	104.28	GACGGGTTAGCCAATTATCTGCTTA	AAGTCATAGAGAAAGGGCGTTTGT	GACGGGTTAGCCAATTATCTGCTTACTGTCACCACCTTCTGCTACACATGTGACTGAGTGCGTCT[A/G]TTACAGATTNCCCTTTCGTAAACCCATATTGGCGTTCAGACAAACGCCCTTTCTCTATGACTT	DIAVI-09JAN12-CLUS04976_1	hypothetical protein TcasGA2_TC001397
CRW1579	Unknown	N/A	CGAGTGGACTCTAAATAGAAAAAGAATGGA	CAAGCGGCTTAATGAATCAACTGTAA	CGAGTGGACTCTAAATAGAAAAAGAATGGAACAATCACATCAANAGANTGGCGGACACAANAACAAGCAAAATTGCTTAT[A/G]GACAATTGCTAAGATAGACAACTTACAGTTGATTCATTAAGCCGCTTG	DIAVI-09JAN12-CLUS04999_1	#N/A
CRW1581	Unknown	N/A	TTGACAAGCAAATCTATCGGTCCAA	GCCGATCATTTAGCATCACTCAAAA	TTGACAAGCAAATCTATCGGTCCAACATTTGTGAGAGCGTTTTCAGTGGCGTTCCAGTCTGATAAATCAAG[A/C]GGAATGATTCTTATAGAGGGTATTTCTTTTTTGAGTGATGCTAAATGATCGGC	DIAVI-09JAN12-CLUS05008_1	l-xylulose reductase
CRW1582	Unknown	N/A	CGACGACGTCATTTATTTCAGCTATAGA	CCAAATTGGACGATCTACAAGAATCAGT	CGACGACGTCATTTATTTCAGCTATAGATGCTTCTAAAGAATTGCTGGTATCATTTCTAACACTGTTCGGCCGTGTATTGCGCCCTGAAGGTGTAAAGTCATC[C/T]GGTGTCATTAAAGTCAAATTTGAACTGCTTTTTTGTTGTATGAGCAAAGATACTGATTCTTGTAGATCGTCCAATTTGG	DIAVI-09JAN12-CLUS05013_1	enhancer of mrna-decapping protein 4
CRW1583	LG9	67.43	GCATGTTGACTCTTTGGTGAATGTA	ATGGCTGTTAACGAAATGATGAAAAC	GCATGTTGACTCTTTGGTGAATGTANCTCACTCCGATNGTAAAATTNATGACTGT[A/G]CTCGTATGGTTTTTAAGTTGTCCTCTCGATATGTATAAAACATTTNTTGTTTTCATCATTTCGTTAACAGCCAT	DIAVI-09JAN12-CLUS05017_1	fragile site-associated protein
CRW1585	LG8	292.79	AGGACCATATTCCAAAGCAGCAG	AAGCTCCCGGATCCATAGTAAATCTA	AGGACCATATTCCAAAGCAGCAGCTCGTGTGAATCCATCNACTGCCGCTTTACTTGCGCAATATAC[G/T]GTATGATGAAGCAACCCAGCCAAGGAAGCCTGAGAAGATAGATTTACTATGGATCCGGGAGCTT	DIAVI-09JAN12-CLUS05021_1	l-xylulose reductase-like
CRW1586	Unknown	N/A	TGGTGGTCTCTCTATCTCTCTTTACAC	CTGACTTGAGTGGCACATAGACATAATA	TGGTGGTCTCTCTATCTCTCTTTACACNTGCGTGTNACAGACACAGAAAGCTCCANCCCACAAAGATCACTTCAAAGTGAATATTGACGTTTCTACCTCTATT[C/G]ATAGACCGGCACATACCTTACCTAGACAATTCTTATTATGTCTATGTGCCACTCAAGTCAG	DIAVI-09JAN12-CLUS05023_1	#N/A
CRW1589	Unknown	N/A	CATCACGATTCCCCTATGACTTCAC	CGAACCTCGACTGGGACATC	CATCACGATTCCCCTATGACTTCACCTCCTGCGACGCCCCTNTCCGCCGCGGGAACTGACGAAAGTCAGTC[C/T]CTACCTCACCTTCCTTCCGCCGCCGTTGTGAGGAGNAGGACGATGTCCCAGTCGAGGTTCG	DIAVI-09JAN12-CLUS05037_1	mll1 mll complex subunit kiaa1267-like
CRW1593	LG6	80.32	GCCCACAAAACATTTTCAGTTACTTGA	CGTCGTACATCCCTTCATCCAT	GCCCACAAAACATTTTCAGTTACTTGAACAGCATTGGAAGCGACAAAAAGGGACCTTACCGTAGATTCCAAGAGCAATATCAAA[C/T]CACTACTACCAGTACTACTACTGAAAGAGCTCTAGTAGATCCCATGGATGAAGGGATGTACGACG	DIAVI-09JAN12-CLUS05054_1	rhythmically expressed gene 5
CRW1594	LG9	157.92	TTTTACAAAGTCCCCTGAAGGAATAGTG	GCAGAAACAGGTCAATTTAAACAAGAAT	TTTTACAAAGTCCCCTGAAGGAATAGTGGCTGCTATACAATATTCTTTATGTTTATGGTATTCTTCCCAAATTGACTTAATTTCTTCTGNGTTTTTGTCCTTTATTAAAT[C/T]TGTTTTCATAATCTTGTCTAACGATTCTTGTTTAAATTGACCTGTTTCTGC	DIAVI-09JAN12-CLUS05057_1	cg10340 cg10340-pa
CRW1597	Unknown	N/A	CTGGTGACGATAATTCTGGTTTCTGTA	TGTAGACGAGATAAGACGAGCCTTTAA	CTGGTGACGATAATTCTGGTTTCTGTAATGAAATACCNACGCTGTGGTCTTAAAGTCTTAAATTATTATCTCTATATTAATAGATAAATAATAAATTCTATTACTATTAATGGTCCGAGTTTTATTAATTCAATGGGGATGTATCAAG[A/G]TCCTGTGGCTTTCTCGTTTTTCATTTCCTTTAAAGGCTCGTCTTATCTCGTCTACA	DIAVI-09JAN12-CLUS05067_1	#N/A
CRW1600	Unknown	N/A	CACTTTTGAATCCGACGTTATTGTCA	CTTGGTTCGCATTCGAGAAATAGTT	CACTTTTGAATCCGACGTTATTGTCACCCNATCCCCGACATCCCTTCGACG[A/G]TTTTTCACATACCGTGTCGAATTTTGCGACACTAAACTACCCGACACAGAACTATTTCTCGAATGCGAACCAAG	DIAVI-09JAN12-CLUS05072_1	guanine nucleotide exchange factor
CRW1601	LG6	158.72	GAATTGACTGATGAAGAAGCTGAAAGG	CAGATTCATCCTCGTCTTCTCCTACT	GAATTGACTGATGAAGAAGCTGAAAGGCTTCAGGCTGAGATTAATGCTAAGAAAAACACTTCTGATAAAGCTGAAAGTTCTTCAAATGGTC[C/T]AGAAGCTGCAACCACAGCTAAAAAAGTAGGAGAAGACGAGGATGAATCTG	DIAVI-09JAN12-CLUS05075_1	nuclear migration protein nudc-like
CRW1605	Unknown	N/A	TCCTCTAGGTAGATGCTAGTTTGGTAT	GATGTAAACCTCCGATGCATTCAG	TCCTCTAGGTAGATGCTAGTTTGGTATAGTAACATGTACAGTTTTGTATTTTTTTATGGTTTGACTATCGNATCCT[G/T]ATTTCCCTTGATCAGGATCCNATGCTGAATGCATCGGAGGTTTACATC	DIAVI-09JAN12-CLUS05085_1	#N/A
CRW1609	LG1	183.92	GAGCATGGGCATGTCTACAGA	GCTATCTTAGGAGCATGGATGGAAAG	GAGCATGGGCATGTCTACAGACACTTCAAGAGGAGATATGTTTTGCCTAAAGGTTATGATATGGACAAGATAGTGTC[A/G]AAGCTGTCTACAGATGGTGTCCTTTCCATCCATGCTCCTAAGATAGC	DIAVI-09JAN12-CLUS05101_1	lethal essential for life l2efl
CRW1610	Unknown	N/A	GCGGGTACGTTATGAACAGTGAA	CCTCTTACTGACTCCCAAAGCAA	GCGGGTACGTTATGAACAGTGAAAGAACCATCCCTTCTAACAAATCCCAAATATTCGCCACCATTTAC[A/G]TGTATTCTTGTATTAGCTTGCCAGTTGAATTGNTTGCTTTGGGAGTCAGTAAGAGG	DIAVI-09JAN12-CLUS05105_1	upf0480 protein c15orf24 homolog
CRW1614	LG7	203.76	GTACCCAACCGATCCGTATCTTC	CCATCCAACCGTACGACGTAATC	GTACCCAACCGATCCGTATCTTCAATATACCTTTAAACA[A/G]TTCGGGATTGGTTGATATTAGGCGACCGCAATACAGAATGATCTCTTGCTGCAAAACGGCTTGGATTACGTCGTACGGTTGGATGG	DIAVI-09JAN12-CLUS05119_1	probable phosphorylase b kinase regulatory subunit beta-like
CRW1616	LG2	151.39	CTTATGTGACCTGCGGATTCTTC	TTTAGCTCCTCTTTTCGCCAGTT	CTTATGTGACCTGCGGATTCTTCCACGAAAAAGTTAGAATGGAG[A/G]GAAAAACTGTAATTGTTACTGGAGCGACGGGAGGAATCGGAAAAGAAACAGCACGAGAACTGGCGAAAAGAGGAGCTAAA	DIAVI-09JAN12-CLUS05132_1	retinol dehydrogenase 14
CRW1617	Unknown	N/A	AGCAGACTTTATCAATAAACAAATCAGAAGGA	CCGCTATGTACTTCATTTAAAGCAACAC	AGCAGACTTTATCAATAAACAAATCAGAAGGACATTTTTTTATATATATATANANACAGAAAACAATTTAGGGNTGTCATAACTCTGATTATTTTTATATTAGCT[A/G]AAACCTATCAACATTTTTAAAATGTACACTAAGTTTACTGTTGTTGNCCTTTTATTGTGTGTTGCTTTAAATGAAGTACATAGCGG	DIAVI-09JAN12-CLUS05136_1	#N/A
CRW1619	LG9	62.74	CTTCTGGTTTTCGGTCATTATTTTCGT	GTTGGGTGGCTTTGGTTGT	CTTCTGGTTTTCGGTCATTATTTTCGTAAATACCAAATTTCTGCACANTGATNTACTAATCGTTCCTCAAATAATTGTAAATNGATTTAAAGGG[C/T]CCGATTAAACTGTATGTTGCATAAACCACCAATAANACAACCAAAGCCACCCAAC	DIAVI-09JAN12-CLUS05141_1	cg13077 cg13077-pa
CRW1620	Unknown	N/A	AAGCAACCTTCTGTTTACCTATCATTGA	CGTAACCAAACCCAATTCCGAAATAT	AAGCAACCTTCTGTTTACCTATCATTGATGTCAAGAAGAATCCTAGTTCGCC[A/G]ATGTTTACAAGTTTAGGTGTTATTACTAAGGGTACAGTTATNGAAGTCAATATTTCGGAATTGGGTTTGGTTACG	DIAVI-09JAN12-CLUS05144_1	hairy cell leukemia
CRW1622	LG8	130.03	GATTCGAGTGTCGTTCTAAACTGATTCT	AAGCTCAATGATGATCCCCAACA	GATTCGAGTGTCGTTCTAAACTGATTCTCCCCNGATTCTAAACAG[A/C]TCTTTATAAATTCTACGAAAACAGTTTGTTAAAGAACATCATCATCATCATAGACATTAATATGTTAGCAGATNTGTTGGGGATCATCATTGAGCTT	DIAVI-09JAN12-CLUS05153_1	#N/A
CRW1626	Unknown	N/A	TTTTCCTCCAAACTTGCCAGTCT	GCCCGATGGCAGATCAGTTG	TTTTCCTCCAAACTTGCCAGTCTTGCGCAATAATCTCCCACTGTTGCACCCCCATCTTACGCAGATCACTCANTACTCCAT[C/T]CTTCTATCCTTTTCTTGGGCAACCAACTGATCTGCCATCGGGC	DIAVI-09JAN12-CLUS05168_1	#N/A
CRW1629	LG4	148.58	CTGTGTTTACTCGTTCTAGCAATTTTCT	CCATACCCAGGCCTAACTTAAAAGT	CTGTGTTTACTCGTTCTAGCAATTTTCTTTAGTTTGAAAAATGGTGGATCAGACACTTCCAGTTA[C/T]AGTTGGATTCCGATTGTGTGCGTTATGCTCTATGCTTTAACTTTTAAGTTAGGCCTGGGTATGG	DIAVI-09JAN12-CLUS05178_1	sugar transporter
CRW1633	Unknown	N/A	TGCAACAAACCCTTATGTAGTGAAACT	TGAGAACCATGAAGCACTCTGATTTT	TGCAACAAACCCTTATGTAGTGAAACTATCAATTTTGGATGATGAACTAGCGTTAAATGG[A/G]TATGGGCAAGTGATAACATCTTCCTTATCNGACTTCTGTAACCAGTATAATGCNGAGCATGCTGAAAATCAGAGTGCTTCATGGTTCTCA	DIAVI-09JAN12-CLUS05198_1	upf0668 protein c10orf76 homolog
CRW1636	LG2	89.8	CAGGCTAGTGACTTGTACAGAAATCC	TGGTTGAGCTTGTTGTTGTTTGAAAA	CAGGCTAGTGACTTGTACAGAAATCCNAGTTTACATAAAAACCAACTCAAAATGTCAAAAAAGGAGGACAAAGAGTATAAAAANGATAAGGAGAAAGAAGTAGATAC[A/G]ATGGCTATGGAAAAAGTACCTGATAATGATAGAAACATTGCTAAAACGTTAGTGTTTTCAAACAACAACAAGCTCAACCA	DIAVI-09JAN12-CLUS05202_1	receptor-type tyrosine-protein phosphatase n2
CRW1638	LG9	77.85	GTGATCACTCTGGTAAAAAGCTTGTA	CCAGTGAATGAAACAATGCCCTTATG	GTGATCACTCTGGTAAAAAGCTTGTACATNTGTGTGACAGG[A/G]GACTAATGGGTCGGTAGTTTTGGATATTTGTGGGGTCCCGTTTTTTATANATGATCACCATAAGGGCATTGTTTCATTCACTGG	DIAVI-09JAN12-CLUS05208_1	endonuclease-reverse transcriptase
CRW1639	LG6	12.93	GGAACTACAGACGTGGAAAGCA	GGGTAGCTAATTTTAACGAACTCAGTGT	GGAACTACAGACGTGGAAAGCAGACGTTGTTCTTCATGATGGTGCCCCAAATGTAGGAAAGAATTGGTTACA[C/T]GATGCGTACCAACAAGCTTGTCTAACACTGAGTTCGTTAAAATTAGCTACCC	DIAVI-09JAN12-CLUS05210_1	rrna methyltransferase 3-like isoform 1
CRW1640	Unknown	N/A	GTTCAGTAGTACTTTCATCAACTTCCTGTA	CACACCAGGATGTAGTATGTAGGTT	GTTCAGTAGTACTTTCATCAACTTCCTGTACATTTTCTACAGGTGCAACNTGTAGGTTATGTGANGAAATAGGAAGAACAGTAAGTTGATCNTCCAC[C/T]ACTAGACATCTTTTACAAGAAGCTAAAGATAGTAAGAATCTTTCATTAAACCTACATACTACATCCTGGTGTG	DIAVI-09JAN12-CLUS05213_1	n-acetyltransferase 10
CRW1643	Unknown	N/A	ACACATTTGGCTCCTGTCCTAAA	ACAACATTGGTACCTTGTGGAGATG	ACACATTTGGCTCCTGTCCTAAATATATCTCCAGNATCCAACTTAACTTTTTTGTGAGGTGGTTCNTTCCNTTCCCCTTCANTATCTTC[C/T]TCAATAACGTTACCAAAGTCAATAGCTGTTTGCATTGGAAAAATNGCNGCATCTCCACAAGGTACCAATGTTGT	DIAVI-09JAN12-CLUS05231_1	trna-specific adenosine deaminase
CRW1645	LG5	103.45	AAAAGCACCGCGACTATTACAATTC	CCCGTACTACTAGGCTCAGGTAATT	AAAAGCACCGCGACTATTACAATTCGCTGATAGGTACCGA[C/T]ATTACCGACTCCANTAGTTCGCCTTCCGACCAAACGATGGTAGTACCNGTACCGATCGCGGTTTCGGACGCGCCGGTGACGACAGAATTACCTGAGCCTAGTAGTACGGG	DIAVI-09JAN12-CLUS05235_1	hypothetical protein TcasGA2_TC007482
CRW1646	Unknown	N/A	GGAAATTATCACCTATGGCAGTGGTT	TTGCGAAAATTTGAGTTGTGCAAT	GGAAATTATCACCTATGGCAGTGGTTCTCACTATTTTTGAGTCATGTACCACAAAATAGTACAGTTGGTAAAAAAATTNNAGACAAA[A/T]ATTGTAAAAATACTGATATGGAAATTTGATGATGGAAAACGAAAGTCTTTAAAATTTGTGAACGTTTATGAATATACAGCAATATTTTGAAGGTATTTTCAAATTGCACAACTCAAATTTTCGCAA	DIAVI-09JAN12-CLUS05244_1	#N/A
CRW1647	Unknown	N/A	TCTGTTTATTATTACAAAATGTGCGAGTTC	TTGTGGCACTAGCTTCTGTTGTATT	TCTGTTTATTATTACAAAATGTGCGAGTTCTNTAGATAAATGTGTGTCTTATTNGATTGTAACCCGCAAGTATTTTCNTTGTGTACTTCAT[A/G]CACTTACATTAAGTTACANTAACTTTGGAACAATTANAGCCAATACAACAGAAGCTAGTGCCACAA	DIAVI-09JAN12-CLUS05247_1	PREDICTED: hypothetical protein
CRW1648	Unknown	N/A	TGCCAGGACTTTTGCCTTGTAA	TCCCGAAGCCAAATAATTGTTCTTGA	TGCCAGGACTTTTGCCTTGTAAGTCTACNAAATAACATTCNGAAGCTTT[G/T]CTTGTGAATCATACAGAACAGAATATATAGAGATGTGACAAGTCACCGGTCAAGAACAATTATTTGGCTTCGGGA	DIAVI-09JAN12-CLUS05249_1	endonuclease-reverse transcriptase
CRW1651	LGX	37.29	CCTCTCAGCACTTATTTGTCTTTCCT	GCATTTAACGTCAGAAAGGCAGTT	CCTCTCAGCACTTATTTGTCTTTCCTGATTTATATGTCTATCAGCAGT[A/C]ATGTGCCTCTCAGAGGTGTACTGCCGTTCATGGTTAAATTGTCTTTCTGGAATTAACTGCCTTTCTGACGTTAAATGC	DIAVI-09JAN12-CLUS05257_1	histone h3 methyltransferase
CRW1652	LG2	54.82	AAAATCGGTAACTTTGCTTAGTCCACTA	GTGTACCAGACGGTTCCACTTC	AAAATCGGTAACTTTGCTTAGTCCACTATCGTTATTTAATCGNCGAATTACGGCGGAGGTAGGAGGAAGTTAGAATC[A/G]GCGAGAATCATGTNCAATGTACNTGNGAAGTGGAACCGTCTGGTACAC	DIAVI-09JAN12-CLUS05259_1	#N/A
CRW1653	LG3	70.35	CACGCCTTGAAATTGAAGAACCA	GTTAGGATCGTGGATAGGCTGAAC	CACGCCTTGAAATTGAAGAACCAGCTCCNACTCCTCCTNTGTTTGTTACTGAATTAAGAGGAAC[C/G]ACCGAAATTTACGAAGGCCAAACAGCTCACTTTGAAGCGCAGGTTCAGCCTATCCACGATCCTAAC	DIAVI-09JAN12-CLUS05264_1	kettin protein
CRW1655	Unknown	N/A	GACCGAGGGTGAGCGTATTTT	CGGACTAGCTGGATTGGAACA	GACCGAGGGTGAGCGTATTTTTGCTCCNATATGTGTTCCTGAANGTACTAGTATTCTTAGCTTGGAGAATTCCTAGATTTCAACC[A/G]ATGATGCTTAGATATTTTTGTTCCAATCCAGCTAGTCCG	DIAVI-09JAN12-CLUS05272_1	presenilins-associated rhomboid-like mitochondrial-like
CRW1656	LGX	61.69	CACAGTAAAAATATCAGTCCCGAGAGT	GCAAAATCCAGGATCGAACACTTC	CACAGTAAAAATATCAGTCCCGAGAGTTTTTTATCAAGTTGCTATGATTAGAGATAATAAAATTATATTGTATCTTCCCTTATTTTTAAAGAAAACCACTGGTCAAGGAT[C/T]AATTCATGAATCTAACGAAGTGTTCGATCCTGGATTTTGC	DIAVI-09JAN12-CLUS05274_1	#N/A
CRW1660	LG5	276.1	CGGTATCTGGAAGGACAGTAACGA	TGTCGTGTTTCGGTCAATAAAATACT	CGGTATCTGGAAGGACAGTAACGAGTNCTAATGACCTTCACAAANTCTGTCAAATGTTCCCATGTACATATA[C/G]CAGAATTTTTAGAAAATCTGGTGTCCTANCAGTATTTTATTGACCGAAACACGACA	DIAVI-09JAN12-CLUS05281_1	#N/A
CRW1661	LG2	52.03	GGAGAGTTGTACTGTGCTTTTATTCTGA	AGGAAAATGGGACCTTTGACGTT	GGAGAGTTGTACTGTGCTTTTATTCTGAGTACCAAAGCACACGCAAATATTTTAAGTTTAGATCCATCAGAAGCATTAGC[A/C]ATGAACGGAGTCCATGGCTTCATAAGCGACAAGGACNTAAAAAANATTTCCCCAACGTCAAAGGTCCCATTTTCCT	DIAVI-09JAN12-CLUS05290_1	xanthine dehydrogenase
CRW1663	Unknown	N/A	AGTGATTAAGGTGTCCTTTATATTGTGATT	AGTCTGCCCTTGTCTGTACTCA	AGTGATTAAGGTGTCCTTTATATTGTGATTAAGTAATAGATTTTGGGATGCTATTATTGAGAATAGTGGGATATAGCGATAATTTTGAATAAANATCACAAGAAATGCCATGCAGTACTTACTGATGTAC[A/C]TTTTAAAGAATATTTGACTTACCAACAAGGACACCTTGAGTACAGACAAGGGCAGACT	DIAVI-09JAN12-CLUS05306_1	#N/A
CRW1664	LG7	0.86	CCGCTCTCTCCTCGTCTAGAAA	AAAACTGAAGTAAAACCGGTGAGGATAT	CCGCTCTCTCCTCGTCTAGAAAANGGCGACATTGTGTGTGATCGCCCTCTGAGGCTGATGATATTATCTGGATCCTCTACTTT[A/T]ACTCCCAAGCGATCTTTCACCGATATCCTCACCGGTTTTACTTCAGTTTT	DIAVI-09JAN12-CLUS05313_1	retinoblastoma-binding protein 6
CRW1665	Unknown	N/A	ACTGGACTCAGCTATTATCGAAATGTTC	GATCGTAGCGCAACTTTAGAGACTTAA	ACTGGACTCAGCTATTATCGAAATGTTCGAGTTTATCAAGGTAGAGGATATTAAGACGCTGTGCTCGCA[C/T]GTGGTGGAAAATTATGCGAAATGTCTGGACGACATTTGCTACGTACAGACTTTTAAGTCTCTAAAGTTGCGCTACGATC	DIAVI-09JAN12-CLUS05317_1	serine threonine-protein phosphatase 4 regulatory subunit 3-like
CRW1667	LG7	39.77	GACTGAAATAGGATGACTGTTGGTACA	AGAACAGTGTGCTCAAGTAAACGA	GACTGAAATAGGATGACTGTTGGTACAGCTTCTATATTATACTTGACAGAAACTTCTGAAAGCTCTTCTGCGGGGCAAGAATAGAACTTAA[C/T]ATTTGAATTGGCTTGTTGAGAAGACAAAGCTTCCAGTAANTCGTTTACTTGAGCACACTGTTCT	DIAVI-09JAN12-CLUS05324_1	glutaredoxin 3
CRW1668	LG5	235.77	CTTGGATACAGATGAGAAATGCGAAAA	TGGCTTCATCATACCTATCTCCAACTA	CTTGGATACAGATGAGAAATGCGAAAAACATTTTCCTTTTGAGCTTACGTTTAGTGACTATTGTTTCTCTTCTCC[C/G]TCTATAAGAAATCCNTTGGCTAGAATAGTAACACTGAGGTTTAAATTGAAATCTTTGAACTTAAATCAGAGAGCAAATGATAAGTTTTTAAGGCTAGTTGGAGATAGGTATGATGAAGCCA	DIAVI-09JAN12-CLUS05327_1	mitochondrial ribosomal protein s35
CRW1669	Unknown	N/A	CTTTTGGCTGGAGGTCAAGGT	CCAGAGAATCCTGATTGACCAGAAATAA	CTTTTGGCTGGAGGTCAAGGTTTCAANANTGATATTTCTCAAGGATACTCTTCTTCCGGTATCAT[C/T]TCATCCGGTATNCAATCTGGTGGTCAAGAACTTATTTCTGGTCAATCAGGATTCTCTGG	DIAVI-09JAN12-CLUS05340_1	#N/A
CRW1671	LG3	214.63	CCAGTGAACATGTTTACATCACTGAAAA	GCCTTGCGTTGATCTTCCTCTTAAA	CCAGTGAACATGTTTACATCACTGAAAANNAAATNCGCGAAGAAAC[A/G]GGGAGTGATCTATCCAAACTCACAGCTAAAATCNCCTCTTCAACGGTGCAAAAGATCGAATCTTTAAGAGGAAGATCAACGCAAGGC	DIAVI-09JAN12-CLUS05345_1	golgin subfamily a member 1
CRW1672	LG5	186.99	CGACCAAGTGCAGTATTGACAAAGATAT	CGGCTTCTGCTTCTTCTTCTTACAG	CGACCAAGTGCAGTATTGACAAAGATATAACTTCGAATTATGCCAACACTTTAATGAACTAGACGTCATAATGTTCATTAAACACAGCNACTTCGATGGACTGGACA[A/C]ATAATACGAATGCCAGAAACCACGATCGCTAAAAAGCTAACCACAGAAACATCTGTAAGAAGAAGAAGCAGAAGCCG	DIAVI-09JAN12-CLUS05348_1	endonuclease-reverse transcriptase
CRW1674	LG4	116.9	GCTTTGAACCCGTAGGTGGAA	AGGCCAGACATGCTGACTTG	GCTTTGAACCCGTAGGTGGAANCGGTGACGGAAGTCAGTACAGCTGTAAAAAATGTGCATGCGNACGTNATTTGAATGACAACTGTCCTGCAGAGCTTCGATTGAC[A/C]ACAGAACACGGTACTGTAGGATGCAAGTCAGCATGTCTGGCCT	DIAVI-09JAN12-CLUS05353_1	thaumatin-like protein
CRW1675	Unknown	N/A	GGAACAGGTAAGACTGGTGCTT	TGGCTAGTTCTATGCATATTTGTGAAGTT	GGAACAGGTAAGACTGGTGCTTACAGTATTCCTGTGTTAGAGCAAAT[C/T]GACCCTAAAAAAGACTGTATTCAAGCACTAATTATAGTACCAACGAGAGAATTAGCATTACAAACTTCACAAATATGCATAGAACTAGCCA	DIAVI-09JAN12-CLUS05356_1	atp-dependent rna helicase me31b-like
CRW1677	Unknown	N/A	CATTTGAATGAACAGCTTGGACCTT	CATTGTGGCACTACCGCTTTT	CATTTGAATGAACAGCTTGGACCTTCCGCCAGCTAGTATTTTTTC[A/C]TTGTGGNTATCAGCTACGTGAATACCTCTGTCATCTATTGGAAAGACAGTNGANTTTGATAAAAAGCGGTAGTGCCACAATG	DIAVI-09JAN12-CLUS05365_1	tho complex subunit 6 homolog
CRW1679	Unknown	N/A	ACGCGATATAGGGTCTACACCTT	CCTCAACCGTCCGTGACT	ACGCGATATAGGGTCTACACCTTATATGTGTATGTATATTTATATACATACATGTATAATACGTATTTAAAAAAAATAATGTGTCATTTATACATAATGCATTTCCAATTGCTATATATGCTGTTTTCGGTGTCT[G/T]TTGTTAAGTTATTTTGATGTCTTTATTCTGAAGACCACTGAGGTCTCCAGTCACGGACGGTTGAGG	DIAVI-09JAN12-CLUS05374_1	#N/A
CRW1681	Unknown	N/A	CATCTCACAAGGCACATATTTATCGAAT	ATTGTGCAGTTCCGATGGAAGA	CATCTCACAAGGCACATATTTATCGAATAAAAGTCACCCATCAGCCATTATGAGTAT[C/T]GACTAATGCGAGTGGTCGACTATATTTCGCGACTGCCTTTCTCCATCTTCCATCGGAACTGCACAAT	DIAVI-09JAN12-CLUS05380_1	creb-binding protein
CRW1682	LG5	90.61	CAGAGGCGGTTAATTCGCTAAAC	TCAGATGGGTGCCGAGAGA	CAGAGGCGGTTAATTCGCTAAACGTCTTAAAAGGGGCTGAGAGATCTCATCCCGTACCAGCCCTCGAAGAGAACCCTGCGGCACCCCGGT[C/T]ACTTCGCACAATTTCCGTCTCTCGGCACCCATCTGA	DIAVI-09JAN12-CLUS05381_1	#N/A
CRW1683	LG8	116.55	ACAGTGCGAAGCAATATTTTAGAAGGT	TGCGTAACAGTGGCTCCAA	ACAGTGCGAAGCAATATTTTAGAAGGTTGTAGGTTAGTTTTTAGTGGTTTGGTCCCCACCCATATTAATTTAGAGCAGTCAAAAGCGTA[C/T]CTGGTCGCTAGAGGACTTGGAGCCACTGTTACGCA	DIAVI-09JAN12-CLUS05384_1	rna polymerase ii subunit a c-terminal domain phosphatase
CRW1685	LG5	151.15	CTTTACCTTTCACAGCCGCAATTAA	TTCAATTAACAAATGCGGGCAATACAT	CTTTACCTTTCACAGCCGCAATTAATAAAAAATGTACTTAAGACTTTTGAAATTTGTCGGTACGGATATATGGCAGTTGA[C/T]TTCTGTGTTTAACAAACTCTAAATAACTATGTATTGCCCGCATTTGTTAATTGAA	DIAVI-09JAN12-CLUS05387_1	#N/A
CRW1688	LG5	82.61	GGCGATGAAGCTTACGAACAAG	CGATCTTCTGTGTAGTCCTCTTGATG	GGCGATGAAGCTTACGAACAAGCACAAAGAGAGTACGAAGAAGGTGGCGATTGCGAAGAAGACGGAGGAGGAGGAGAAGACGAATACGAGCAAGA[A/G]GCAGGACAGCAGCACCATCAAGAGGACTACACAGAAGATCG	DIAVI-09JAN12-CLUS05398_1	#N/A
CRW1689	LG7	33.73	CCTACAAGCTTCTCGACTAATGCC	ATTTATTGGATGGCAGTGAAGGTTATCA	CCTACAAGCTTCTCGACTAATGCCAACCCAAAATCGAAAGCAGTTCCAGGTCCTCTGCTCGTTATTAATTTATCATCCACAA[C/T]CACTTTATCTTCTTTATACTGATAACCTTCACTGCCATCCAATAAAT	DIAVI-09JAN12-CLUS05399_1	protein dj-1-like
CRW1692	LG4	92.96	CATACCATGGCCAGCTTTAGGT	AGATGGCCGAAGAAATGAGAGAAG	CATACCATGGCCAGCTTTAGGTGCTGAGAATATACTTTCTGGTAGATCTTCATTTAAAAACGCTTCAGCCATTTCTTTGGCAAG[C/G]TCTTGCTCATCTTCACCTGCAGCTTCTCTCATTTCTTCGGCCATCT	DIAVI-09JAN12-CLUS05410_1	splicing factor 3b subunit 3
CRW1693	Unknown	N/A	TTTCGGCAACTAGAATTTCTCTCTTAAAGT	GAATAAGTCAAAGTGCGCACAAGT	TTTCGGCAACTAGAATTTCTCTCTTAAAGTTTATCAATATACAATCTACAATAATTCAATATTTACTCATTCTATTCCTAGTGTGAATTTTTNGCTGG[A/G]TTTAACATTAGTCTCAAGAACAAATCAGTAGCAAGCCACTTGTGCGCACTTTGACTTATTC	DIAVI-09JAN12-CLUS05411_1	ankyrin repeat-containing
CRW1694	LG1	235.9	CCTATCAATAACGCTGCCATCCA	GAGTTAAAGTGCGTGACATAGTGAGA	CCTATCAATAACGCTGCCATCCACTGGATTAATAACTTCAAACGTTTTGTTACTTACTGCNGAAACCCATTCTCCATTTATGTATGTTTTACCACTTAGATGCATTTG[C/T]CTCGATATTAAGTGAAATCTCACTATGTCACGCACTTTAACTC	DIAVI-09JAN12-CLUS05420_1	succinic semialdehyde dehydrogenase
CRW1697	LG1	42.52	GCGAGGAAGATTCACACTTAGCTATTG	CTGGGCAAGTAGCTAATGAAATGACTA	GCGAGGAAGATTCACACTTAGCTATTGCCACCAACTCGTCAGATATAAAACTTTA[C/T]TGTAACGCTACCATGAATTGTCAAATACTAAAGGGTCACACAGATATAGTCATTTCATTAGCTACTTGCCCAG	DIAVI-09JAN12-CLUS05433_1	transducin beta-like protein 3-like
CRW1701	LG5	287.7	CGATTCCATTCCTTCGCTGTATATACTA	GAGGAGAGTGAAGTCGAACAATGT	CGATTCCATTCCTTCGCTGTATATACTACTTGTTTCAGAGAAAGCATCTTCTCTATTTGAAGGTAGNGATGATGCTAACCCGTCCCCAAGGCCAAAAAAGAAGTATTTCTCGAGATCAGTGGC[A/G]GAAGTTGGTCGTTNTTTTCGTTTCGAGANACATTGTTCGACTTCACTCTCCTC	DIAVI-09JAN12-CLUS05456_1	synaptotagmin-like protein 5
CRW1703	LG2	96.84	TCCGATGCCCACGAAGTC	GGTACTTTCTTTAGCGCCTTCAAC	TCCGATGCCCACGAAGTCCAGCAGGTCGATGAGGACATC[C/T]CAGATGTATACTCANGATAATAACTCATCGTTTAGTCAAATAATGGCNGATAGGTTTGAGGCGTTGAAGGCGCTAAAGAAAGTACC	DIAVI-09JAN12-CLUS05460_1	e1a binding protein p400
CRW1705	LG5	121.45	CCAAAATGATGTTAAAATGCTGTGTTGT	AGACATATTTCGCACAAGAACACTCT	CCAAAATGATGTTAAAATGCTGTGTTGTTTAACAATTCAAACATAGAGACTGACAAATT[C/G]TACTCCTATGACATATACTGTCATGTGTTGATATACTCCTACATATCGTTCTTGAAAAAATTATGTAGCAGAACATGATAATATAGTTACCCTTTTTAGAGTGTTCTTGTGCGAAATATGTCT	DIAVI-09JAN12-CLUS05485_1	#N/A
CRW1711	LG3	104.28	GCCGCAAAAGGTGAAAATAGTTGA	GTTGAGGAGGGAATTGAACAAATGTTAT	GCCGCAAAAGGTGAAAATAGTTGAGGGCAACAAAGTAGCCCTTTTATCTGATGTTAAACTAAGAAAACCCAAAATTTTACCAAAGAAAGA[A/T]AAGGCTGGAAAGTTGCCTAAATTCTTATTGAAGAGTAGAATAACATTTGTTCAATTCCCTCCTCAAC	DIAVI-09JAN12-CLUS05510_1	titin-like protein
CRW1715	LG2	53.76	CGCGGACATGTCTGCATATACA	TGTCGGGCAGGGCTTAC	CGCGGACATGTCTGCATATACAGACACTTACAAAGAGAAGTTACTGTCT[A/G]CATAAGAGTACATAAGACCTGTCCACGAATGTGTTTTAACGTGCATTGGACTGTTGTTGTTTGCCCCGGTAAGCCCTGCCCGACA	DIAVI-09JAN12-CLUS05532_1	#N/A
CRW1716	LG6	34.12	CCTTTGTTCTGAGACTTGACTGTTTGAT	CCTCTTCCCCATCCACGAAAAG	CCTTTGTTCTGAGACTTGACTGTTTGATNGGGAGAACTTCTCCCTGTAATTGTGAAGCTATTCTACGTTCTTCTT[A/C]AGTGGCTTCACCAGCTCTAATCTTCTTCTTTTCGTGGATGGGGAAGAGG	DIAVI-09JAN12-CLUS05534_1	ribosomal protein l13
CRW1717	LG4	30.95	AGACAGACTACACAAGGACTTATTGGA	TGGCTGTTTCTTCAACCATATTCTGA	AGACAGACTACACAAGGACTTATTGGAGTNGCGATAGAAAATAACGCTGGGGTGTTGGTTGAAGTGAATTGTGAGACAGATTT[C/T]GTCGCTAGAAATAAAGAGTTTCAGAATATGGTTGAAGAAACAGCCA	DIAVI-09JAN12-CLUS05536_1	elongation factor ts
CRW1718	LG5	260.03	CACATGGGTGTAATAGCTTCACATTCT	TGACGACCCTTCATACTTCTTTTGTG	CACATGGGTGTAATAGCTTCACATTCTTATTTTACTACTCCCTCAAGACGNNCAANAATTTAAAATGGCAT[C/G]TTCAATTAANCCCTTTGTNTTAAATANCCCCACAAAAGAAGTATGAAGGGTCGTCA	DIAVI-09JAN12-CLUS05537_1	#N/A
CRW1720	LG6	63.95	TCCATTACGAGTTTCAATAGTGCCTTTT	GGCTTTTGATTGTCTATGTGCACTATTT	TCCATTACGAGTTTCAATAGTGCCTTTTTGTCTAAATAAATGTCTAGAAGTTTGTACTGCTTTTGGAGNCGGACCCAGCCAACGTTGCCGCACCTCCNCAGCCGGCA[C/T]CTGCATACCATTGAGTTTTTGATAGACAAATAGTGCACATAGACAATCAAAAGCC	DIAVI-09JAN12-CLUS05545_1	#N/A
CRW1721	LG9	77.38	GTCTTGTTGGGTGTCTATAATCTTGAGT	CTCGGCTGTCTTTCCCAGTAAA	GTCTTGTTGGGTGTCTATAATCTTGAGTTTTTCTTAATCATGACTGATAAAAAATATTACTTCCGAGTTGTCAGGTTNACACAATAACTTAAATTACATAATATACGTT[A/T]TGGACAGATCAAACTCCTTTACTGGGAAAGACAGCCGAG	DIAVI-09JAN12-CLUS05546_1	#N/A
CRW1722	Unknown	N/A	ATAACATGACAGCAGTGACCCTATTTA	TGGGCCTGATGTACGAAGTTG	ATAACATGACAGCAGTGACCCTATTTATCAAAATAACAAGTAGGAGTGGCTATACTATGCAGCGTTGCCAAATGTTTATCTTAT[A/G]TGTTCATTNCTTGGACTTCCAACTTCGTACATCAGGCCCA	DIAVI-09JAN12-CLUS05562_1	#N/A
CRW1723	LG9	63.81	GGAATGAGAAAAGAGCCAATTTGAACAA	GATTCCCATGTCCTCAACAGTAAGT	GGAATGAGAAAAGAGCCAATTTGAACAAAGAAGTTCTAAATGCAACTCAACAAGTTTATGAAAAGTTTCAACTGGGGCAATTGACTAGTCA[A/G]CTTAGTGGGCCATATGTTGGTACCTTGTTTTTACAACTTACTGTTGAGGACATGGGAATC	DIAVI-09JAN12-CLUS05582_1	fragile site-associated protein
CRW1725	Unknown	N/A	TTCTCCGAGCTGTGCATTTTGTATA	AAAGCAAACTCATAAAATTTTGCACAGTTG	TTCTCCGAGCTGTGCATTTTGTATACCNCCATACTCATGAATAAGCCAGGCCTTCATTTTTAGTTTTTCGGTAAGGGCTTGTTTGTCATAGNTAATGC[C/G]GAAAGTTGAAAATACTCTTTTTAACATTCTGTTCATTTGTAAACTTACAAACAATGAGTATANACTTNNCAACTGTGCAAAATTTTATGAGTTTGCTTT	DIAVI-09JAN12-CLUS05589_1	reticulon-4-interacting protein mitochondrial-like
CRW1726	LG1	168.18	GTCCACAGCACACCATCCT	TCTCATTAAGTGTCTCGCTCCTACT	GTCCACAGCACACCATCCTTNTGTTCTTTCAACAACTCATCTAAAATTGGTAAAATCCAATTTTCAAAACTACAATAATTGTCATTTGGCACTAATAAGTTCCCAATCCT[A/G]TTAATGCCGCATTCTCTTAGAGTTTTGCCATCTAAATGNAAGTCGCCTACAAAAGTAGGAGCGAGACACTTAATGAGA	DIAVI-09JAN12-CLUS05603_1	deoxyhypusine synthase
CRW1727	LG3	159.59	CAACCAGCTGTTACCATTCAAGTATTT	CCTGAACTTGTATCTTTGGCAGAAAC	CAACCAGCTGTTACCATTCAAGTATTTGAAGGTGAAAGAGCTATGACAAAAGATAACAATCGTCTGGGAACATTTGATCTAAC[A/T]GGCATTCCTCCTGCGCCTCGTGGAGTTCCAAAGATTGAAGTTACTTTNGACCTGGATGCCAATGGTATACTCNACGTTTCTGCCAAAGATACAAGTTCAGG	DIAVI-09JAN12-CLUS05605_1	heat shock protein 70
CRW1731	LG4	236.31	ACAGACTATCTTAAAGGAAAGGGCAAAG	CTCCTAATATCAACAGTACACCCTGAAG	ACAGACTATCTTAAAGGAAAGGGCAAAGAGAATATAGATAAAATTCATTGTGAGAGAAACGTATATAAGTGTATAAAAGAAAGTCCGATG[A/G]TTAAGTTAATGATGGGGGCTTTGAAGGCTTCAGGGTGTACTGTTGATATTAGGAG	DIAVI-09JAN12-CLUS05614_1	cg5131 cg5131-pa
CRW1732	Unknown	N/A	CGGAGTCATCGACAAAGCATTAG	CCTTGTCCATGATTCCAGTTTGTTCA	CGGAGTCATCGACAAAGCATTAGCTGGTGCTNAAGCANTTGGCAAGAAAATTGAAGAAACTGGAGT[C/T]ATCGACAGAGCTCTAGCTGGAGCAGATGCTCTTGCCAAAAGAGTTGAACAAACTGGAATCATGGACAAGG	DIAVI-09JAN12-CLUS05619_1	#N/A
CRW1735	Unknown	N/A	GATGACCATAGCTGATTTCAGTCTGT	TCCCTCGAAGTTTAGGTGACTATAGG	GATGACCATAGCTGATTTCAGTCTGTGGACTTCTACAAGTAACTCCAATTCTTTTGTACCGATTGATGCAGCGAAATATCCCAAGGTTACTGCTTGGT[C/T]CAAAAAAATGGGAGAACTGCCCTATAGTCACCTAAACTTCGAGGGA	DIAVI-09JAN12-CLUS05623_1	glutathione s-transferase 6a
CRW1737	LG2	52.03	GCTGTGATAGCTCGTAAAGTGTTG	GCGGATGTACTTAAGCATTATCATGAGA	GCTGTGATAGCTCGTAAAGTGTTGCAACGGNCCAGTTTGCAAATTTTCACTAGTAATCGTCTATCCCTATCAGACACAATTCTCGGTCTACCC[A/G]AACTTTTGCCTTTGGGTTGGACTCTTCCACTCTCATGATAATGCTTAAGTACATCCGC	DIAVI-09JAN12-CLUS05641_1	minos transposase
CRW1738	Unknown	N/A	CTGAATCATCCTTGTTGTGGGTTTC	CAGCGAGCAAATAAAAGCACCTA	CTGAATCATCCTTGTTGTGGGTTTCATATAGTTTAAAGAAGTAACAATNCTGGGATTTT[C/G]TCCGTGATTTTGGAATTTCGCAGGCTTTACTGTGTTATAAAGTTGCAAGATCCATGTTTTTGTTCCTTGGCCTAGGTGCTTTTATTTGCTCGCTG	DIAVI-09JAN12-CLUS05647_1	PREDICTED: uncharacterized protein LOC100893421
CRW1739	Unknown	N/A	GATAAAGAAGTATTTGATGCGCAAGCA	CCACTAGTTTGTTTCCCTTCTTTCTGAT	GATAAAGAAGTATTTGATGCGCAAGCATTAGATACANATTCGTTTGCGAAATCACTAGGCCTAGCAATACCACCTAGAATAAGATT[C/T]TTACAAAGGATGAATGCCAGATTGAAAAATCAGAAAGAAGGGAAACAAACTAGTGG	DIAVI-09JAN12-CLUS05648_1	probable atp-dependent rna helicase ddx10-like
CRW1741	LG2	75.81	CGCAAAATATTCGAATGTGCAAGACT	GGCATACAAGGCTACCATTCTCAAA	CGCAAAATATTCGAATGTGCAAGACTTGAGATTTAAAAATATCGTTATTTGATTGGGCGCGAACGAGAAAGTAATCTTGGAGTATGAAAAACTT[C/G]TCTTTCGAAAATCCTAACGGAGCATTTGAGAATGGTAGCCTTGTATGCC	DIAVI-09JAN12-CLUS05663_1	#N/A
CRW1742	LG6	77.2	CCCATCAATCAGAACGTGTCAGT	CGTCCTGTATCATTTGATTCCTCTCATT	CCCATCAATCAGAACGTGTCAGTCNANAATGGCACAATACTTCGGATTATTCGTCCGAAGGAGAAAA[C/T]GAAGTTTCTTCGACCAAAACTATATCACAGAATGAGAGGAATCAAATGATACAGGACG	DIAVI-09JAN12-CLUS05665_1	protein unc-84-like protein a
CRW1743	LG2	62.71	CTGGCTGGGCATAAGTCAGTAT	AGATCCTGACCGTAAAACTGTTTCAA	CTGGCTGGGCATAAGTCAGTATGCTAGTCGACCGTGAAACGAACGAATAGACCGTTTTTTTTTCACGTGTTTAGT[A/C]TTAAGTTTACGTTATAATAATTGTGTTTTTATTGAAACAGTTTTACGGTCAGGATCT	DIAVI-09JAN12-CLUS05666_1	#N/A
CRW1745	Unknown	N/A	CTTACAACAAACACTACAACCCAATGTG	GCAACAATGAAGGATGACAGGAATCTAT	CTTACAACAAACACTACAACCCAATGTGTTCCATTTACTTATCGAAAGACTGCCNGCTGTGGCACCTCGNCTCATGAAANCNCAAAGTGGTCAAAGCGCTTCATTGCAAGAAGATGATGTTGAGTGATTGTAGATACCTTTTTGCTCTTT[C/T]ACTAGTCTCATTTTGTTAGAACTGTNATAGATTCCTGTCATCCTTCATTGTTGC	DIAVI-09JAN12-CLUS05668_1	mitochondrial import receptor subunit tom20 homolog
CRW1746	LG5	41.56	GCGAAGGTGTGTTTGCTGATCT	GTTTTCGTTGAGGGACAGCACTA	GCGAAGGTGTGTTTGCTGATCTACCACTTACAGAGCTAAATCTGATGAA[C/T]AACAGCATAGAAATCATTCATCCAAATGCTTTCGACAACATGCCTAACTTAATAGTGCTGTCCCTCAACGAAAAC	DIAVI-09JAN12-CLUS05675_1	variable lymphocyte receptor a
CRW1747	LG8	116.55	AGCCTTAAACAATTAGCATCCAGTGAT	CCGAACGGATCTGTACTACTCAGT	AGCCTTAAACAATTAGCATCCAGTGATNTAGNTAATGGNTTCACNGTTATACATTGGTTGTAATATTGTCACATANNAATTTTTGAAGCAGTTCGACCATTC[G/T]AGGCAACTCTCGTCTCNGACTGAGTAGTACAGATCCGTTCGG	DIAVI-09JAN12-CLUS05677_1	#N/A
CRW1754	LG8	119.64	CACAAACGCTCTGGCTACAAAA	GGAGCTCCACAGGCTATTATTCTATATC	CACAAACGCTCTGGCTACAAAAAAATGAATTTTGTGTGGAATCATAAATTAGCTTATATTTGTCCACTGCTGAGAATAGNCCTCCCGTAAAAT[G/T]TTCCACCTATCTCTGCCTTGAGCTTCTTTTGCGTGGAATGGATATAGAATAATAGCCTGTGGAGCTCC	DIAVI-09JAN12-CLUS05716_1	#N/A
CRW1755	LG7	90.65	AAATATGGGATGCGTGATCATGGT	GGCAATAATAAGGTAAGCGAACGAAATA	AAATATGGGATGCGTGATCATGGTGGGGATACACGAAACTATGCCAGCGCCCGTAGCGGCGAAAAATGACAACTTT[G/T]GCGAATAATGATTAAATAATATTTTTTTATAATAGATATTTCGTTCGCTTACCTTATTATTGCC	DIAVI-09JAN12-CLUS05719_1	#N/A
CRW1756	Unknown	N/A	GACATTCGACCTGATGACCATAAAGA	GCCAGCTCAAATAGTGTAAAAGTAGTG	GACATTCGACCTGATGACCATAAAGACCCGAACGGTCATTACTTGTCGTTTAATGAAGTAGCTGCTCAGTGCTTTGTCTTCTTTATCGCTGGTTT[G/T]GAACTTCGTCNACTGCCACTACTTTTACACTATTTGAGCTGGC	DIAVI-09JAN12-CLUS05724_1	cytochrome p450
CRW1757	LG4	164.27	TGCCACAGTGTCCAAAATATTGAGA	GCTATTATGGACGAAGCAGCAAAATT	TGCCACAGTGTCCAAAATATTGAGACTACCACTAAAGTAGATGGAAATAGCA[A/C]AGTATTAAACATCACAGCTCTGGTTTTGCTTAGTTTATTCTGAGTAGAAATGGGTAGTTTCATNAATTTTGCTGCTTCGTCCATAATAGC	DIAVI-09JAN12-CLUS05725_1	isoform c
CRW1759	LG5	114.55	CATTTGGTTGAGGAGCATCAGTTTG	ACGGAACCGAAGTGGTAAATCAAAATA	CATTTGGTTGAGGAGCATCAGTTTGGTTATCAGCATTACCATTAATTTCCTGTTCACCATTTCCTGACCCTTCTGG[A/T]TCGCTGTTTTGAGGAACTGTGGTATTTTGATTTACCACTTCGGTTCCGT	DIAVI-09JAN12-CLUS05730_1	#N/A
CRW1760	LG1	139.18	CGCAAGTTGTGGATTGGAGAATT	CCCCTGATGTACTTCATAAAAGCCTTAC	CGCAAGTTGTGGATTGGAGAATTCCAACCCAGATTTATTTAG[A/C]AGATCGNGCAACTGTTTAAAATTTAAAGGAGGGAAGAAATTTCTCCCGTCTNTATATCTAAGATTTCGTAAGGCTTTTATGAAGTACATCAGGGG	DIAVI-09JAN12-CLUS05735_1	hypothetical protein TcasGA2_TC012093
CRW1761	LG3	125.02	TCGGTCAGCTGGAGTAGATCTTTA	CCCTACGGATATAAAACTTGGAAAGTGA	TCGGTCAGCTGGAGTAGATCTTTACTTCTGATGATGCTAGGACAAATAATGCGAACAATT[A/C]TTCGTANGTATTTGTTAACAAAGAGCTGCAATTTGTCTTTGGTTTTTGTCACTTTCCAAGTTTTATATCCGTAGGG	DIAVI-09JAN12-CLUS05750_1	endonuclease-reverse transcriptase
CRW1763	Unknown	N/A	TCGATAGGTGTCACTGTTTGTGTTC	AAAATCGGTTTTATTGTACCAACAGTTTAA	TCGATAGGTGTCACTGTTTGTGTTCGGTGCGTCGNTGATTTTGGATATACGTATAATGACACTAGTNTNATCTNACGNTAAATACATACATGTATTTGACTTGTATACATAATGTACTTGACCCATAGACGTGA[C/T]ACTTTGTGNGATAGGAGTTTANAGTTTTATTAAACTGTTGGTACAATAAAACCGATTTT	DIAVI-09JAN12-CLUS05755_1	#N/A
CRW1764	LG8	278.09	GCGATTACAACAATTAAACAACGCTGTA	GCGCTGAAGAACCTTGTCAAA	GCGATTACAACAATTAAACAACGCTGTATAATCGGTACAATATACATTTGACCTNNTTTGAGCAATTTTNAAAGTTATTTTACCATAAGGAAAAT[C/T]TCGTCAATATCGGCATGCTTTGACAAGGTTCTTCAGCGC	DIAVI-09JAN12-CLUS05772_1	proteasome activator complex subunit 4
CRW1765	Unknown	N/A	GAGCTGGGCTGGTTACTGAATAA	TACTCGAAATAAGTACCCGAAAAATTCG	GAGCTGGGCTGGTTACTGAATAATTGTACTCGGGTANAGAGTANCNGGTACTTTTCATATTTGAGGAACGAGTACANAGNACCGAGTNCATTGNTCAAAAAAAG[C/T]ACTCANAGTACAATTACCCGAATTTTTCGGGTACTTATTTCGAGTA	DIAVI-09JAN12-CLUS05782_1	#N/A
CRW1766	LG7	92.78	CAAAGTGGATGGCAGTTGGA	TAGAACTGGTTTCCAGGTCATAAAAG	CAAAGTGGATGGCAGTTGGAAANATNGANATAGNTCAAGGTCTGCTTTCTNTTANNGGAGANGAGATAGAACGAGCAAACCA[G/T]TTTAAATACCTNGGCAGNTGGTTAAATGTAGGTAAATTCTGACTCTNATGAAGAGATANTAACCAGGATCGAAATATNANGCNAGGCTTTTATGACCTGGAAACCAGTTCTA	DIAVI-09JAN12-CLUS05790_1	endonuclease-reverse transcriptase
CRW1768	LG6	20.29	ACCGCTGCTTTAAGGGCTT	GGCTAATTCGTGTCTTCTCCATAGTA	ACCGCTGCTTTAAGGGCTTTANGTCGGANGTTAATTAATTCATATNTTCTAGTGAT[C/G]TCCCATGGATGGATCGTATTCGCTTCAGGAAGTCTGGATGAATAACAAATTGATCTGACTTACTTGTTTATTTAATCACTACATACTGCACTGTTTTACTATGGAGAAGACACGAATTAGCC	DIAVI-09JAN12-CLUS05801_1	#N/A
CRW1769	LG2	45.98	CCCAAAATACAACTAATTCGACGACATC	GATCAACTTGGCCGCTGTTC	CCCAAAATACAACTAATTCGACGACATCGAGTCCAACCACAAACGATAACGCCTCTGGAGGACAAAACAC[A/G]GCTGGTTTTCCTCCAAATATGCCATATTTTAACATGAACAGCGGCCAAGTTGATC	DIAVI-09JAN12-CLUS05805_1	homocysteine-responsive endoplasmic reticulum-resident ubiquitin-like domain member 2
CRW1770	LG4	202.73	CTGGTCATTTGTTGTTGTTATTGCTAGT	GCATAGGACTTGTCAAAGACATACGATT	CTGGTCATTTGTTGTTGTTATTGCTAGTTTGAGGAAAANACTATCNAATAAGCCAAAACATCGAGATGTAACTTTTCATTTCAAATACGTGGTTAAAT[C/T]CAGTATGCAAAAATACTTANAATAAAATCGTATGTCTTTGACAAGTCCTATGC	DIAVI-09JAN12-CLUS05821_1	#N/A
CRW1771	LG4	140.3	CATACTCTCAGGTGCTCCACAT	GAACTGTTCATCCTACACCCAGAA	CATACTCTCAGGTGCTCCACATTCTGTNTTTGCCCANATTCACAAANTGCGTCGTTATCTGTNTTTATACCCCATTTAATGAGGTTCTGTTTTACAGGGGCAATGTCAATGCGTATGCGGTTGAGTG[C/T]CCGCCAGGTTCATTCCATTGGGTAGTTCTGGGTGTAGGATGAACAGTTC	DIAVI-09JAN12-CLUS05825_1	rna-directed dna polymerase from mobile element jockey-like
CRW1773	LG3	49.03	GCGGCGTCTTTACCAAACGTA	TGGACTTTCGGCATTAGCAAGA	GCGGCGTCTTTACCAAACGTAATAGGGGTAGCTGGGGTGCATCTTTCCCGAACGTTATGGGGG[C/T]AGTTGGTGTGGCGTCTTTACCAAACGTTATAGGCGTCGGTGTGGTCTTGCTAATGCCGAAAGTCCA	DIAVI-09JAN12-CLUS05837_1	ran-binding protein
CRW1774	LG4	84.2	AGTACCATGTGCTGGGAGAAATC	CAATCTTCGAAGGCTGCTAGGT	AGTACCATGTGCTGGGAGAAATCAACAAGCAGCACTGT[C/T]TTAGACATCAACTCTCCCTCTCTCTTACCCCACTACTTTCACCTCGATTCATTGCTCGGTGTCGACCTAGCAGCCTTCGAAGATTG	DIAVI-09JAN12-CLUS05839_1	#N/A
CRW1775	Unknown	N/A	GTCGGGAAAACACACTGATCATCT	GCTTCCTGAAATGTTGGTTGATG	GTCGGGAAAACACACTGATCATCTACAAATCACGATGGAAGTGGATGGAGAG[A/G]ACATGATATTAGATTTGACCATTAACAAAGATTTNATTCCTGAAGGATTTTTCCACAAACATCAAAAAAAACGGAGATTACAAAATTCATCAACCAACATTTCAGGAAGC	DIAVI-09JAN12-CLUS05844_1	disintegrin and metalloproteinase domain-containing protein 12-like
CRW1777	LG7	233.7	CAGTCGTATTTCAATGCAGCAGAAT	ACATGTTTTGACGCAGTGATACTACA	CAGTCGTATTTCAATGCAGCAGAATGTAGCATTAGCGGCTCAANACGAATTATAAGATGT[C/G]CCGTCGGTAAACTTATTTAAATNTCACAATATTTAATTGATAATGTAGTATCACTGCGTCAAAACATGT	DIAVI-09JAN12-CLUS05850_1	mitochondrial carrier protein
CRW1778	Unknown	N/A	TGTTGAGTTGTTGCGTGCAG	CAAGTTCCATATAGAGGAGACGTACAGA	TGTTGAGTTGTTGCGTGCAGCGCATGAACGTAGCTCTTCGCGGTA[A/G]TTCTTTCAACTTGGAAGCTCCGGTATAGGTGCAAGCACTTCGAAGTCCTCCCAAAATGTCTAGAACAGTCGTCTGTACGTCTCCTCTATATGGAACTTG	DIAVI-09JAN12-CLUS05855_1	gmp reductase 1-like
CRW1779	LG6	179.75	CCTTTAGAACAGCAAGTACCCCAAA	GTTTGTAAGGTCGTAGGAAGTACCA	CCTTTAGAACAGCAAGTACCCCAAAGCAGTGGCATTATTCTTAGTAACGGTAACGGTACTGGAGTTCAACTAGTACC[A/G]ACAAGACTACCGAATGGAGATTTAGCTCTGGTACTTCCTACGACCTTACAAAC	DIAVI-09JAN12-CLUS05860_1	protein hairy-like
CRW1781	Unknown	N/A	CGTAAGCAGTTACCTCCTAAGACTATCA	GTACGCGGCTCAGTTTAGAAATTAC	CGTAAGCAGTTACCTCCTAAGACTATCATTTTATTTCCAAAGTAGTATTTTTAGATANAGATAAATTCGCAAAAGACTGTACTTAT[C/T]GCTTTGTACAAGAAACATAAAATTGTGTCTAAGTTACGTAATTTCTAAACTGAGCCGCGTAC	DIAVI-09JAN12-CLUS05868_1	#N/A
CRW1783	LG9	77.16	AAGGCTTTCGTATTCTTTTGAACTATCT	CCCATCACGGTTCCTTGAAATATCTTA	AAGGCTTTCGTATTCTTTTGAACTATCTAATTCTTCTTTTACAGGCCAACAGAGAGAAGGATTTACTCCTGAAGCTTCTCCATAA[C/T]GTCCATAGGTACNTCTAAGATATTTCAAGGAACCGTGATGGG	DIAVI-09JAN12-CLUS05873_1	growth arrest and dna-damage- gamma interacting protein 1
CRW1784	Unknown	N/A	TGTCGGTTGAAATTCTGCTGTGA	CAACAGTTCTTAACGCAGGTAAATGG	TGTCGGTTGAAATTCTGCTGTGACCAATAAGTTTGACTATTAGAGGTTTGATGATTTGGCATCTGGCCAGCATCTATTAT[C/T]TCTATTGTGACAGGTTTTCCATTTACCTGCGTTAAGAACTGTTG	DIAVI-09JAN12-CLUS05877_1	#N/A
CRW1785	LG7	92.78	GCTGAGTTAATCAGTGTTCGCTTCTA	CTTCATGATCTAGAGGGAAACTTCCTT	GCTGAGTTAATCAGTGTTCGCTTCTAATTAATTCTAATTATTTACTTTTATGTAAATAATTACTTAAAAACC[C/T]CTCATGTCGTCTATGACATTTGGCCAAAAATCCTTTCAACCTACACCCCCAGAAAAAGGAAGTTTCCCTCTAGATCATGAAG	DIAVI-09JAN12-CLUS05881_1	phosphopantothenoylcysteine decarboxylase
CRW1790	Unknown	N/A	CGCCTCTATCTGCTACGGAAAATA	CTAGAAGCAATTGACAAAGGTGCAT	CGCCTCTATCTGCTACGGAAAATATTTATAATAATGTAGAAAGTGACCATAGTTCGGTTTCTTCGGATGAAAACTCTATTACTCTACCTCCCCCAAGTCATCCTCC[G/T]CCTCCTCCCCCAGATGAATCNTTATATGATGCACCTTTGTCAATTGCTTCTAG	DIAVI-09JAN12-CLUS05895_1	15b cg4937-pb
CRW1791	Unknown	N/A	TGGTTTTTGAAGCTCGACATAGTGTATT	TTTAACTCATTCACTGCTGGTCACA	TGGTTTTTGAAGCTCGACATAGTGTATTAATTCTGCTAAAAATATAAAATTTTTTTTTTTGAGTTGTGACTACTAGGAGGGGTCAGCA[C/T]GGAGCCAAGCACGCCAGCGTGGTGTGACCAGCAGTGAATGAGTTAAA	DIAVI-09JAN12-CLUS05896_1	#N/A
CRW1792	Unknown	N/A	ACTCATGGAAATTGTGGAGGAAAACA	GGGAGGGTTAAAATTGACAGGTTT	ACTCATGGAAATTGTGGAGGAAAACAAGATAATATTAATATTAACTGTGTTAATGGAATATGTGAGANAAATGACAATGGAATTAGGATNCANCTACCACAACCTGGAGTT[A/G]TAAGCGTGGGAATAGTATCTGACAATAAACCTGTCAATTTTAACCCTCCC	DIAVI-09JAN12-CLUS05911_1	#N/A
CRW1793	Unknown	N/A	CGCACTTGTTGATGGAAGGTTATC	CATGTCAGCGTAGAGCAAATGTAAAA	CGCACTTGTTGATGGAAGGTTATCGATAATGTTCAAATTATTGTAACTATATTCATTGGCTACTGTTGGATT[C/T]TGTAAGATTTCCTTGAGTTTGTGAAGTTCGCTTAAATTTAAATTTGTGCTTGCTAGTAATTCTAATTCACTAAAGGTTAACTTTTTTACATTTGCTCTACGCTGACATG	DIAVI-09JAN12-CLUS05925_1	cg4644 cg4644- partial
CRW1795	Unknown	N/A	CAGGCTTTTAACTCATGTCTTTCAATCT	AAGGTGAACACTACAATGAATTCGATCA	CAGGCTTTTAACTCATGTCTTTCAATCTGACTATCATTATTAAGGTCCATCTTTTTAAGAAGTATTGCTAAACGTCTTTTGGCCTCNTCTGGAGGNAGTTG[A/G]TCGTACATTTCAGCCTCCTTGTGGCTTCCCAAAATGGCTTCATGATCGAATTCATTGTAGTGTTCACCTT	DIAVI-09JAN12-CLUS05930_1	low quality protein: reticulocalbin-2-like
CRW1797	Unknown	N/A	GTTACATTGGTTTCCGGAGGTTTAGA	GTTCTACGTCCGTATGAATTGAGTGA	GTTACATTGGTTTCCGGAGGTTTAGACCATGGTCTAGGATTACTTCNTCTTGG[A/G]TACTCTTCTANTTCTCAGTTAACGGTTGAGGNCTANATAAAAGACGGTCACTCAATTCATACGGACGTAGAAC	DIAVI-09JAN12-CLUS05947_1	#N/A
CRW1798	LG2	62.11	GGTTATGGAGGATTCTTTTCACTGTCAA	CACTGCACCTTAAAGTTAGGCAAAT	GGTTATGGAGGATTCTTTTCACTGTCAATTATGGATCGTAATTATCGGCANAACCTTAGTAAAGAAGAAGGTTA[C/T]GAACTTTTGAAAAAATGTGTGAAAGAAGTTCAGAAAAGATTGATCATCAATTTGCCTAACTTTAAGGTGCAGTG	DIAVI-09JAN12-CLUS05948_1	proteasome subunit beta type-2-like
CRW1800	LG8	52.39	CTCCTGACCCTCGGATTGG	CGCTTCTGTCAGTTGTTTGTTGA	CTCCTGACCCTCGGATTGGGGCCACGCGCATCTCGCCCAACTCCGCTGCC[C/T]GTCGGGCCTCAGTTGTGGTTGGTGCTNGGAGGCTCACAGAGGTGCCCCACGGTTGTCAACAAACAACTGACAGAAGCG	DIAVI-09JAN12-CLUS05951_1	zinc finger
CRW1802	LG6	127.73	ATGTGCGCCTATACAATGAGGAA	CCCTTTTATCATTTCCAAATGTGTGCAT	ATGTGCGCCTATACAATGAGGAACGCAGGGGCTGTCATCCATACACA[C/T]TCCAAGGCTGCAGTGCTGGNAACAATGCTATTTCCAGNCAAAGAATTTAAATGCACACATTTGGAAATGATAAAAGGG	DIAVI-09JAN12-CLUS05959_1	probable methylthioribulose-1-phosphate dehydratase-like
CRW1804	Unknown	N/A	CGGCTCTGTTGAAAGAAGCTACA	AGACCTATATTCTGACACCACATTCTCA	CGGCTCTGTTGAAAGAAGCTACAGAATGTATAACCCTTCTAA[A/G]TCAAAATCTAAGATTATTNGTGGAAGCTCTAGTTTCCGTAGAATGGATTGACAAANATGAGAATGTGGTGTCAGAATATAGGTCT	DIAVI-09JAN12-CLUS05961_1	rna polymerase i-specific transcription initiation factor rrn3-like
CRW1805	LG9	77.16	GACTAAGTCCAGGGTAATTTATGCAGAT	CATAAACTTTAAGATGAAAAGTTACGCGTCA	GACTAAGTCCAGGGTAATTTATGCAGATATGCCACTATAACTTGTTTAAATGTGATTACTG[C/T]TTGCACTTAAGNCGCAGTGACAACTGATTATCTNCCAATAATTCAGATNTAGGATGTGAGATAATTCAGTTTNACTTACATGACGCGTAACTTTTCATCTTAAAGTTTATG	DIAVI-09JAN12-CLUS05964_1	#N/A
CRW1806	LG1	73.53	GGACAGGCAGCCTATTGTTCT	GTTTCCAACTAACTTCATCATCCTCTGA	GGACAGGCAGCCTATTGTTCTCCGTTAGGAAAATTACTTTTTCGAGT[C/G]GAAGGGGTCAAGAGTGTGTTTCTAGGTCCAGATTTCATTACTATAACCAAATCAGAGGATGATGAAGTTAGTTGGAAAC	DIAVI-09JAN12-CLUS05977_1	nfu1 iron-sulfur cluster scaffold mitochondrial-like
CRW1809	LG5	245.81	GTAAAGCATGACACAGAACGAAAGTTT	GCATCAAGGATACTGTATTCTGTGGATT	GTAAAGCATGACACAGAACGAAAGTTTGAACACCACCTAAGGAAATATGAGTANTCAAANGCTTTGAATAGTGTGCTTCT[A/G]CCATATGTAGCAAACAAGAATCCACAGAATACAGTATCCTTGATGC	DIAVI-09JAN12-CLUS05981_1	u3 small nucleolar rna-associated protein 15 homolog
CRW1810	LG5	234.84	GTTAAAGAAGATCGAGGATGCTGAAGTA	CGTGGGTAACTAAGTTGTTGTTTCTG	GTTAAAGAAGATCGAGGATGCTGAAGTAAGCTTGTGCAGGTCCGTTTTGATCAATAACACCATGAAGCGGTTACAAAGAGA[A/G]GCCAAAGAAGAGAAGTTGCAGAAACAACAACTTAGTTACCCACG	DIAVI-09JAN12-CLUS05982_1	isoform a
CRW1812	LG8	174.78	TCGGCGGCTCAAGCTATG	CGTGTTGTAGGAGTACTGAGCATT	TCGGCGGCTCAAGCTATGCTGTTGAGACAGGCCGAAGTGAGGCGATCGTGGACCTCAGC[A/C]GTAGCTTGGTTACAGGACGAGCTGGAGAGGAAGTACCCCCCNAATGCTCAGTACTCCTACAACACG	DIAVI-09JAN12-CLUS05987_1	probable ubiquitin carboxyl-terminal hydrolase faf-x
CRW1813	Unknown	N/A	ACTATCGTATTGCGTTACCTACTCCTT	ACAGGGCGTTTAGTTTTTAATTAGATACA	ACTATCGTATTGCGTTACCTACTCCTTGTAAATTAGTAATTTCGGAACTTAAAGTATTCCTTTGAATCTGCNGATGGACTCGATACTATAGTGGAATAATAAGCAATGTTGCCGATTTTAG[C/T]GATTCCTTCAATGTGGTGTATCTAATTAAAAACTAAACGCCCTGT	DIAVI-09JAN12-CLUS05993_1	#N/A
CRW1814	LG6	81.33	AAATACAATTGTTCATGGCCTGCATAAA	GCATCATCATTATGAGTCCTTCTCCTG	AAATACAATTGTTCATGGCCTGCATAAAGATAGACCAGAAGCTGTGGACAACTTAGTAAAGAGTGT[A/G]GAAGATCAAATAGCTAAAAGAAGTAAATACTCCAGGAGAAGGACTCATAATGATGATGC	DIAVI-09JAN12-CLUS06005_1	pre-mrna-splicing factor syf2
CRW1815	LG5	221.58	AGGATAGTGACTTCAAAATGGCGTTT	GCAAGGGTCCTTCATGGTTGA	AGGATAGTGACTTCAAAATGGCGTTTGTTCTTAACAATCCGTCCAAATATACTCAGCGTGCG[A/G]TCATACGAATTTCAACCTTCTGCGGGCAAAGTTATGTTAACATGTTTCTTCAACCATGAAGGACCCTTGC	DIAVI-09JAN12-CLUS06017_1	#N/A
CRW1818	LG8	134.13	AAATCAGTGCTACCAAATCCAAGGAT	CGCTACCACTATCGGAAAGAGATT	AAATCAGTGCTACCAAATCCAAGGATTTCAATGGCTCCTATAACATTCGAACCGGACAACAG[C/T]TTTATGAGTAAATTTAATAAGAAACCACCTGTAGCGCCTAGAAAAAGCCCTAGAGAATCTCTTTCCGATAGTGGTAGCG	DIAVI-09JAN12-CLUS06025_1	pleckstrin-like proteiny-like domain family b member 2
CRW1819	LG5	113.16	CATTCTGCCCCTATAGTCCATTCTAAAA	CCAGATCCAGAAGAAATAGTGATTGGT	CATTCTGCCCCTATAGTCCATTCTAAAAAATCTATAGTTGTATTAGTTATCTATGGACTAGCAGCATCACCTTCAGCT[A/G]TTTCTTCTTGGCCTTCTTCTTCACCAATCACTATTTCTTCTGGATCTGG	DIAVI-09JAN12-CLUS06030_1	rab proteins geranylgeranyltransferase component a 1-like
CRW1821	LG3	59.15	TGCCGTATGGAAATTTAAGTCAGTACA	AACTAGCTAAAGAGTGGCAAAATATTTCCT	TGCCGTATGGAAATTTAAGTCAGTACATTTATCGTTTCATATCACAANTTACGTAATCACGAAAAACATTGTATTAGCAATATTTCTTATGATAAACTAGGTACTTGTACGGGTAA[C/T]TATATATAGTCGTTCAAAAGTCTTCCAGTTGTAGGTTACTATTATTAGCTTAGGAAATATTTTGCCACTCTTTAGCTAGTT	DIAVI-09JAN12-CLUS06040_1	#N/A
CRW1822	LG9	150.79	ACATTAGTCCAAGCGTACAACAACAA	ATCGTCAATTGAAGGGCTTGTG	ACATTAGTCCAAGCGTACAACAACAANGTANAATCTTCTAAAATATTCACGTGTCCCAAGCTGAGGTTATGTCTACTCTGAGAACTAAATTAAA[C/T]GTCCATCAGCACAACAAAATATTTACAGCTTAAATCCNTCACNGACACAAGCCCTTCAATTGACGAT	DIAVI-09JAN12-CLUS06042_1	#N/A
CRW1823	LG5	201.8	CAGTGTAACTTCTCCACCATCTTCAAT	TCTCTTATCAGATCCCCAGCTGTT	CAGTGTAACTTCTCCACCATCTTCAATAATACCTTCCATTTCTTCGTCACTTTCTCTGTGATCTT[C/G]CGCCANAGATTCTTCTTGTTTTCTTTCTTTAAGTCCAACAGCTGGGGATCTGATAAGAGA	DIAVI-09JAN12-CLUS06045_1	probable ribosome biogenesis protein rlp24-like
CRW1825	LG3	55.39	TGAATCTGCATCCAGGTTGTAAAACT	GGAACCATGGATGCGATGCT	TGAATCTGCATCCAGGTTGTAAAACTTCTGGTAGAAGACAACATTCTTCAAGGGANGAAACACCATCATA[C/T]CTTCTACCCCAACCGTTTTCGCCAGCTCCCCATTGAGCATCGCATCCATGGTTCC	DIAVI-09JAN12-CLUS06075_1	endo-beta- -glucanase
CRW1828	LG4	39.93	CAAGTGGTTACTCAACTGAATAGTGGTT	GATGGAGTAATGGTGGCTGG	CAAGTGGTTACTCAACTGAATAGTGGTTAATCTGTCTATCACCATTATTTTCGTCTTTTTTNTTAATCTTAAGACCAACTTTGATGCTNTCNAACTCAACTCTTCGCAGGA[G/T]ATCTAACATTTTTTNTTCATTTGNTGNTGGAAGTGTACTGTCATNAGCAAATCTTAAATTGGAGATTTTTCTNCCAGCCACCATTACTCCATC	DIAVI-09JAN12-CLUS06094_1	endonuclease-reverse transcriptase
CRW1834	LG2	112.3	GGTAAACGAGTCTCTTTGGGATTCAA	GGTTTGTTTAATGGTAGTCTTCCTAGGT	GGTAAACGAGTCTCTTTGGGATTCAAAGGTTTAATATTTAGTACTACCCTGGAAGGCTTAGGTGATACCA[A/G]AGCCGATACATGCANATGTTCCAAAATATACCTAGGAAGACTACCATTAAACAAACC	DIAVI-09JAN12-CLUS06115_1	isoform b
CRW1838	Unknown	N/A	TCGGGTTGTTTAGGTTCTGGTTTT	GGTGCAGGAGGCGGTTT	TCGGGTTGTTTAGGTTCTGGTTTTGGAGTTGTATCTGNTCCGGGAAATCCACCCGGGAAGCCAGGAAAAC[C/T]GCCTCCTGCACCGGGGAAACCGCCTCCTGCACC	DIAVI-09JAN12-CLUS06131_1	#N/A
CRW1840	LG6	94.35	TCTGTGAATTTGCCAGCCTTCTT	GCAGCTAGACAGAAATTTGAAAGTGTAG	TCTGTGAATTTGCCAGCCTTCTTTGCTAAATCTGACTT[A/G]CTAGCTTCATCTATAACTCCTTTAAGCCTTTCCTTAACAGAACCTAAACTTTCTTTAAAAACTTCGCTACCTTTACTAGCTTCTTTTCTACACTTTCAAATTTCTGTCTAGCTGC	DIAVI-09JAN12-CLUS06135_1	mitochondrial import inner membrane translocase subunit tim44
CRW1841	LG6	65.83	CACCTTGGCTACCGTGTGA	CCCTCGTTTTATCCTAGGCTGTTTTATA	CACCTTGGCTACCGTGTGAGATGCCGGCATCTCACACAAG[A/G]TATGACTAGTACCGTGTGAGACGCCGGCTTCCATCGTTATTAAATGATTTAAAATACTATAAAACAGCCTAGGATAAAACGAGGG	DIAVI-09JAN12-CLUS06139_1	#N/A
CRW1842	LGX	41.06	CTAGGCACAAAGACCCATCCA	CGTGACCCACATTGCATAATTTGAC	CTAGGCACAAAGACCCATCCAGGGTTATGACGCCAAAATAAGGGGAAGA[A/G]GATGATTTTCATTTGGCCTAGTTGTCGCTTAATTCGTTTTTTTTTTCATATTTTGTAGAACAGTAAATAACAGTACTACAGTCAAATTATGCAATGTGGGTCACG	DIAVI-09JAN12-CLUS06141_1	#N/A
CRW1843	LG9	79.54	GCTTCAACAGACATGGAAACAACAT	TCTATAGCCTCTCTTTCCCTTGTCATT	GCTTCAACAGACATGGAAACAACATGTTATTATTTTGAGTGTCTTGAAAAAAAATTACATGAAGCCTTAGATAAATTTGCTCAATTCTTTATTTC[C/G]CCTTTAATGAAGAAAGGGGCAATGACAAGGGAAAGAGAGGCTATAGA	DIAVI-09JAN12-CLUS06147_1	agap010315 protein
CRW1845	LG7	92.43	AATTCAGTGCTCGATATCTGCCTTTTAT	ACTTATTGAAGTCGTAAGGCAAGCAA	AATTCAGTGCTCGATATCTGCCTTTTATTTCGTAAAATTCATATATTCGAGCATTCAACC[A/G]CTTCCTATTTTATATGTTTATTTGNTCAGATGCACTCNTTGCTTGCCTTACGACTTCAATAAGT	DIAVI-09JAN12-CLUS06159_1	#N/A
CRW1847	Unknown	N/A	CAGTGGCAGTAGAGTCGTTGA	CCCACTTGGACCCTAACTTAAGA	CAGTGGCAGTAGAGTCGTTGACGTTCGTGGGGAAGTCTCCAGAACCGGGGATTTCGTAAGTGTAAGTTTTGATGGT[A/G]GTGGTAACTTTNGTGTTACCAGGAGGTCTTAAGTTAGGGTCCAAGTGGG	DIAVI-09JAN12-CLUS06183_1	hypothetical protein TcasGA2_TC003493
CRW1848	LG4	82.39	GCATCCATCAACGTCTTGTAAATATCCA	GAGGACGATGACCAGAGATGAAAA	GCATCCATCAACGTCTTGTAAATATCCAACAAGAACCTCGGAGCTGACCTCTTCAGCGGATTCTTACTTATNGTCCTTGGTCTCTTAGGCAAGCCCAAGAGACTCAA[A/G]ATCTCCAATTCCATTTCCCTTTTTTCATCTCTGGTCATCGTCCTC	DIAVI-09JAN12-CLUS06185_1	protein 60a
CRW1850	LG6	74.5	ACATACAATTTGAGCACTTCACTACCAA	CGTCTAATATATGGCAAGGGACTGTA	ACATACAATTTGAGCACTTCACTACCAAAATTTTATGTAAAACTTGATTTACAAGAAAATTTTTCTACAATGTGTCTAAACTGTTTGTAATTAGAACAAT[A/G]AAGTCAGATATCTCATGAGTGTAGCGATTTCATGAAGAAAAATATACCANTATACAGTCCCTTGCCATATATTAGACG	DIAVI-09JAN12-CLUS06189_1	#N/A
CRW1852	Unknown	N/A	AGTTGGTAGGTGTTCTCAAGCTAAAC	CAAGTCCACTATAATCAGCATTGCTTTC	AGTTGGTAGGTGTTCTCAAGCTAAACAGTTTGGTACTACTCAAGGAAG[A/G]TGGCCCAAAAAATCAGCAGAATTTCTTTTACAACTCTTAAGAAATGCTGAAAGCAATGCTGATTATAGTGGACTTG	DIAVI-09JAN12-CLUS06200_1	ribosomal protein l17
CRW1854	Unknown	N/A	TGCGAATGCGAATGAATACTGCTATAA	CTTCCACACCTTGACCACGAA	TGCGAATGCGAATGAATACTGCTATAACCGGAAGCCTTCGATAATTGACTAGTGTTCGAAGAGTTCCTGGAGTGTCCTGGTTC[G/T]CCCAGGGCGATTTCCTGAGGTTCGTGGTCAAGGTGTGGAAG	DIAVI-09JAN12-CLUS06212_1	protein fam102b-like
CRW1858	LG6	121.16	CGGCGCGCTTCTATCGT	TGTGCAGTTCTCGGATTATATGACAAA	CGGCGCGCTTCTATCGTNCATAAGAAATACATTGGCCTATCTAAGCAACTTTCTATT[C/T]TTAACGTGAAATTCTGTATAGATAAATAAATGCGCACTTGACAGACACAAAAATTCTTTANATACTTTTACTCTTCAATATCAGAAGTTTGTCATATAATCCGAGAACTGCACA	DIAVI-09JAN12-CLUS06230_1	#N/A
CRW1862	LG8	126.67	TGATGCAGTGATGAAAGTTAGCCTAAAA	CGTAGTAATAGTGTTGTGCTTGACTCT	TGATGCAGTGATGAAAGTTAGCCTAAAAACCAGCTTCAATAATGTCTATCTAATATCTTTATTCAGTGGACAAAGTTATTTATACTGCAAGCACCGAGTTGACACATCGAATAAAAA[A/G]ATATACTTCCATTTTCAATTCATAGGACTAAAGAGTCAAGCACAACACTATTACTACG	DIAVI-09JAN12-CLUS06248_1	e3 ubiquitin-protein ligase siah1-like
CRW1863	Unknown	N/A	TCAAAATATATCGCCCTTACATCGGTTT	ATGTTCTTATAACGGAGGAGTTGTATTTACG	TCAAAATATATCGCCCTTACATCGGTTTATTGTTTTCNCCCATTTTACATCATTAAATTGTGAGAGCCATGAATTAT[C/T]CACGTCTGTCTGTCCGTCCGTAAATACAACTCCTCCGTTATAAGAACAT	DIAVI-09JAN12-CLUS06250_1	#N/A
CRW1864	LG5	260.03	CAACACCGATTCAAAAGACAAGGTA	TCGTCGTAGTCGAAAGATAGTTATCGT	CAACACCGATTCAAAAGACAAGGTATTTTTCTTACTGAAAATGGTAACCGTCAAATTTATANTGACAGGAAAA[G/T]CTGTATGACCGAGGGAGAGATTGTTTATACGAACACGATAACTATCTTTCGACTACGACGA	DIAVI-09JAN12-CLUS06251_1	#N/A
CRW1866	LG7	50.16	GTCACATCTAATGGAACCAATCTGTCTT	CGTATGAGCTCGTAGGAATTCGT	GTCACATCTAATGGAACCAATCTGTCTTACAACTTGAATTCGTAAGAATAANGTTCAGAATGAAACAAATACGTACAATGTTATATGCAC[A/G]GTTACATTATTTACAAATATTTCTTACGAATTCCTACGAGCTCATACG	DIAVI-09JAN12-CLUS06254_1	#N/A
CRW1871	LG1	96.75	TGGAAACATCTAACGCCATTCTACAAAT	TTGTATTCCTCCACCCAAATATTCAAGT	TGGAAACATCTAACGCCATTCTACAAATGATTGTGTATGTGTTAGGTAACTTCGTAAACATAGGTTTAGCTCTGTATAAATGTCACAGTATGGGGCTGTTGCCCACTTA[C/T]GCCAGNGATTGGTTGGCTTTTGTAGAGCCCCCAATCCGACTTGAATATTTGGGTGGAGGAATACAA	DIAVI-09JAN12-CLUS06264_1	transmembrane protein 85-like
CRW1873	Unknown	N/A	GAACACGGTACAGTCCTGACA	CAAGCAGCTTCTTTGACAATATTCAGT	GAACACGGTACAGTCCTGACACCTGCCTTGAGAGCAGT[A/T]GGTAATATAGTGACAGGAAACGATCAGCAAACNGACTGTGTGATCAACGCNGGAGCCNTNAATGTATTGGCAGACCTTCTGCAACACAGNAAACTGAATATTGTCAAAGAAGCTGCTTG	DIAVI-09JAN12-CLUS06277_1	importin subunit alpha-2-like
CRW1876	Unknown	N/A	GGTCTGATTCTTATTGCTGGGTTTACAA	CAGAAATAAACAGCCAATTCGAAACCA	GGTCTGATTCTTATTGCTGGGTTTACAATTGGAGCTGTATTGGTCTG[A/G]GTCATTTTCAACTAATCAAATGAGCAGCTTCTTTTCTATATCCTCATAAAATTTCTTTAATTCTTCTTCTCTGGTTTCGAATTGGCTGTTTATTTCTG	DIAVI-09JAN12-CLUS06295_1	protein muted-like protein
CRW1877	LG4	124.82	ACTCCAATTTCTGTTGTTTCTCTTCCTT	CCCAGAGACCATCCAGTAGTTTTAC	ACTCCAATTTCTGTTGTTTCTCTTCCTTACACAACAAACTAACAATAATAATTTTTGGATACATCTTCCC[C/T]CAACGGTNTAANCAGAATGATCCTTAANGAAGGGGGAGTAAAACTACTGGATGGTCTCTGGG	DIAVI-09JAN12-CLUS06296_1	nuclease harbi1-like
CRW1878	LG8	128.58	GTTTGTCATCGGCCATGGT	GAGACACGGTTTCGGTGGAA	GTTTGTCATCGGCCATGGTTCGTTCCGGGAGCTGTAGTTGCCCAGTCTTAGTAAAATTGTATGCATCCGCAG[C/G]CAATAATACAATGTAATATTTATTCGGTCTCTTATTTCCACCGAAACCGTGTCTC	DIAVI-09JAN12-CLUS06299_1	#N/A
CRW1879	LG4	81.65	CGCCAGGATGCCATAGATTTGTT	ACAGCAGAAGCTACAAACATGGATAC	CGCCAGGATGCCATAGATTTGTTNTTAGGNTACGGNAAACCGATATCTCCACTAAGAGTAGACAAATCGTGGCGATATATTACTTACCCTTC[A/G]GTACTTTTAGTCGCTGTATCCATGTTTGTAGCTTCTGCTGT	DIAVI-09JAN12-CLUS06300_1	phosphatidylinositide phosphatase sac1-like
CRW1880	Unknown	N/A	CGCCAACAAATCAGAAAGTGGAT	TATTTTTGATATCACTTTCATCAGTGTCTGAAC	CGCCAACAAATCAGAAAGTGGATGAAAGTAATCCGTGGGTTAACGGCATAAAACCAACAAAAGAGGTTGCTGATTTTGTTAGTGG[G/T]TACAGAAAATACTGGAATGAAGTTAATAAAAACAATAATAAAAATGAGGAANAAGNTAAACAAGCGCAAANACNGAACNGTTCAGACACTGATGAAAGTGATATCAAAAATA	DIAVI-09JAN12-CLUS06304_1	low quality protein: u3 small nucleolar rna-associated protein 14 homolog a-like
CRW1882	LG4	169.47	GTGATTCCTCTCCAATTATTCCTCTCAA	AGAGCTGTAGGAAACAAACCGTATTC	GTGATTCCTCTCCAATTATTCCTCTCAAGTTATTCCTATCCAATTTTTGCACAGTATGAGGTTG[C/T]CTTTTTTGGAAACTTAATAATGTTACCTTTTTCCAGTCCGCTGGAATACGGTTTGTTTCCTACAGCTCT	DIAVI-09JAN12-CLUS06319_1	#N/A
CRW1885	Unknown	N/A	CAGAAGTTCTTTGAAATGCGTATTGAGA	CGGAATACGCCCCCAATTTAC	CAGAAGTTCTTTGAAATGCGTATTGAGATGCCGCCTCAACANAGTTTTGCCNGGAGGTATTGACAACAGCGCCGCCAT[C/T]AAGTCGGCGTTAAATTTAGGTTCTAGCACCATGAGNCCGCCNTGNACNCCGGCCCCACGTAAATTGGGGGCGTATTCCG	DIAVI-09JAN12-CLUS06333_1	aael005149- partial
CRW1886	LG9	49.89	TTCCATACACCGAATTACCACATGTT	GCTGCAGGAGCGTGCTA	TTCCATACACCGAATTACCACATGTTGTAATCAGAATCATCTTGATCGAAAGTTAGGAAAAATCCTAG[C/T]AATGTCAGGTATACCACAACATTTCCTGCTATAGTCAAGTAGCACGCTCCTGCAGC	DIAVI-09JAN12-CLUS06340_1	leptin receptor overlapping transcript-like 1-like
CRW1887	LG4	202.73	GCACTTGACTGGATTTCTGGACTTT	GCAGGGTGTCTTCTTAGAACAGTAATT	GCACTTGACTGGATTTCTGGACTTTNATAATGTTAACCAGGTGTTAAGCTATATTTTTCTATGCAAATAATTTGGATCTCC[G/T]TAATATCCTCGTGAGATATGGTATTCACAGTAGTTAATTACTGTATTTGATAGTATTTTAATTACTGTTCTAAGAAGACACCCTGC	DIAVI-09JAN12-CLUS06344_1	#N/A
CRW1888	LG4	107.06	TGACAACTTATTTAGTAGCCGGAACAC	CATCTTCATCCGATTCATCTTCTTCCT	TGACAACTTATTTAGTAGCCGGAACACAGGCTCCACAATCTCACGCCAA[C/T]CATGTGATTGTTATGAAGCTTTCCAACATGCATCAAACTGGTAAGGATGAGGAAGAAGATGAATCGGATGAAGATG	DIAVI-09JAN12-CLUS06346_1	glutamate-rich wd repeat-containing protein 1-like
CRW1893	LG4	202.73	ACAGCTGTAGTAGCCAACAATTT	CAGTATTTGTCCTGTTCCAAGTTTCAG	ACAGCTGTAGTAGCCAACAATTTGGAGATCTCCAGAGACTCTTCGATAAAGT[A/G]TCTATTGTTAGTTCACGATTTACATATTAATATCGGGAAAACCAAAAAGCTGAAACTTGGAACAGGACAAATACTG	DIAVI-09JAN12-CLUS06364_1	#N/A
CRW1898	LG7	61.71	GGGTGGAACTAAGAATGCTAACAGAATA	TGCAAAAACATACGCTAAAAAGAACAGT	GGGTGGAACTAAGAATGCTAACAGAATACAAATACAAAATGTT[C/T]CAGTGTGTTANTGTTNCACTGCCTACGTTTACTAATGATTTGGTATGTTGCTGAATTTTCTGTTGTGCACAACTGTTCTTTTTAGCGTATGTTTTTGCA	DIAVI-09JAN12-CLUS06386_1	#N/A
CRW1899	Unknown	N/A	TGGTGGATACTCTTGCCATTTCAAAA	ACAGCTAATGGTAAAGACATCAAACCT	TGGTGGATACTCTTGCCATTTCAAAAATACGTAGTCAAAATCTACTACCACTGAAGTAGCTGCNGAAGGTGGAATTCTTATTAGAACCTCCAAATAATTGGGTCTTTC[C/G]CGTTGCCTAGCAGGTATGTATCTCAACTGTAAAGGTTTGATGTCTTTACCATTAGCTGT	DIAVI-09JAN12-CLUS06395_1	gpi transamidase component pig-t
CRW1900	Unknown	N/A	TGGTCGGAGGCCGTTACTAA	GCGAGTTAAAAGAGTGGAAGATATACCA	TGGTCGGAGGCCGTTACTAANGTTTTCCTTTCACGAATTTGAANNTCTTGCACTCTTTTANCTCGCTGTTTGGGGATA[C/T]CTTCTTCTGCCATGACGTCCCTTTTTTGTCTTAATTTAGANGAATTTAATCTTTGAGAANTTGGTATATCTTCCACTCTTTTAACTCGC	DIAVI-09JAN12-CLUS06402_1	neuroendocrine convertase 1-like
CRW1904	LG7	54.25	TCGGACATGTAAAGAAAAAGACGAAGA	CACGGTCCCAATATTTCTTTTTTGTTTA	TCGGACATGTAAAGAAAAAGACGAAGATCTAAAGAAAAAAAAGTCATGAAGTCGATAACTGANATAATCAAGCGATATGATGATATATGAATCTTA[C/T]AGTAACGTATTTTTATCCAAAATAATTGAGTTNTAAAGAAAGGAGAGTGATATGAGATTCCAACATTAATTTGTTAAAGTAAACAAAAAAGAAATATTGGGACCGTG	DIAVI-09JAN12-CLUS06423_1	#N/A
CRW1905	Unknown	N/A	GCACTGGAAGCTGAACCAATAC	GCCCTTGAACACAAAATAAACGAAGTAA	GCACTGGAAGCTGAACCAATACGCTTAACCTGTCAAGGTGA[C/T]ATTTCATATAAAACTGATAATGAAATAGAATCGATTCTAAGAAGTATTCTGAACTACCTAGTGATCTTCATATGTATTACTTCGTTTATTTTGTGTTCAAGGGC	DIAVI-09JAN12-CLUS06427_1	mucolipin-3
CRW1907	LG7	54.25	CGTCCAACTTTATTCCAATGGTTATGAC	CACCAAGAACTGAGAGAGCCTTTTA	CGTCCAACTTTATTCCAATGGTTATGACAGCATAGCTCAAGAACTTGTTCCGGCTGTAAACGAAGC[A/G]AAAGAGCTGGGAAAGTGTCTTCTGAACGTTGCTGCTAAAAGGCTCTCTCAGTTCTTGGTG	DIAVI-09JAN12-CLUS06433_1	rab3 gtpase-activating protein non-catalytic subunit-like
CRW1916	Unknown	N/A	GGGCCCAGTTTTAGAAATCAGACTA	CCTTGCTCACTGCTACATGTAAAG	GGGCCCAGTTTTAGAAATCAGACTAATAGATGCTGTAAACNCTAACAAT[A/G]TCGACAAAGTTAGAGNTCTTTTAGAAAGAGGTGTAAGTCCAAACAGTGCAGATTCTGAAAAACGTAGTGCTTTACATGTAGCAGTGAGCAAGG	DIAVI-09JAN12-CLUS06494_1	ankyrin repeat domain-containing protein 54
CRW1917	LG1	149.75	GCAATGGCAGTGTAATATGTAACGAAAA	CTGAAGTTGTAGATTCGGAAGATTCCAT	GCAATGGCAGTGTAATATGTAACGAAAAAAGTAGAATAAATCACGAAATGGAGGATAATCATATCCCTGGAGAAGTACA[C/T]ACAGTTTAGAACGTTTTTNNACCATATGGAATCTTCCGAATCTACAACTTCAG	DIAVI-09JAN12-CLUS06503_1	#N/A
CRW1918	LG1	226.77	TGTGTCTTGGGCTGCTTAACAAT	CATGGAAATAGAACAAGCCCGTAAAAG	TGTGTCTTGGGCTGCTTAACAATGTTATTCCATTCTGCCCTGTCAAAT[A/G]CTTTCCTTNGAGANTGCCTGATGTCCATGGTTTTAAGATCTCCCTACATCTTTTACGGGCTTGTTCTATTTCCATG	DIAVI-09JAN12-CLUS06506_1	#N/A
CRW1921	Unknown	N/A	GCAAAGGAACTAATCTACCACAACCT	GCGTTTCTATCAATCTTCCTGTTCTCA	GCAAAGGAACTAATCTACCACAACCTTTTGGAAATCGATATTATCAATGTAAAGAGATAGTTGGACGTAGACCAGAGTAATGTT[A/G]GAGTAACCCCAGGATTGAGAACAGGAAGATTGATAGAAACGC	DIAVI-09JAN12-CLUS06528_1	i-type lysozyme
CRW1922	LG9	104.65	GTAGTGGAGCTGCTACTAGAACT	GACACATCTGATAGCGAAGAAGAACA	GTAGTGGAGCTGCTACTAGAACTGCTGGAACATGAGGAAGATG[A/G]CGAAGAACTAGAAGTTGATTCTTCTTTATGCCGCTTTTTCCTTTTGTTTTCCAACTGTTCTTCTTCGCTATCAGATGTGTC	DIAVI-09JAN12-CLUS06535_1	srp25 nuclear protein
CRW1923	Unknown	N/A	ACGTCTGTTCAAGAATTCGTAAAAGCTA	CCGGAGTTTCTTTGACAAGAGATGAAAT	ACGTCTGTTCAAGAATTCGTAAAAGCTATGGAGTCTTTCATTAATATTAAAGCAATAATTAATGAAGTACCGTTT[A/G]TAGGACCTACAGTATCATGGATTATTACCCCAATTTTAAGTTTGATTTCATCTCTTGTCAAAGAAACTCCGG	DIAVI-09JAN12-CLUS06538_1	#N/A
CRW1925	Unknown	N/A	AGAGGATTGAATTGCTCGAAGTAGAAAA	CCACATCCATGTTGTCATCCAAAA	AGAGGATTGAATTGCTCGAAGTAGAAAATCTTTTGACAGCAACATACTCAATGTTTGAAAGGTTGGGTACCGAATTTACCTTCGACTCAAAAGGGCAAGATTC[A/G]CTTGCNTTTAGTGATTTTTTGGATGACAACATGGATGTGG	DIAVI-09JAN12-CLUS06560_1	#N/A
CRW1931	Unknown	N/A	TCTTCGGGACCTAATTTAAAAGGTTCATT	GTCGGAGGCACTCTAAATCCA	TCTTCGGGACCTAATTTAAAAGGTTCATTAAACTTTACAGGGCATAGTCCCTGTATTTATTGGCACTCGAAAATATGGAACATTTATTAGTGATTTATTACTAAA[A/G]AAAGTACTANGTCACTGGATTTAGAGTGCCTCCGAC	DIAVI-09JAN12-CLUS06588_1	#N/A
CRW1932	LG9	157.92	GCATCCATCCAGCAGCTGAATT	TTCTTCAATAATCTGCGGCCCTT	GCATCCATCCAGCAGCTGAATTCAGATGCATTGTCATTAATAA[C/T]ATTCTACGAGGAATCACCCCACGAGACTGGCCAACTTTTTATGCGCATTTCAAGGAAGAAGGGCCGCAGATTATTGAAGAA	DIAVI-09JAN12-CLUS06594_1	cell division cycle protein 123 homolog
CRW1935	Unknown	N/A	TCTCCGATAACTTGTTTCACTGACTAGA	AGGATTGTCTTTTGCCCTAGTCTTTT	TCTCCGATAACTTGTTTCACTGACTAGATTTACTAGTGTCTGGAGATCTTGAAATTTTCTGCA[A/T]GAACGGCTGTATCGTCAGCGTATTTGATATTTTTGATTTCTTCAGAGTATAGATTAAAAAGACTAGGGCAAAAGACAATCCT	DIAVI-09JAN12-CLUS06608_1	endonuclease-reverse transcriptase
CRW1936	LG4	96.69	GCTAAATCCTGGAAGCACGACAT	GTTTTGGATTCGTATTTACGCTTCTGT	GCTAAATCCTGGAAGCACGACATANATATCTACCAAATCTCTGTAG[A/G]TTTTCGACAAGCAGAAGAAACGATAAACAGAGATATAAAATATGCTTAATTATGCGAGAATTTGGTATATTNAATAAATTAGTAAAATTATTTATGATTCANACAGAAGCGTAAATACGAATCCAAAAC	DIAVI-09JAN12-CLUS06611_1	endonuclease-reverse transcriptase
CRW1938	Unknown	N/A	GTGCCGTGGCATATTGATCTATTG	CGCAGAACTCCTTGGCTTATAAACTTA	GTGCCGTGGCATATTGATCTATTGGTACTNATCAACGTTATTTGGACTTCTTCTATCTTCTTTCTGAA[C/T]AATGTTACGCAGGATCGATACAATTGCCGTAAGTTTATAAGCCAAGGAGTTCTGCG	DIAVI-09JAN12-CLUS06624_1	#N/A
CRW1939	LG2	206	TCTACACAACCACCCTGAGATGT	GATTGTCTTTGCAACTTCTCGTATCAG	TCTACACAACCACCCTGAGATGTACGGGCTCATAAAAGTGTTAGCTGGAAAAATAATGGT[A/G]AAGAGTTACTCCATAAACACGCCAGCAACTATAGAAGCTGATACGAGAAGTTGCAAAGACAATC	DIAVI-09JAN12-CLUS06626_1	2-aminoethanethiol dioxygenase
CRW1943	Unknown	N/A	GGACTGGCGGTGACTACAATC	GTATTTTTGTGCGTTTTTTGTGTGTTGT	GGACTGGCGGTGACTACAATCCCCGCCTGCAGGGACACTTAGATTTGCTTAACAAAAACTTAAAG[C/T]GCCAAAAGTATGCATGTTTCATTACATAGGTAATACAAGATCAAACAACAACACACAAAAAACGCACAAAAATAC	DIAVI-09JAN12-CLUS06652_1	#N/A
CRW1944	LG1	98.28	CCAAGGTCCAGAAAAGGATTCGTA	GAAAAACGACGAAGAGTGAACATGTAT	CCAAGGTCCAGAAAAGGATTCGTACGGCCCTACTTCACTGGCATCAAC[A/G]TTGAATTCAGCACTAGAAAACGTATCAGACGATGTTTCNCTGGGAGTATTATACATGTTCACTCTTCGTCGTTTTTC	DIAVI-09JAN12-CLUS06678_1	#N/A
CRW1949	LG8	122.95	ACTTTACCGTTTTGCTCTACGGAAA	ACTCATGTTCTTGGAAGACTGGATAGA	ACTTTACCGTTTTGCTCTACGGAAAAATAGAGCCCTATCACTCTCTTNCAANTATCACGGTCTTATGTCTAATGCCCCCTTCTTTTGAC[A/G]CCAAACTGCTGAAGGTTTTTCTCAAAAGTTGTCTTTCCTAAATCAATACAACTGAAGATTTTCTATCCAGTCTTCCAAGAACATGAGT	DIAVI-09JAN12-CLUS06722_1	#N/A
CRW1950	LG7	149.14	GAGAGTTATTCCCTTACTGCAAAGATATT	GTGATATTTTGCCCAAATCGCTATGT	GAGAGTTATTCCCTTACTGCAAAGATATTATTACCACCAACTCTATATCNGAAAATGANGGTTTGAACNTCGATACCAAAGATTCTTCCGAGGAATTATGCCA[A/G]AATATAAGGNAATGGTTAGATNAATCACATAGCGATTTGGGCAAAATATCAC	DIAVI-09JAN12-CLUS06726_1	#N/A
CRW1951	LG6	112.79	CCCTACCCAATTTTGACCACCAA	GGAGTACGCTCGACCTTCTTATTTC	CCCTACCCAATTTTGACCACCAAAATACTGTCTTCCNAGATA[G/T]ACCGAGGAATTGTAACTGAGGGACTGTACTTCCCATCCAGCTCGNACTGGGNGGAAATCGTCTGAGTCAAAGAGTGATNCGAAATAAGAAGGTCGAGCGTACTCC	DIAVI-09JAN12-CLUS06729_1	hypothetical protein TcasGA2_TC008779
CRW1956	LG9	110.17	GATAACTTCAATCTTCCGCGATGTC	CTATCATCAAATGCTGGTGCTTCAATT	GATAACTTCAATCTTCCGCGATGTCCAAATTTAAAGATAGATCTCCCAAATACTATCAAAA[C/T]AATCATACCTGCAATAGAACCAAANAAACAGGATGTAATTGAAGCACCAGCATTTGATGATAG	DIAVI-09JAN12-CLUS06757_1	cg11876 cg11876-pb
CRW1958	Unknown	N/A	CCCGACAAACAAGTGTTACATCAAC	TGTCTCCGCACTTTGTCACTTT	CCCGACAAACAAGTGTTACATCAACAAAACGATCAAGATAACGTTGGAT[A/G]CCGACGTCGNGGACCAGGAAGCNACCGCCGATAGCAAAAATAAAATCGTGGATTTTAAAAAAAGTGACAAAGTGCGGAGACA	DIAVI-09JAN12-CLUS06773_1	#N/A
CRW1959	LG9	157.51	CGAATGGCTCACAATGGTAGAGAA	GCTTCTACATCTTCGCTCCACAA	CGAATGGCTCACAATGGTAGAGAANGAGATGCGTGTAACNTTAGCTTCAAATTTAACNCAAGCTGTACAAGATATCAAGCAATTTAAAGACGGCATTGATTCAAAGAGTTACATGCAATGGGTCGACAAATACCAGGCGCA[A/G]ATAGTNGTCCTCGCTGCTCAAATCTTGTGGAGCGAAGATGTAGAAGC	DIAVI-09JAN12-CLUS06777_1	dynein heavy chain
CRW1960	LG5	268.51	CCTCCTCGCTTTCCAGATTTCTATTATC	CGTGCTGCTATAAACAATTCGCAAT	CCTCCTCGCTTTCCAGATTTCTATTATCTTTTAAACAAAAATATATTAAGCTCTTTGTCTCAACAAAAACATCTATTACGTCATTAGTGAGATTTTGTACTTGACAAAACGGAA[A/T]ACGAATTTATGAGCTTTATTTAAGAAACATTCTAAAAATATTTATAGTAATTGCGAATTGTTTATAGCAGCACG	DIAVI-09JAN12-CLUS06782_1	wd repeat-containing protein 26-like
CRW1963	LG9	101.7	TTAAAGGTGAGAAATTTGACCTCAGACT	GGAAGTGATGTATGAACCGGAAGTAAAT	TTAAAGGTGAGAAATTTGACCTCAGACTTCCGGTTCCAGAGTTGAAACCGGAA[A/G]TACAGTTTTAAAGTCGCCGAAATAGTACAAGCGATATATTATTAGACGCGCCTTAGCAAGACGAGAACAAATATTTACTTCCGGTTCATACATCACTTCC	DIAVI-09JAN12-CLUS06800_1	#N/A
CRW1965	LG6	136.38	GCGGGAATATTATCATAAACGTGTTCGAT	CCAAAGTTCCAGTAGAGCCAGTT	GCGGGAATATTATCATAAACGTGTTCGATAAGTTTGAGATGGAAGTCCTTCTTTTT[A/G]TTGCCCATTTCACCTCTTGCCCTTCCTTTTAGCCTCTAATTTTGTTGTAATAGGTGATGNAACTGGCTCTACTGGAACTTTGG	DIAVI-09JAN12-CLUS06805_1	39s ribosomal protein mitochondrial-like
CRW1966	LG9	32.65	ACTGTTCTTCAAGAATTCTGTTTTTAGCTT	ATCTGAGATCAACTACGTCACGAAAC	ACTGTTCTTCAAGAATTCTGTTTTTAGCTTTTCTGACAGCTTTTCTTATCTCTCTGTCTA[G/T]GCGCTGATATAATCGCCTTTATTNTTAGTTTATTNAGTTGTCTTCCTATATTAATAAAGTGATTNATGCTGTAATGTGAGCCAACATACCAAANTGTACGTTTCGTGACGTAGTTGATCTCAGAT	DIAVI-09JAN12-CLUS06806_1	#N/A
CRW1975	LG8	174.78	GTGAAACAAGAAGTTAAAGTTGGTTGGT	GTACCTGGAGAAGATGCTTGGAAAA	GTGAAACAAGAAGTTAAAGTTGGTTGGTTGTGGAAATTTGGGAGCTGTGCTAAATCCACCATAATC[G/T]GATTCATAATTTCTGGTTAACTGCAAGACGCAAGTTTTCCAAGCATCTTCTCCAGGTAC	DIAVI-09JAN12-CLUS06863_1	spermatogenesis-associated protein 20
CRW1977	LG5	130.56	GTATTGATAGACGGTTAAAGTGCCAGAT	ACTCAAATATTTTCAGTCGCAGTCTATCTTT	GTATTGATAGACGGTTAAAGTGCCAGATTGACCGTTTGTGCAAAATAAGGCCTAAC[A/G]CTCCTAAGTTATCCTAATTAAAATTAGTCAATTAGAATTTAAAGATAGACTGCGACTGAAAATATTTGAGT	DIAVI-09JAN12-CLUS06878_1	#N/A
CRW1978	LG4	260.33	AGGGCACAACATTAGGCTATACAATTTT	GCAAAACTACGTGTACCAAACTGTT	AGGGCACAACATTAGGCTATACAATTTTAGAGTNAGATATACTTAAAATAACATTACCCCTTTAGTCCAATTTAGAAATCTTAGAAATCCGTGCAATAAATACGAAATATCAAAATTGTTCTTT[C/T]GGATGAGCAAATATTCTCTACATCAACAGTTTGGTACACGTAGTTTTGC	DIAVI-09JAN12-CLUS06880_1	#N/A
CRW1981	LG1	7.27	TGTTTCCTCACCCACCTCAATTT	AGAAGCTACTGAGATGCTAGAAGGA	TGTTTCCTCACCCACCTCAATTTCTCATGAGTTTGGGC[A/G]TGTATTTTAACGCTAGCGCTCTCTGCTGCTCGGACGGTTTCTTTAACACTTTGCATNAGATTCTGGGCGTTTCCTTCTAGCATCTCAGTAGCTTCT	DIAVI-09JAN12-CLUS06896_1	vinculin-like isoform 1
CRW1983	LG5	158.26	GGCATGAATTTGGTACAAGCGAAA	CTAATCAAGTACTACAACACCACCAACT	GGCATGAATTTGGTACAAGCGAAAAAGTTTGTTGAAGGTG[C/T]GCCTGCTGTAGTCAAAGCTGATGTTCCCAAGGANGAGGCTGAAAAATTAAANGCAGCCATAGAAAAAGTTGGTGGTGTTGTAGTACTTGATTAG	DIAVI-09JAN12-CLUS06917_1	60s ribosomal protein l7 l12
CRW1987	LG5	256.98	GCTAAAGGGAATAGCACATAGCTAAGAG	CACCAGCAACCATCTTAAGACATATTG	GCTAAAGGGAATAGCACATAGCTAAGAGNATTATTAATATTTAAGCTGAAAGCCATAATNNTATTATGGCGGTAAAAATTGATCAAGTAAAGTAAATTTACCAAAT[C/T]AAATCTGGTGAGTAATTNCAAGNCCCTCCATAACAGGCTGGTANAAGNCANCAATATGTCTTAAGATGGTTGCTGGTG	DIAVI-09JAN12-CLUS06940_1	#N/A
CRW1988	Unknown	N/A	CAAGACAGATCTAGCAAGAATTCCCAAT	CAATCGTTATCTTCTTCGCTTCCTTTT	CAAGACAGATCTAGCAAGAATTCCCAATATTACTCCGGCAAGTCTTCTTATAGAGGAAG[A/T]TCTAGAGTAAGTTCTAGAGGAAGTTCTAGAGACTCCTCTGAAAAAGGAAGCGAAGAAGATAACGATTG	DIAVI-09JAN12-CLUS06941_1	vitellogenin precursor
CRW1990	LG4	136.14	TGTCCGGTAGGATCTAACTTGTCT	CTTGACCCCACTGGGCTATATTG	TGTCCGGTAGGATCTAACTTGTCTCCGTCCATGATTGCGAAANTGTCGTGTTTAAATTTACGANAAATCA[A/G]AAAGAACTTGTTAAAAATGNCACAAAATCTCTCAATATAGCCCAGTGGGGTCAAG	DIAVI-09JAN12-CLUS06953_1	#N/A
CRW1992	LGX	39.08	GCTTGTTTGTTTTATCGAACAGAGTGA	GCAAGTAAAGTCTAGTGAAGCTCGTATT	GCTTGTTTGTTTTATCGAACAGAGTGAATTAGTAGTTGTAAGAAATAGTAAATAATATAATATACACGTGTTCGTTTAAACCAACATTGTGATGNCAAGGCGAAATATTATAAATTTTATTTTTGCATATCNTCAATTCTCCTTATTGC[A/G]ATATAATCTTTTGGTAGAATCACAAATACGAGCTTCACTAGACTTTACTTGC	DIAVI-09JAN12-CLUS06961_1	#N/A
CRW1994	LG3	130.61	CCGCTAGAGACAATAAGAAAACCAGAAT	TGGGCAGTAGAACAGCTTGTATATTTG	CCGCTAGAGACAATAAGAAAACCAGAATTATACCAAGGCATNTTCANCTAGCCATAAGAAATGACGAGGAGTTGAATANACTTCT[A/C]TCTGGTGTTACAATAGCCCAGGGTGGTGTANTGCCAAATATACAAGCTGTTCTACTGCCCA	DIAVI-09JAN12-CLUS06965_1	histone h2a
CRW1995	LG9	132.12	GCCGGCCTTCAGGGTTTT	CGTTCCAGAACTGTTTATTCCAGCTTTA	GCCGGCCTTCAGGGTTTTTACGTCTAGGTCAATGCTTTTTAGGTTAAANGAGTCTAAGCCGTACAAATTAATATTATATAAATCTACGTTTAAACTTTTGTCAGGGTGTAGTTCTGCTCTGT[C/T]TACCTTCAATGGAGATAAAGCTGGAATAAACAGTTCTGGAACG	DIAVI-09JAN12-CLUS06967_1	protein takeout-like
CRW1998	LG8	174.78	GTGACAGCACAATTTCCCCAAA	GGTAGGTCCAGATTTTGTCGAATGAT	GTGACAGCACAATTTCCCCAAAAAAATCGCTATAAACTTANATACTTTNAAAAATTATGTTTACTAAGGAGTCCAAGATAGAGTATTGATGATTAAACAAGAGCGCANTGTAAAT[A/G]AATCCCCACAGAAGTTTTATAAACTTCATNNAATCATTCGACAAAATCTGGACCTACC	DIAVI-09JAN12-CLUS06979_1	#N/A
CRW2000	LG9	77.16	CACTTGCCAAGGTAACACTAAGGAA	CCCAGTGTGTGGAGTTGACAAT	CACTTGCCAAGGTAACACTAAGGAACCTTAGGAAGTCAGCATCAGAAAA[A/G]TACTTGGGAATGACNAGGGAAACCATACGCTTGACAGTTGGTTTTTNANTGGCNATTGTCAACTCCACACACTGGG	DIAVI-09JAN12-CLUS06995_1	#N/A
CRW2005	LG4	147.73	AGGCGCTAATGGTGAAACATCAT	CAGTTGCCGAATCTCCAGAGTT	AGGCGCTAATGGTGAAACATCATGGACACGTTATGGAATATTTGCTGACAACTCACCAGAGGGTGCCAAAC[A/T]AATCTCTGAATTTTGTTCAACAAATAATCAGAACTCTGGAGATTCGGCAACTG	DIAVI-09JAN12-CLUS07018_1	#N/A
CRW2012	LG5	280.84	TCAAATTCCAGCTGTTCGCAAAG	TCCATTGAAGTTAACTGAGGATGCATT	TCAAATTCCAGCTGTTCGCAAAGCTGCTTATATAGAACTGTGGGTTTAAGAAT[G/T]ACTTTACTGGATTGCTTGAAAATATGTGAAATAGACTGCACTAGAAGTTGCAATGCATCCTCAGTTAACTTCAATGGA	DIAVI-09JAN12-CLUS07068_1	comm domain-containing protein 10-like
CRW2013	LG4	202.77	CGGGAGACGCGTTGCTA	AGAGAGCAATGGATCCACCTACT	CGGGAGACGCGTTGCTAGCACTCAATAGATTAATTA[A/G]TATTGGAGCCGGTACCNATTAATAAACTTTATCGACAAAATTAAGGTAAATGTAAATCATTTTTGGACGCTAGTAGGTGGATCCATTGCTCTCT	DIAVI-09JAN12-CLUS07069_1	#N/A
CRW2014	LG7	91.35	GGTGGCGAATCCCAGAAAAC	CGAATCTTTTGACATCTTACGCTCCATA	GGTGGCGAATCCCAGAAAACGTTAAGAAAGAAGGAAGGATCAGGGTNAAATACATCTTCGC[C/T]CATGGTTAAACCACCCCTTCAAGAACCTGTACCTATTATGGAGCGTAAGATGTCAAAAGATTCG	DIAVI-09JAN12-CLUS07084_1	crotonobetainyl- -
CRW2016	Unknown	N/A	GCTGATCCTGGGTTGATATAAAACTTGT	ACAGTAGGCCAGTTTAGGATAGGA	GCTGATCCTGGGTTGATATAAAACTTGTTTTCATGTTCATACGCTTCAAACTTATGTGTATGACCAGATATTAATATATCAACATCCAACTGTCTTTG[A/G]ATTAACGCAATNGATTCTGGNTCTCCCCAAGGTACTACTTGATGACCATGNGATAGTCCTATCCTAAACTGGCCTACTGT	DIAVI-09JAN12-CLUS07115_1	vacuolar protein sorting-associated protein 29
CRW2017	LG2	109.4	AACTTGACCAGGCTGTAAACTACTAC	GACGGATCATTGCTTGTATTTCCATATT	AACTTGACCAGGCTGTAAACTACTACACTCCAAAGTACGATGTACCTGAAATAAAATGGGGCGATGGTCCAGGTCCTGAAGC[A/T]GGGCTTACTATGTTACGTAAATTTATCGTAGAGAATTTAAGAGAATATGGAAATACAAGCAATGATCCGTC	DIAVI-09JAN12-CLUS07118_1	deoxyribodipyrimidine photo-lyase-like
CRW2018	LG5	62.47	GCCAAGAAATCGGTCTAAGTCAAAAC	CTTCACAACTGATGCGTAGGTTCTA	GCCAAGAAATCGGTCTAAGTCAAAACGCCAANAANCCCCTAAAGA[A/G]CAAGAATTGTCTGAAACTATTGAGCATTCGCCACGTGTATTACCAGCTATAGCTACTGTCCAATCTAANGAACAGTTTGAAGTTAAATCAAGGTCTCCTAGTAGAACCTACGCATCAGTTGTGAAG	DIAVI-09JAN12-CLUS07119_1	#N/A
CRW2019	LG4	165.72	GGCCCTGAACTTATTGACTGATTACAA	TGCGCGTCAAATGCATGAG	GGCCCTGAACTTATTGACTGATTACAACTCACCGCTACTCTTTCTAACTTCT[A/G]TTGTACGATTGTTCGGCCAACTAATATGCCGTCCTAAANATTATCACGTAGTGCTCATGCATTTGACGCGCA	DIAVI-09JAN12-CLUS07121_1	histone-lysine n-methyltransferase setmar
CRW2023	Unknown	N/A	ACAGTATTCATTAATTGTGCGCATCAC	CGTTTGAAACTGCATCTGGACATT	ACAGTATTCATTAATTGTGCGCATCACATAGAAATACTTCAAAATCTTTTGATATTCCGATGCCAGGT[A/C]TGTTATACATATTNAAGCATATAAATACTGGCAATGTCCAGATGCAGTTTCAAACG	DIAVI-09JAN12-CLUS07139_1	#N/A
CRW2026	LG2	19.94	CCACGATAGTTATGATGGCAGAAAG	GGAGGATTTTGGTTTTGGACAGGATAA	CCACGATAGTTATGATGGCAGAAAGAGGNGTCGACTTCATTAAAGACAGGTGGAAGCCACAAC[A/C]GATTGGTAATAGATTTGGCAATAACTTTCCCATAAGTGGTAATAATTATCCTGTCCAAAACCAAAATCCTCC	DIAVI-09JAN12-CLUS07169_1	glucose dehydrogenase
CRW2027	LG3	59.15	CCTCAAGTCAAACGCCACTGT	GCCGGACTACCAGCCATA	CCTCAAGTCAAACGCCACTGTGGCCTGAGACTACCCCCTGACAGATACTGCCT[C/G]TCATCTTGCAATTACACCCTCAAGAGCTCCAAGAAAGGCAAAGGAAACTTTANTATGGCTGGTAGTCCGGC	DIAVI-09JAN12-CLUS07193_1	transcription initiation factor tfiid subunit 9-like
CRW2029	Unknown	N/A	CCTCACAGAATGTCGCCAATAATACA	CAGAGCGTTGGTCTCGTCTT	CCTCACAGAATGTCGCCAATAATACANAANTANCTNTANACTTTAAAGTTAGCGCAATCTCTATTGACAATCCATCTGTAAATTCCT[C/T]GTTTGATGAATTGCTGCCAGTAAATCCTATGGTTNAAGACGAGACCAACGCTCTG	DIAVI-09JAN12-CLUS07203_1	#N/A
CRW2035	Unknown	N/A	TGCAGACCTGGAGAAAACGTATTT	CTTAGCCTTCAAGAGAAAAACGAAAGTT	TGCAGACCTGGAGAAAACGTATTTTTCATACGGGTTAAAGAAGTTGCAGCANCACTGTGTCAAGTATATCGANCTAAAATGAGACTACGTTCAGAAATA[A/C]ATCACAACTTTTCCAAAACTTTCGTTTTTCTCTTGAAGGCTAAG	DIAVI-09JAN12-CLUS07226_1	histone-lysine n-methyltransferase setmar
CRW2037	LG8	105.47	GCTTCGAAACAATCTGGGAATCCA	CATTGTTCGATTGTGTCTCCTTTTCTTT	GCTTCGAAACAATCTGGGAATCCAGTGTGGCTTGGCGTTGCTTTTGTTGG[A/G]TTTTTGGGAAGTTTTCTAGGGTTTTATAAATTGACTTATGCCCCTTGGGCTAAGAGGAGGAGGNATNAGGAAGCAAAAGGCTANGCAGATACACTGTATGAAAAAGAAAAGGAGACACAATCGAACAATG	DIAVI-09JAN12-CLUS07240_1	#N/A
CRW2039	LG6	128.33	TGCTCACACTCAGCCAGAAAA	CAAGCAATGGAAAGTCGGTAATGAT	TGCTCACACTCAGCCAGAAAAATTCATAGACCGATCTACACCCGATGTTGCTTGTAATTC[G/T]TATTATCAGTACAAAGAGGANATTGCTATGGTAAAAGAAATGGGTTTGGATCATTACCGACTTTCCATTGCTTG	DIAVI-09JAN12-CLUS07246_1	myrosinase 1-like
CRW2043	LG5	263.8	CTGTTGTTTTCTGCTCTTTCTGAGT	GAGGAAAGATGAAGTGAGTTTAGCGTAA	CTGTTGTTTTCTGCTCTTTCTGAGTTATNTTCTAGTAATGATGGTGATTTAGATGGGTAAACTGTTTATGCATTAGTGGAATAGAAATATTCC[G/T]AGCATCGCCTTTAGTAGCGNGATTACGCTAAACTCACTTCATCTTTCCTC	DIAVI-09JAN12-CLUS07288_1	#N/A
CRW2045	LG2	27	TGGAGCTGATAGAACTCGTGGAT	AGCTTGTGGCTTGCCAGTA	TGGAGCTGATAGAACTCGTGGATACGGTACTGACGTCAATGCTGGACTTAAATACAATTTCCTGCAAAAGAAAAACTGGAATGGAGATAT[C/T]AGCGGACAATACGGCAGACATTTNGGAGGNCCTGGNGGTACTGGCAAGCCACAAGCT	DIAVI-09JAN12-CLUS07297_1	antibacterial peptide cp1
CRW2046	LG8	173.65	GAGGTGCTCACGAAGAAATCCT	GGAGCTTCGTTGCACACTTG	GAGGTGCTCACGAAGAAATCCTCNAANTTTCTCAACTTCTT[A/G]AAGGACCAGAANCACGAAGTGGCCTTGGACCGTTTGCGNTACACAGTCCTTTGCAGTTACGCGCAAGTGTGCAACGAAGCTCC	DIAVI-09JAN12-CLUS07309_1	heat repeat-containing protein 7a
CRW2048	Unknown	N/A	GACAGCTAGATTGGCTTCGTCTT	AAGAAATCGCAGACCACATAGAACA	GACAGCTAGATTGGCTTCGTCTTNGTTTTGGGTTTGTTGGATTAGTTGTTCTATTGATTTGATCTTNTCGTT[A/G]ACTTCGGCTTGAGCTTTTCGGATCTCGGGTAGAAGANNGATGAGTTTTTGTTCTATGTGGTCTGCGATTTCTT	DIAVI-09JAN12-CLUS07325_1	kinesin motor protein
CRW2051	LG4	84.2	AGCTAGTTCTTTCACTGTGTAGTAGGAA	AAGTTATTAGTGCCTTTGGTCAAGAGT	AGCTAGTTCTTTCACTGTGTAGTAGGAATCGATGGCTTGCTCTATCATATCACANGAAGCTA[A/G]ACACTCTGCGTATTTTAACCAAACAGCTGCCAGGGAATAGTTTTTACTCTTGACCAAAGGCACTAATAACTT	DIAVI-09JAN12-CLUS07343_1	general transcription factor 3c polypeptide 3
CRW2052	LG8	169.63	CGGTGACACGTCGGTTTT	GTCTCAGCTATCTCACGCATCTTC	CGGTGACACGTCGGTTTTTAATAAGTCAGGTGCC[A/C]GAAAACGGNTACCACTAAGGATAACGTGAAATAAATCCACGATCTAGTATTGGTAGACCGCTCACTGAAGATGCGTGAGATAGCTGAGAC	DIAVI-09JAN12-CLUS07357_1	mariner transposase
CRW2056	LG6	76.71	AGGTTTGGAGTTTGCAGATAACAGAAA	GAATGGGTCCAACACCTTTAGGTATTAT	AGGTTTGGAGTTTGCAGATAACAGAAAAGTAGTAAAATTAGTAAACCCAAAACATGTCG[A/G]ATTCACAGGAAAAAAGATCTTTTACGACAGAAGAATGGAACTATCTTACAAAGTATTTTGTTGGAAATACATTTCGATATAGAGATAACATTATAATACCTAAAGGTGTTGGACCCATTC	DIAVI-09JAN12-CLUS07380_1	mitochondrial import inner membrane translocase subunit tim22
CRW2057	LG1	204.94	TGAGTTGTCAGGTTGAGGTTCTTG	GCTGAGACATCGCATTTTATAGTTTCTT	TGAGTTGTCAGGTTGAGGTTCTTGNAATAAGGTTTTATGCGTTTGGGAGTTNTGCATTTAGCTTTTTTGTTATTTGATTAAACTATATAA[C/T]TCCATGGTTTGTAGGTTTTTTTAAACCAAGAAACTATAAAATGCGATGTCTCAGC	DIAVI-09JAN12-CLUS07388_1	#N/A
CRW2059	LG7	54.25	GAAAACCGCACAAAATTTAGAGACTGT	GGACTCCATTTCTCCTTCTTAACAGA	GAAAACCGCACAAAATTTAGAGACTGTTAAATCATTACCCAGTAGTAAAATTCTCCTAGAAACTGATTG[C/T]CCATGGTGTGAAGTTCGACCTTCTCATGCAGGTTATCAATTTATTTCTAAGGAAAGCTTAGATGTACCTTCTGTTAAGAAGGAGAAATGGAGTCC	DIAVI-09JAN12-CLUS07392_1	deoxyribonuclease tatdn1-like
CRW2061	LG9	133.77	AGCTTCTTCAGAGGCCTTTACC	CTTCAGAGCGGTCTTCTTCCAA	AGCTTCTTCAGAGGCCTTTACCCGAAGGGGTCGATCCCACNAATATCGAAAAATACTTATCCGCCGAAGATTTCCAAGAATTACTCG[C/T]CATGACCAAAGAGGAATTCGAAAAGCTTCCGTCTTGGAAGAAGACCGCTCTGAAG	DIAVI-09JAN12-CLUS07412_1	isoform e
CRW2062	LG6	112.08	GCCGAATAGGTTTGTTTTTCCTTACAAT	ACACATCTGATCAATATGCATGTAGGG	GCCGAATAGGTTTGTTTTTCCTTACAATATGTTATGGACTATAAGTTTGGTTGCTTTTATAAAAATTGCG[C/T]GGATTTACTACACAAATTTGAATTTTTATTTTCCAAAGTGCTATTTAGTAGTTCAAAATACCATGGCATTTAAATACCCCCTACATGCATATTGATCAGATGTGT	DIAVI-09JAN12-CLUS07420_1	#N/A
CRW2065	LG8	66.93	GACCCTCTCCGGAAGAAATCTTAAC	GGCATCGGATCTCCCAGTAAC	GACCCTCTCCGGAAGAAATCTTAACAGCCATACCAATAAA[C/T]GAAAGAAAAATAGCTTTCAAGTCGGGGTACAATAAGTATTTACGAGTAGAGAAAAATGGAAGTGTTACTGGGAGATCCGATGCC	DIAVI-09JAN12-CLUS07434_1	protein frg1-like
CRW2067	LG4	118.39	CAATGGAGAAGTCACCGCAAGA	GTACCCGTTTCCGCCTATTACAG	CAATGGAGAAGTCACCGCAAGAACTGGTAGATCAAGATCTACAAGAGGAAGGTCAATTTGTTGTAGACGATGT[C/T]AGTAAAATAATTAAAGATGCCATTGAAACTGTAATAGGCGGAAACGGGTAC	DIAVI-09JAN12-CLUS07450_1	dynein light chain
CRW2068	Unknown	N/A	GGAAAGTAACACCTTCGAATCAGAATCA	GTAGGAGTTCTATACACAACTTTAATCAGCA	GGAAAGTAACACCTTCGAATCAGAATCATAGTTACAAGACAGTA[A/C]AGAATTGGAGACCGCACACTATTCTGAACATGTTTAAACATGTTTTATACACTAAATGCTGATTAAAGTTGTGTATAGAACTCCTAC	DIAVI-09JAN12-CLUS07474_1	#N/A
CRW2069	LG4	108.8	GCCACAAGTAAAAGTTTGGTAAGGAAAT	CACCAATACCAAGAGCTTCAAATGG	GCCACAAGTAAAAGTTTGGTAAGGAAATTGGGGCACTTCTGAATGAGG[C/T]GGTATTTTGACCATCGGAGGGGGCTGTTCAGGCGAAGAAGGTTTTTCGTGACCATTTGAAGCTCTTGGTATTGGTG	DIAVI-09JAN12-CLUS07493_1	cyclin-k
CRW2070	LG9	160.42	CAGTAGCATCCGTCAGAGTATCA	CCTGTATTAGACAAAGCTGGAAAGAACT	CAGTAGCATCCGTCAGAGTATCAGGAGTATATCCCATTTTTAT[A/G]TTTCGCTTCTTGATTTCTTTTGTATCTAAATGATCGTAACCTACAGACATTGTGGCTACGACTTTTAAGTTCTTTCCAGCTTTGTCTAATACAGG	DIAVI-09JAN12-CLUS07494_1	glyoxylate reductase hydroxypyruvate reductase-like
CRW2072	LG7	39.09	CTGGATCTGCCGATTTTACCCTAAT	CCTCCTCTTCTTTCGGAAATGTGTTTTA	CTGGATCTGCCGATTTTACCCTAATAGGAAGACCGATTGTAGAAAAAGGGTTAGTAAAAGTAGAAGCCA[C/T]TGTTATAGAAAAAACTTTATCACACACTAAAACACATTTCCGAAAGAAGAGGAGG	DIAVI-09JAN12-CLUS07500_1	39s ribosomal protein mitochondrial
CRW2073	LG7	70.05	GGTCACCTTCTTTAAAGTCTTCCACATT	TTGTCATCGCCTGTCAATCCT	GGTCACCTTCTTTAAAGTCTTCCACATTTTTTCCAACCTTAATAACTTTTCCTACAGCTTCCGATCCTGGAAC[C/T]GCTGGAAAAGTTTTTTTCACTGGATACTTGCCTTGTATAATATTAATATCCACAGGATTGACAGGCGATGACAA	DIAVI-09JAN12-CLUS07509_1	zinc binding dehydrogenase
CRW2076	Unknown	N/A	TCGTCTTCGAAGTTTTTCGTTTCTTAGT	GAGCAGAACCCAACTCTCACAA	TCGTCTTCGAAGTTTTTCGTTTCTTAGTCTATTTGTCAAGCTTATTCCAAGCATTGATCCCTCCAGTTTACTT[C/T]GTATCTNTTCAATTTTTCCGCTGANGTTNTTGTGAGAGTTGGGTTCTGCTC	DIAVI-09JAN12-CLUS07556_1	endonuclease-reverse transcriptase
CRW2077	LG6	139.67	CGACTTATCACATCAGCAAGAACTG	CGTTTTCCAATGCATTCTCCAACATAG	CGACTTATCACATCAGCAAGAACTGGTGCCTGGAAAAATCAATCTGTAAAAGAGGCTTGGTTGAA[C/T]ACCCTTGTCGGTATCGAAGTTTTATGTTGGTTCTATGTTGGAGAATGCATTGGAAAACG	DIAVI-09JAN12-CLUS07589_1	h+ transporting atp synthase subunit g
CRW2079	Unknown	N/A	AAATTTAAAATGCATCTTGCTCGAAGGA	CGTCGCTAAACGGGAGGTT	AAATTTAAAATGCATCTTGCTCGAAGGACCAGAATATTTATAGGAAACATTTTGGNTTTAATTGGACTGCATATTTGCTAGTTAACAACTTTTCTTGAAGTGAAAATGTCAAATATTTATTCCATAGC[G/T]TAGAGAGATAGATTTAGACTGACTAATTTTACGGTTAANCANCAACCTCCCGTTTAGCGACG	DIAVI-09JAN12-CLUS07592_1	#N/A
CRW2082	Unknown	N/A	TCGTTTAAAAAATGGCAGATTTTTACATTAGA	GTACGTACACTTCTTTTCTGATCATTGT	TCGTTTAAAAAATGGCAGATTTTTACATTAGATACTACGTAGGCCACAAAGGTAAGTTCGGCCACGAATTCCTCGAGTTTGAGTTCCGACCGGATGGCAAACTCCGGTA[C/T]GCTAACAACTCCAACTACAAAAACGATACAATGATCAGAAAAGAAGTGTACGTAC	DIAVI-09JAN12-CLUS07617_1	mago nashi
CRW2083	Unknown	N/A	TGGAGACGGACACACTACATCTT	CCCCATTTTACAGTACTTCGCATACC	TGGAGACGGACACACTACATCTTGATTATATCANAGATGTTCCTA[A/T]CAATCCTTTTNANNAACTAGGAATCTGCAAAAATAGATTCNTTGGNGTTTCGAGGTATGCGAAGTACTGTAAAATGGGG	DIAVI-09JAN12-CLUS07630_1	#N/A
CRW2084	LG5	235.75	ACTGGCTTGAATCCTTTTACAACCTT	TGCAGAAGTAAAAGACTTTTAGATTGGT	ACTGGCTTGAATCCTTTTACAACCTTTTTTTAAACCTTTCCTTCATTCAATTCTGCATTGG[A/C]TGCATTTGGTNACCTCATAGCTTACCTGTTCAAACNATATTACTTGTAGTTATATAATGAGCTTTATAANCACCAATCTAAAAGTCTTTTACTTCTGCA	DIAVI-09JAN12-CLUS07638_1	#N/A
CRW2086	Unknown	N/A	CTGGGCACCAATATTTCATCTCCTTATA	GTATTTGCGAAAGTTGGATGGAAAGT	CTGGGCACCAATATTTCATCTCCTTATATCTCTCATTGTTGTTCATTCCGTTTTAAAGACGTTCTACAGTACCTG[C/T]CAACTATGNAAAATCCCATATTTTGTGACCCNTACTTTCCATCCAACTTTCGCAAATAC	DIAVI-09JAN12-CLUS07647_1	#N/A
CRW2087	LG3	125.02	ACGCCGTGGAACTAATGATGAG	AGGATACATCCAGTTGCCTACCA	ACGCCGTGGAACTAATGATGAGCTGCAAGGCGAAACAACAAACTTTCCT[C/T]ACAACTTTCTTCGTAGTAACTTTTAAACTATGAACTATGTTGGTCTCTTTGCTGTCTACCGTGGTAGGCAACTGGATGTATCCT	DIAVI-09JAN12-CLUS07648_1	cg4585 cg4585-pa
CRW2088	LG7	78.69	CCCAAACCGGGCTCTTAGG	ACGGTTGGGTCGGATTGG	CCCAAACCGGGCTCTTAGGTCCGGCGCAAATTGAACCTAAGCGAGACACAACCTGCGCCGGCG[A/G]GACGGGCGACCCGTGCTTTTATTTTTCTAGCGCACCGCATGTTNAACCCAATCCGACCCAACCGT	DIAVI-09JAN12-CLUS07665_1	#N/A
CRW2089	LG5	71.15	GATCAGAGAGAGGTTGTCACGTT	CAACATACTTATTTCTTCGCCGTTGA	GATCAGAGAGAGGTTGTCACGTTGACTTCAGAACTGAAAGAAGGCACATACTGGCCAAANGGGAAGCGCCACCTGGT[A/G]CCTTGATTGNGAACGAAACCNTCAACGGCGAAGAAATAAGTATGTTG	DIAVI-09JAN12-CLUS07675_1	peroxidasin
CRW2091	Unknown	N/A	ACAACTTCTCGAATTAATGGGTCCAAAT	ACTTCTGCTGGCCTCTTCTCT	ACAACTTCTCGAATTAATGGGTCCAAATAATGTTCCAAANGGCTCNTTTATAGA[A/G]AGCACAAGCAGGCCACCTACGCCACCTCCAGAAGTCGTAGAGCAGGAACACGAAGAAAAAAGAAAGAAGAAATCAAAATCGAAAAAGAAAAAAAAGANGGAGGGCAGAGAAGAGGCCAGCAGAAGT	DIAVI-09JAN12-CLUS07679_1	#N/A
CRW2093	Unknown	N/A	GGTCCTAGCGGAGTTACCAAAAC	GTGATGCACTCGGAAGTAACACT	GGTCCTAGCGGAGTTACCAAAACTATTAGAGCTACTCCTTCCAAACCTTCTACTAGT[A/G]CTGGTAATCAAGGTAAAGGAGGTTTNCTGAGGGTNAAATCTTTCTCGGCGCTGCAAAGTGTTACTTCCGAGTGCATCAC	DIAVI-09JAN12-CLUS07701_1	#N/A
CRW2094	LG5	56.17	GCCGACAGCTTTCATAACCAAA	GAAACAAATCCACGATCTCGTATTGG	GCCGACAGCTTTCATAACCAAAAGTCATGTAAAATATGACACACGCGATCTCTTGACATGCCTNCTGTCTTAGCTATCTCGC[C/G]CATATTCAGTCGGTGGTCTGCCAATACGAGATCGTGGATTTGTTTC	DIAVI-09JAN12-CLUS07720_1	histone-lysine n-methyltransferase setmar
CRW2095	LG5	164.18	ACCACGTTGGTCTTTTAGTGTGA	AAAACTGGCAGTGTCCACAAAA	ACCACGTTGGTCTTTTAGTGTGAGATTTGCACATTAATATGCGCCAGCAGCNTAACAAACATTTAAAAAGGTGTTGGTCCCATGGGACCAACGTGGCAGGGAACGTGTTAA[A/G]GCAGAAAGGGTGTGAAAGTTCATTGGAGCACGCATTTTTTGTGGACACTGCCAGTTTT	DIAVI-09JAN12-CLUS07722_1	#N/A
CRW2096	LG2	73.25	GGAGATCAACAAGGGTAGCATTCATAC	CTCTAATATGTCTGCCGATCAGTTTT	GGAGATCAACAAGGGTAGCATTCATACCAAAACCTGGCAANACCAGACAGGTATCGGCAAAATCCTTANACCAATAAGCCCTAATGT[C/G]TCTCGTACTGAAGACATAAAAACTGATCGGCAGACATATTAGAG	DIAVI-09JAN12-CLUS07724_1	lian-aa1 retrotransposon protein
CRW2097	LG1	182.97	GAAGGGCATATTGTACAAACGCAAAA	TGTAACACAAATTCTGGTTCGGATAG	GAAGGGCATATTGTACAAACGCAAAAAAGTATGCAGTATTGTTACCAAAGACAACATTTCCTTTAAAATTGACTGGTAAAAAGCTTATAGAACGAGATGAAAATGTATACACCAGTGCCGAATTTGAGAGA[C/T]TATACAATTGGCAGAGGGGGCATCTATCCGAACCAGAATTTGTGTTACA	DIAVI-09JAN12-CLUS07725_1	isoleucyl-trna mitochondrial-like
CRW2098	LG5	259.85	CCAATTCCCCTGTTGACATGGTTA	TCTTCCAAATGCCATGTTATCTTCAGAA	CCAATTCCCCTGTTGACATGGTTATTTCCTCCAATAGGGCA[C/T]ATGGGAATAGCCCTATCTTCTGGTGTTATACGAGACTTTGCNGGACCATATTATGTTTCTGAAGATAACATGGCATTTGGAAGA	DIAVI-09JAN12-CLUS07726_1	transmembrane protein 222-like
CRW2099	LG5	215.97	CGTAGGAGCATCAGAATGTGTCAAAA	GAGTGACAATATCACGAGTTGTGGTA	CGTAGGAGCATCAGAATGTGTCAAAAACTTGAAAAAATTAGGCAAAGCTGTTCACTATGTTACAAATAATACTGTTATGACGACNGAAGACATA[G/T]CTAAAGCTCTAATCGAGAGGAATTTTGATACCACAACTCGTGATATTGTCACTC	DIAVI-09JAN12-CLUS07734_1	pyridoxal phosphate phosphatase
CRW2103	Unknown	N/A	GCGGCAGCCTATTCCCTAAT	GCCAGGCAGGCGTCTTC	GCGGCAGCCTATTCCCTAATGGGGATATTANTCCCGAGGTAATGGAAGCTGATCT[A/T]TCGTCAGGTATACCAACTCGTGAGATCGTTCAAAAAATTCTCGACGACTGTGGAAGACGCCTGCCTGGC	DIAVI-09JAN12-CLUS07761_1	minus-c odorant binding protein 3
CRW2104	LG5	82.61	ATCAGCTGTTTCGATGGAGATCTA	CTTCATCGTCACCACCAGTACA	ATCAGCTGTTTCGATGGAGATCTAGATAANTTGTTTAAAGCACCTTACAANTATATAGAGTACAATCCTTTCACATGTCCTTGNCTACATCGNTTAAAGCATTGGTCGAATAAAAGAGGCAA[A/G]GAGCTTGGTATTGCTGATTCAAANTGTACTGGTGGTGACGATGAAG	DIAVI-09JAN12-CLUS07768_1	hypothetical protein TcasGA2_TC004539
CRW2105	LG7	92.78	CCCGCTGCATTCCATCCAA	CGTGTGGGATCGAGGAAACAAAA	CCCGCTGCATTCCATCCAAGAATGAAGTCCAGCAGATGTGAGCGCCATCTTC[A/T]GGTGCAAATTCGCCATACATATCTTTACGTAGATCATTAATAATTTCCTTTTTGTTTCCTCGATCCCACACG	DIAVI-09JAN12-CLUS07779_1	vacuolar protein sorting-associated protein 13c-like
CRW2112	Unknown	N/A	GCTGTGAGGGTATACATTTTATGACTGA	ACTGGCCTTAAAACACTTGCTCTAT	GCTGTGAGGGTATACATTTTATGACTGATGCGTGCCCCCATATGGGGGGCGCACTATGGAGTCATATAGTTATATTAAAGTGTAANTGGATAT[G/T]GAGGTCTTTAAAACACGCACAATTTTTCGANATAGAGCAAGTGTTTTAAGGCCAGT	DIAVI-09JAN12-CLUS07816_1	#N/A
CRW2115	LG8	119.64	TCCGGATTTTGAACTAATGGGAACTC	GTTTGGTTTCAGCATGTGGAACA	TCCGGATTTTGAACTAATGGGAACTCGGTTCCCAATTTGGAACTCATGGGGATTAAAATTATAGGTTGATTACGAACACCCATTT[G/T]CCGATGTTTTTGACGAATTATCTGCTTTGCAGTTGTTTAATGTTACAAAATGGATTGTTCCACATGCTGAAACCAAAC	DIAVI-09JAN12-CLUS07841_1	#N/A
CRW2117	Unknown	N/A	GACCTACGTGTTAAGAGTGTGATTTAGA	TTTCAGGTCATCATTAGAGTCACACATT	GACCTACGTGTTAAGAGTGTGATTTAGACGCATGAATGTATTACTAC[A/G]CACATAGGCTTACTGATTTATTTGNGAATTCCAANTGAAACCTGCAGATTTATTTAAACATGTTTTCTGGTTAATGTGTGACTCTAATGATGACCTGAAA	DIAVI-09JAN12-CLUS07868_1	#N/A
CRW2118	Unknown	N/A	ACCCCTCCAAGCCAGAACTA	ACAATGTGGGTACGCCAAGT	ACCCCTCCAAGCCAGAACTACCTGCAGTGCCNGGGAATGAAGGAGTTGGAGTCGTGGAAAAAGTCGGTTCTGGNGTTGTTGGTATCAGTC[A/G]AGGAGACCATGTAGTGCCTCTTACAAATAACTTGGGTACTTGGCGTACCCACATTGT	DIAVI-09JAN12-CLUS07870_1	zinc binding dehydrogenase
CRW2119	Unknown	N/A	TCGAAGCTGTCAATCATAATGGTTTAGT	ACCCATAACAATTAATAAGGCGGGAAT	TCGAAGCTGTCAATCATAATGGTTTAGTATTTTTTCTAATCGCTAATGT[A/G]CTGACTGGCGTTATTAACATGTCCATGAATACTAGGAAAGTTGATACTATTCCCGCCTTATTAATTGTTATGGGT	DIAVI-09JAN12-CLUS07871_1	gpi-anchored wall transfer protein 1
CRW2121	LG6	115.98	CGTATTGAACATGTAAACCACTCCAAGT	CCTAGGTTGGGCAGGTTGTC	CGTATTGAACATGTAAACCACTCCAAGTGTCGTCAAGACTTCTTGCAAAGAGTAAAATCCAAGAAAAGCTACGTAAAGAAGCTAAAGAAAAGAAC[A/G]TTAAAGTAGAACTTAGGAGACAACCTGCCCAACCTAGG	DIAVI-09JAN12-CLUS07886_1	ribosomal protein l21
CRW2123	LG5	256.98	CTGCTCCTATTTCATTACCAGTTGTACT	CCATGTTCTTCTTTAACGTGAGCTACTA	CTGCTCCTATTTCATTACCAGTTGTACTTAAGGACGGTAACATTTACACTTGTGTTTTATGTCAAGGAGACGA[A/G]ACAGTCGCAGGAGACTCAAAAGCGATAGTAGCTCACGTTAAAGAAGAACATGG	DIAVI-09JAN12-CLUS07908_1	zinc finger protein
CRW2132	LG2	75.81	GTCCAATACGAACTTCTAAAGCAACAT	ACAGTCAAATATTTTATGGGTGGAGCTT	GTCCAATACGAACTTCTAAAGCAACATCNGACGGTATATTGGGGTCTCCNACAGCATCACCCAAGGAGAA[A/G]AACACGAGTGGGAACCAAATNATGCCTATAATTACTGCTAATAAAGCTCCACCCATAAAATATTTGACTGT	DIAVI-09JAN12-CLUS07968_1	protein fam38b
CRW2133	LG9	52	GCCTTTGCTTCTACTGCTTTACTTTTAT	AGCAGTTGTTCACAGTATCGTTGA	GCCTTTGCTTCTACTGCTTTACTTTTATACCTGTTAGTAGNAAATTTTGGATGTGCT[A/G]TAGGTACCAAAAAAACACTTCTTTGAAAATGATAAGCCTTCAACGAATTTTCAACGATACTGTGAACAACTGCT	DIAVI-09JAN12-CLUS07978_1	PREDICTED: similar to AGAP001007-PA
CRW2134	Unknown	N/A	AGGATAACCGGTTGACAGATAGGT	TGTATGTTGATTGTTGTGAGTGAGACA	AGGATAACCGGTTGACAGATAGGTCAGTAACTTCGATTCTTTTGCNCTAAAATTTTTCCTAAATTCCTAAACAGTTTCAACTGGAATTCAACTCAAATTTCAATTATAAAGAAT[C/T]TTTTGGAGCCATTTTTACAAAAATTTAATGTCTCACTCACAACAATCAACATACA	DIAVI-09JAN12-CLUS07990_1	#N/A
CRW2135	Unknown	N/A	GCCCAAAGTCTTCATAGAAACTGTCATA	GACAGTACCTTATTAAACGCCTCAGAAT	GCCCAAAGTCTTCATAGAAACTGTCATAATATATACTGTTATTCAGTGTGAAATAATGGTGTGTAGGTGTAGG[C/T]TTTAGATCCACTGTACATTCCACACAAGTAAAATACAGTCTGTCTTTGATAAATTCTGAGGCGTTTAATAAGGTACTGTC	DIAVI-09JAN12-CLUS07991_1	dual specificity protein phosphatase cdc14a
CRW2138	LG3	159.59	GACGCTGCGAAGAATCAAGTG	ACTTTAAATGACCAGTGTTGGATGTCTT	GACGCTGCGAAGAATCAAGTGGCGATGAATCCCAGCAA[C/T]ACAGTCTTTGATGCCAAACGTCTCATCGGCAGAAAGTTTGACGATCCAAAAATCCAGCAAGACATCCAACACTGGTCATTTAAAGT	DIAVI-09JAN12-CLUS08019_1	heat shock protein 70
CRW2140	LG8	130.03	AAATCAAGAAGATTACTATTCAGGGCACAA	AGTTTGGTCCCCATATAAAACATAATTTCT	AAATCAAGAAGATTACTATTCAGGGCACAANAAACAGCACTGCATAAAATATCAATNTGTTTTGTGTCCCGATGGNATNATCATAAATCTAAAAGGANCATATATAGGTCGAA[A/G]ACATTATTCTGCAATTTTTAGGNAATCTAATCTTTATAATGAATTAGAAGCTGTGACAACTTTAAAGAATAGAAATTATGTTTTATATGGGGACCAAACT	DIAVI-09JAN12-CLUS08041_1	hypothetical protein
CRW2141	LG8	274.52	GCTTTCTTCTTCTCAGTCTTTTTGGAAT	CGCCGCTGACACGACTA	GCTTTCTTCTTCTCAGTCTTTTTGGAATTCGTTGATTGATTCGATTCGGCTTCATAGAAGGATAAAAATTC[C/T]AACACCATTTCGTTCGACCACTCCATTGTGAAAGTACCACGATACTGACCATATCAGCCCCTAGTCGTGTCAGCGGCG	DIAVI-09JAN12-CLUS08053_1	#N/A
CRW2143	LG7	52	AGTTTGCCCGTTATGCCATACAA	AGACTGGTTTAGAAAGAAAACGGAACAT	AGTTTGCCCGTTATGCCATACAAAAGTTGCTGCTACAGCATTTATC[C/T]AATACAACTAGTGACATTTTTCACAAGAGTTGTTCTCTTTTGGTTAANCNAATGTTTTCTACTCACATTTAGAATAATGTTCCGTTTTCTTTCTAAACCAGTCT	DIAVI-09JAN12-CLUS08061_1	#N/A
CRW2145	LG2	156.77	GTACCATTCTTCAAGACATCTCCCTTT	CGAGTACCTAAGACAATCCTCAAATGT	GTACCATTCTTCAAGACATCTCCCTTTAAATAGAACTTTTTGTTCCAACCGGAATTTTTCCAT[C/T]TGCTCTTTGGAGCTAAAGTTAAACTCTCTAGATACTGCACGACATTTGAGGATTGTCTTAGGTACTCG	DIAVI-09JAN12-CLUS08073_1	retinal rod rhodopsin-sensitive cgmp 3 -cyclic phosphodiesterase subunit delta-like
CRW2147	LG8	184.03	ACATCCATAGCTTCTTCCATTGTGAAAA	TTTTAATTGTGAAGGTGAACAAAACAGCT	ACATCCATAGCTTCTTCCATTGTGAAAAGATTATTTTTTCGATATTTCTCGATACCG[C/T]ACACTACATTAGAGTCTGTCACAACACGAGTTTATAATTACGCGAGCTGTTTTGTTCACCTTCACAATTAAAA	DIAVI-09JAN12-CLUS08082_1	proteasome activator complex subunit 4
CRW2150	LG7	177.5	CTTTCCCATGCCTTCCTAGCA	CTGTATCAGTGGGAACAAAGAACGA	CTTTCCCATGCCTTCCTAGCANTGGAACGAGACAAGAGATTCACGCATATCACACGGTTCCTGAANCTTGCTGACCT[A/C]GCACCGCATGTATCAGGAACGGGATATTCGTTCTTTGTTCCCACTGATACAG	DIAVI-09JAN12-CLUS08118_1	isoform a
CRW2156	LG6	79.15	CCCTAGGTCTTCTCTACACATTAACCAA	CCCTATCACTGTATTGGGCAAGAATTAC	CCCTAGGTCTTCTCTACACATTAACCAATTTCTCCGTATTTTCCTGTTTATTTAAGACGTCTATATTAATTTGTCACTTCACCCATTCACGATGTCTCTACAATCCTTTT[G/T]TAAAACCAACAATGANCTTGTAATTCTTGCCCAATACAGTGATAGGG	DIAVI-09JAN12-CLUS08144_1	#N/A
CRW2157	LGX	47.42	CCTCTGGATATGTTCAGGGTATAAATGA	CCCTGCGTTGATCCTCAGT	CCTCTGGATATGTTCAGGGTATAAATGATTTAGTTACGCCGTTTTATATAGTGTTCTTGCAAGAATATTTAAAAGAAGATCAACC[A/T]TTTGAGAAGTGTTTCGTTGATGAATTGACTGAGGATCAACGCAGGG	DIAVI-09JAN12-CLUS08164_1	tbc1 domain family member 22b
CRW2158	Unknown	N/A	AGTCTAAAATCAGGTGAAAGCATCAACA	AGACTGGGTGTAGGAATAACTGTATCA	AGTCTAAAATCAGGTGAAAGCATCAACATTGACTTTAGCGAAGT[A/C]GATTCTGGATACTNCCACCAGCTGTACATTTATGAATGTAGAATCAACAACCGATATGCAAATTGTCCTGATACAGTTATTCCTACACCCAGTCT	DIAVI-09JAN12-CLUS08165_1	endotoxin-binding protein-protease inhibitor
CRW2160	LG9	55.57	GCGTATGCCTGCACCAA	CCCAGAACATCTTTTCTTAAAAACTCACAA	GCGTATGCCTGCACCAAGCCGAAGATCATCNACCGGTAAACATAGCTACCAGTGAGAATTTCTGTGNGGTACTTTGACATAATAACTTGACAATTATTTT[A/G]CATGAATACAAAAACAAATTAAGGAATTGAATATTGTAAGAATGTTAGTGTACATTCTAGTCTTTCATATTATGGAAATGTGATATTTTGTGAGTTTTTAAGAAAAGATGTTCTGGG	DIAVI-09JAN12-CLUS08180_1	#N/A
CRW2164	LG4	255.62	GTCGCGTAAGAGAAAGCACTTTATTAAA	GACACTTATAGGTAACTCTGCTTCATGT	GTCGCGTAAGAGAAAGCACTTTATTAAAAAAACATACNGATACAAATCAATGTTTTGGGAATATTACTTCATCACAGACACACAAATG[C/T]ACCTTAGCAAGGATTAGGGTAGACCTGCCAACCCCTAGTTCTGATACTAGCTTCATGATAGTATACACATGAAGCAGAGTTACCTATAAGTGTC	DIAVI-09JAN12-CLUS08213_1	#N/A
CRW2166	LG5	62.47	CCAATCGATGAACCGAAACAAGAA	GCGACATCTGCGTAAGTTAAGTGAT	CCAATCGATGAACCGAAACAAGAAATTTCACCTGNTGAAGAAAGACCTAGCACCAAGCCTGA[C/G]GTTCAAGAGCCTGTAGATATTTCTGCAGAACNNATTCACCTTAAAACTAGTTTCCATCACTTAACTTACGCAGATGTCGC	DIAVI-09JAN12-CLUS08228_1	#N/A
CRW2167	Unknown	N/A	ACACTGGACGGCATGCT	TCCACAATCTAGGGCATACTCTCTT	ACACTGGACGGCATGCTCGGAGGCTTCGGATACATCTCCCAAACAGACATCAAAGGCTCCAAAATGTTGTTAAAGCAGCT[C/T]TTTAACTCCAAAGATCCTCCGGGAAGAGAGTATGCCCTAGATTGTGGA	DIAVI-09JAN12-CLUS08234_1	alpha n-terminal protein methyltransferase 1a-like
CRW2170	Unknown	N/A	TCCAAGTTACCTAATGATTTGTAGGGTA	CGCTTATAACTCCATCTTCACCATCTG	TCCAAGTTACCTAATGATTTGTAGGGTATTGAGAGAAAGTCTNGGAGTCAAAACGATCCTNGGTCTAACGGCAACTGCTACGAAAGCNACACAGTCCAGTATCATA[C/G]AACATCTGCAAATTCCAGATGGTGAAGATGGAGTTATAAGCG	DIAVI-09JAN12-CLUS08252_1	rothmund-thomson syndrome dna helicase recq4
CRW2171	LG6	104.98	ACACTCTGTATACAAGTGAGGACTGAA	CTCCGGGCCAATATCAGATGTC	ACACTCTGTATACAAGTGAGGACTGAATTATGCCCCNGACGAGTTTTAGTAATAGTTTTACACTATGTTTACCAAAAGGAGGAATTACTTTTAAAATATATTAAGAGCGTTGACTTAACACTTTC[G/T]TTGAATTGCTGTATAAATGGGCACATGAGACNGACATCTGATATTGGCCCGGAG	DIAVI-09JAN12-CLUS08253_1	#N/A
CRW2174	LG4	217.12	CATGCTCAACCTCGCGAGTAT	GGCCAAGGGCAGTATCTCATT	CATGCTCAACCTCGCGAGTATTTGCATATTGATTGCTATGGCATCAAAAACTTTGATNTTGACCGATTGCCCAATTACGTTGC[A/G]GGAAATACAACNTACATTAGAATGAGATACTGCCCTTGGCC	DIAVI-09JAN12-CLUS08284_1	toll-related protein
CRW2178	Unknown	N/A	CAGAAATGCTGCAAGACAAATCTAGAA	GCACTTTATCGCTAACAGTTTGACT	CAGAAATGCTGCAAGACAAATCTAGAAGTGCCAGAAGCAAGTGGAAACCTTTCACG[A/G]GGTTGGACGTCTTTAGAGAATAACTTTTCTCTAAATAGTGAAGATAGTGAATTTAGCAGTTTAAACACTGTATACAATGCTAACTTGAGCAGTCAAACTGTTAGCGATAAAGTGC	DIAVI-09JAN12-CLUS08312_1	hypothetical protein TcasGA2_TC002422
CRW2180	LG8	122.95	GCACAGTTGCTGCTGATTTAACC	CTTCAGCAATCGCCTAGCTAGAT	GCACAGTTGCTGCTGATTTAACCTTANACATTCGTTTTAATATGT[A/T]GCCTCTTGAAGCTGTTGGAACTACTGAGATCATAAACTGATTACCATCTAATCAGGATCTAGCTAGGCGATTGCTGAAG	DIAVI-09JAN12-CLUS08334_1	sjchgc02887 protein
CRW2186	LG4	174.35	CGAACGCCGATTATGAGGGTATA	GGCAGATATAGCGACGTTAACAAAA	CGAACGCCGATTATGAGGGTATATACCATAGCAGTTGGATTTAATTGGTTTGTATGTGGTCT[A/G]TGCTTCTTTGGAGTATCTCAGTTTATCGGCCAGCTTGGTGGAAATATTTTTGTTAACGTCGCTATATCTGCC	DIAVI-09JAN12-CLUS08370_1	organic cation transporter
CRW2187	Unknown	N/A	TGGAATTGGGAAAACTCGCACTA	CATAACCAAAGGAAAGAAGTACCAGAGT	TGGAATTGGGAAAACTCGCACTAGNTTGTCCGTTTTCAAATCATAGATAACAATTCTGGGAAGGACTATCTGTTTAGGATTCCTGCC[A/G]TAGAGATCTGAGAATCCAGTGTCNAATACCCACANTTGGCCGCAGCTGTCCACTTTCGTNCTGAANGCTGACACNAACTCTGGTACTTCTTTCCTTTGGTTATG	DIAVI-09JAN12-CLUS08373_1	yellow-b precursor
CRW2195	LG9	133.77	GTTTCAACAGCGGTGTCCTAAAA	TCCCAGATGACGATAGGTAGCAAT	GTTTCAACAGCGGTGTCCTAAAAAACAACACGTGTCATTGCAAACGTGGCTTTAGAGGAAAATTGTGCGAGATATCTGTTTGCAG[C/T]AACGATTACTGCTTGAATGGAGATTGCTACCTATCGTCATCTGGGA	DIAVI-09JAN12-CLUS08423_1	protein cueball-like
CRW2199	LG3	61.06	AAGTTGCAGAATATTGACTAGAGACAATC	ACCCTTTTGATGTGTTCACTAACTTCAT	AAGTTGCAGAATATTGACTAGAGACAATCTCTGAANCNGTATTTTCAAGATGTGTAATTTAAAAGTGAT[A/G]GTAGTTCTTGTTTTTGTGTCGGCTGGAGCTATATCTACAGGNGCAGANATGGATGAAGTTAGTGAACACATCAAAAGGGT	DIAVI-09JAN12-CLUS08467_1	vascular endothelial growth factor a-a-like
CRW2202	LG4	136.14	TCCAATGCCCGGTGGTAAG	CGACGCTCCTTCCCTATTCTG	TCCAATGCCCGGTGGTAAGCCCTANGTAGGNATGGTCAAACAACCCACGTCGGAATCCAGCGAATTTACAATGTC[C/G]TCGGAGGATTTTCCTGCGTTACCTGGTACGCAGAATAGGGAAGGAGCGTCG	DIAVI-09JAN12-CLUS08482_1	ccr4-not transcription complex subunit 2
CRW2205	LG5	260.9	CTTTACCATCTCCGTGAGGTTAGTTAT	TCAGATTGATGGCAGAAGATGAAGAAG	CTTTACCATCTCCGTGAGGTTAGTTATATACTCATCTGTTTGCGAAAGCAAGAA[C/T]GCTAGACGTTTGTCTTTCTTTTGATCAATGAGCTTTCTATAACCTTCTTCATCTTCTGCCATCAATCTGA	DIAVI-09JAN12-CLUS08500_1	atp-dependent helicase brm-like
CRW2207	LG7	102.55	CTGACCTATCGATACATCCCAATAAGAG	GGCGTATGGCTTAAACATCTCAGTT	CTGACCTATCGATACATCCCAATAAGAGCGATGTCTTCGANCTTGTCAGTGACGATTCTCAATTTCTAGAAGTCAATAAAGTGAAACCAGAACAGGGAAAACCTCTGACTTA[C/T]CAAAAACAACCGAAGCAAACTGAGATGTTTAAGCCATACGCC	DIAVI-09JAN12-CLUS08520_1	#N/A
CRW2209	LG9	76.29	GTTACACGGTACAGTTGTTGACAAATT	GTCTTATCACACATATGAAGCCGGTTTA	GTTACACGGTACAGTTGTTGACAAATTTAAAGATAGGTCCGTTCNTCCATACNATGTG[A/G]TACGCAGCAGTTAGATCAATATAAGCTACCTACCGTAGTTTTTAAACCGGCTTCATATGTGTGATAAGAC	DIAVI-09JAN12-CLUS08531_1	rna-directed dna polymerase from mobile element jockey-like
CRW2216	Unknown	N/A	TTGGGATGCGAGAGGAATTCTG	TGCAAGCCGGGTCCTTTT	TTGGGATGCGAGAGGAATTCTGTTTGTGGCTTACTTACAAACTGCTAAAATAATA[A/C]ATTCTGACTATTATTGTAACCTTTTGGACCAACTGAAGGAATAACTTCGTGAAAAGGACCCGGCTTGCA	DIAVI-09JAN12-CLUS08601_1	mariner transposase
CRW2227	LG8	149.3	CGTTTGGAGGTCCCTTATACGAAAA	CTGAGATTTTGACATAGGCCGTCTA	CGTTTGGAGGTCCCTTATACGAAAAAGGGGTGGTCTTATTTGTAGGNGACTGTTTAGAGGGGCATATGNGGCGNANATAANCCATACTCGGGATGCTATNTACGAGAGTGGTCCGATAAATCCTCTCCACCTCTCCGCTAGAT[A/G]GCTCCACTATCGCAGGAGAAATATANTATCGTGTAATACATTTTTNTAGACGGCCTATGTCAAAATCTCAG	DIAVI-09JAN12-CLUS08670_1	#N/A
CRW2230	Unknown	N/A	GACGAACCGTTCTGGACAGTA	CTGATTACGGTTACCAGGTTCACA	GACGAACCGTTCTGGACAGTACCTGACGCTGATTAC[A/C]TCAAAGAATAAAACTTACAAATTTGAAAAAGTCCAGAAATTTGAGTACCTGTTAACGNTATTCTCGTGTGAACCTGGTAACCGTAATCAG	DIAVI-09JAN12-CLUS08690_1	uncharacterized transposon-derived protein
CRW2231	LG7	52.83	CGCAATCTCTTGGTAAGCATTCGTA	CACCTCCGTGCCATACAGAAAA	CGCAATCTCTTGGTAAGCATTCGTAGCAACAGGAGCATGGGAGTTTTTTG[A/G]CGTCGAATCCTGGTTGGCACGTTGGCTGATAACAACGCACCCTCTCACACTCTTTTTCTGTATGGCACGGAGGTG	DIAVI-09JAN12-CLUS08696_1	#N/A
CRW2232	LG1	138.11	ATCTTTGCTTTGCGGTTTCAACA	GAATGTTCAACCCAAACAAGTACAAGAA	ATCTTTGCTTTGCGGTTTCAACATGTTGAGAAGATTTTTTATTGTCGTATAACGTTCAT[G/T]CTTACTCTCATTAATAAGACAGTCCTTATCTTTAAACACTGACTGCAACTTATTCACCATTATTTTGTTTTTCTGTAAAATGACGCCAATNTATTCTTGTACTTGTTTGGGTTGAACATTC	DIAVI-09JAN12-CLUS08705_1	#N/A
CRW2235	Unknown	N/A	GGTAATTGGATGCGTAGATGTCAAGAG	GAGAGTATATGGGCATTCTGGGTTTT	GGTAATTGGATGCGTAGATGTCAAGAGTGTAGCAACAGTGAAACCAAAGAAGGGTTTGTTGATTTGAATATAGATGCAGCAGC[A/G]TGGTTGCTGCATTTCAAAACCCAGAATGCCCATATACTCTC	DIAVI-09JAN12-CLUS08733_1	mitochondrial ribosomal protein s29
CRW2236	LG1	172.46	TGTAAAGAAGTACCACTCAACACTGAAG	GCAATCGTAGGCATAATCATAACAGTCA	TGTAAAGAAGTACCACTCAACACTGAAGGNCANTCNGTNTTCCAATGTTACAAAACTAAAGTATGCGGAGAAGAATGTCTGCACAAACAGAACAAGAAT[A/T]TACCTCCATTGCCNNCTTANAGAAGAAAAAATTATTATGTGAGGAAGATGTGTCGNGGTTATGACTGTTATGATTATGCCTACGATTGC	DIAVI-09JAN12-CLUS08741_1	#N/A
CRW2239	LG5	121.82	TCCGCCTTGGGTGTGTTT	ACCAATCAGAAGTAACCGTTCTTC	TCCGCCTTGGGTGTGTTTCACGATGANGAAAACCAACAAAAGTNATCCGTTCTNGAAGTGTGTCAAAGANAATGNTCGCAACTTTGTGNCAAAATCTGNTCATGTGGCAA[C/T]AATTGNTTTAGACCANCGAAGAACGGTTACTTCTGATTGGT	DIAVI-09JAN12-CLUS08800_1	mariner transposase
CRW2241	Unknown	N/A	CCAATGAGAACATCTACAATCACTCTGA	GGTTTGACAGCAGCTGCAA	CCAATGAGAACATCTACAATCACTCTGAATGCAGTTGTNTAAAGCCCCAAGAATATTTTTGCACAACAGTAGAAGGTTATAATAACTTCTTTGCTTGCCTTT[A/C]TCCTGAAAGCGTTTTCCAGTAGAGTAAATTAATCCTTTTTCANTTTCTAGCATCTTGTAGATGGCTNTTGCAGCTGCTGTCAAACC	DIAVI-09JAN12-CLUS08830_1	#N/A
CRW2242	LG6	158.72	GCCTTTCCTGGTTCTGGATCAAAA	TGGTCTGATCAAGATCCCTAAGATGT	GCCTTTCCTGGTTCTGGATCAAAAGGGGTTTTTGTAGGGGTTGATAGGGNTANAGATGTTTCGATCAATAAACACAATTACTGT[C/G]TGTTATTTTATTTTGATGTGATACAATAAACACAACATCTTAGGGATCTTGATCAGACCA	DIAVI-09JAN12-CLUS08831_1	#N/A
CRW2245	Unknown	N/A	TGTTGTAGCTCCTGCTGTTGTTAA	GCTTGAGTTGACATCTCTCTAAACGA	TGTTGTAGCTCCTGCTGTTGTTAACACCTCCATTTCAAAC[C/G]TGAATTTCAAGTTAACCCCAAATATTGCATCAGTAACCAATACCTATTGCCCCTTGCACTCGTTTAGAGAGATGTCAACTCAAGC	DIAVI-09JAN12-CLUS08864_1	spermatogenesis-associated protein 20
CRW2247	Unknown	N/A	AACACGGTTATAAGCACGGTCAT	AGTATCAGACAAAGCTGGCAACA	AACACGGTTATAAGCACGGTCATAAATGTTGTATCANGCATACTTATTAAAGCNTTTTGTGGTGCTATAACACCTTATTTACTTCTCGTATCAGTCTTTAGAAGTACAGTTATCAAAGCTCTTAGTTTAATTGTG[C/G]AATTTTTAGGTGAGGTAGCCACATNNNTGTTGCCAGCTTTGTCTGATACT	DIAVI-09JAN12-CLUS08875_1	#N/A
CRW2249	LG8	55.81	TCGCTTTGGTCGTTGTACTCAA	AGGCAGAATACGCATGGCA	TCGCTTTGGTCGTTGTACTCAACATTCATCTCCTCNTTNATTTTGTTGCTCCA[C/T]GAAGATAAATCTACTTGAGAAGCGACGATCTTCTTACAAGNTTCTANAATNTGTTGGGCACCTTCGGCTGCCATGCGTATTCTGCCT	DIAVI-09JAN12-CLUS08912_1	mmr1 hsr1 gtp binding protein
CRW2250	LG8	173.65	ACCAACATTGGATCTGGAGTAGGT	TCCAAGACCCATATCATCATCAGACT	ACCAACATTGGATCTGGAGTAGGTGGAGGCGCTCCAGCAGGTGGTGCCTCAGCTGCTGCCCCAGCCGCTGCAGCTGCAGCAGCTCCTGCCAAGGAAGA[C/T]AAGAAGGAGTCTGAACCTGAAGAGTCTGATGATGATATGGGTCTTGGA	DIAVI-09JAN12-CLUS08914_1	60s acidic ribosomal protein p1
CRW2251	LG3	49.03	CGGTCGGACTTCTAGTTCTTTTAGTAG	TCAGGAGCGAGATACTTCTGTGAT	CGGTCGGACTTCTAGTTCTTTTAGTAGTAGTTGCGAAATTTC[A/G]TATGGACTATCTTTTGTTGTTATCAACCTTTCTCTTAAACTACGTACAGCTGAATTGTTTGGATCAAATGATTGAGCTAGATCACAGAAGTATCTCGCTCCTGA	DIAVI-09JAN12-CLUS08924_1	ran-binding protein
CRW2255	LG8	70.32	GGCTCGATCTGGTCAAGTTCA	CACAACCTTTTCGGAGAACTGTTAAA	GGCTCGATCTGGTCAAGTTCANCTCGTCGTCTATTTGGGACATGTTCTTGTCGAATCC[C/T]TGTTTCAATAGTTCTTCGACGAGAGTATTGNTCAATTCATCCTCGCATTGTGTAAAATATTTTAACAGTTCTCCGAAAAGGTTGTG	DIAVI-09JAN12-CLUS08964_1	cp309 cg33957-pb
CRW2256	LG6	105.5	TTCATCTTCGTCTAGATCTACTTCACCTT	CAGACATGGAATTTAAAGAGAAGCACAT	TTCATCTTCGTCTAGATCTACTTCACCTTCTGCTTGGGGCTCAGAGGAATGAGAAACTGTTAATGGTCTATCTGGTA[C/T]TTTGGTTGAAGGTTGTGTTGGAATGTGCTTCTCTTTAAATTCCATGTCTG	DIAVI-09JAN12-CLUS08965_1	cg17180 cg17180-pa
CRW2257	LG5	110.33	AGTATCATCAAATCTAGCACCAGTACCA	CTCAGATACTACCGGAGAAAAGTGAAC	AGTATCATCAAATCTAGCACCAGTACCAGCGGCTTATCAGACGCTGATGATAAACCNCTGGCNTCTGTTCGCAGTTT[C/T]ACCGGTTCTACCAACTCTAAAGGAGTTCACTTTTCTCCGGTAGTATCTGAG	DIAVI-09JAN12-CLUS08969_1	PREDICTED: similar to GA19602-PA
CRW2262	LG2	101.2	CTGGTCTTCAAGGTGAGTGTCTTAAA	TACTAGCGAAGAAGTTGGAATAGGTA	CTGGTCTTCAAGGTGAGTGTCTTAAAGACTTTGAATGTAAATCTGCAATAGAGAGTATTCGCAAGGGTATTGTACCGACAGATGTATCATTATGTGGTTTTTCAAATCACCAGCCCATTGTATGTTGTGTAGAT[A/T]GTCCTACAGACAGTACAGACNTACCTATTCCAACTTCTTCGCTAGTA	DIAVI-09JAN12-CLUS09021_1	hemolymph proteinase 21
CRW2264	Unknown	N/A	CCACCCTCTGGGATTCCTCAA	CGAATAACAAGTTCCACAGCTTCAAT	CCACCCTCTGGGATTCCTCAAGTCGCTCGATGGTCTAGCGAAGAGCTCCTCTTC[C/G]GATAAATTACAATTCGGACCGGCCGTTTCGCTCTGTCTAGAAGAATTGAAGCTGTGGAACTTGTTATTCG	DIAVI-09JAN12-CLUS09034_1	probable ubiquitin carboxyl-terminal hydrolase faf-x
CRW2265	Unknown	N/A	CCTCTGTGTCGTTCTCAATCTATTGG	GGCAGCAGTAAGTAGGAAGACT	CCTCTGTGTCGTTCTCAATCTATTGGCNGATACCTCTGTANGTGTCANNGTCTCCATTNCATAGGTCATAATTGNTAGAATACAACTGTT[A/G]AATACCNTTTTCTTTAGATTTATTGGTATCTTTTNGTTTTNNANACATCNCNGAGTCTTCCTACTTACTGCTGCC	DIAVI-09JAN12-CLUS09048_1	endonuclease-reverse transcriptase
CRW2271	LG8	196.95	TGGTACGGGTGCAGTTCAATATAATT	CACCCAAATCTAACTAGAACCTGACTTA	TGGTACGGGTGCAGTTCAATATAATTGTTCAAAGCTGCAGCCAATAAAGTTAAGATTGCTGTGATGGTANNNANCCTCCGAT[A/G]GGAGTCAGTACTGCAAGAAGAAGAAAGTTAAGTCAGGTTCTAGTTAGATTTGGGTG	DIAVI-09JAN12-CLUS09115_1	#N/A
CRW2272	LG8	140.67	GGGTCTAGGTGATCCAAAGATAGTAAA	ATTTTCGTATACAAGAATTACGCTACGG	GGGTCTAGGTGATCCAAAGATAGTAAACTTAATTATGAACGATTGTAAAGATCGCGTTCCCGGTACGTCACCAGAA[C/G]AGAGTGCTGTTGAAAATTTCAAATGTGTGATTTTAGCAGCCGAGAAATATTAAAATTACTAAAATACTAAATCCGTAGCGTAATTCTTGTATACGAAAAT	DIAVI-09JAN12-CLUS09143_1	minus-c odorant binding protein 3
CRW2274	LG8	240.37	AGCTCACTTGTCCTCTATGATTTTTCAA	AGAACTGCATCAAAATTCGCAAGTATG	AGCTCACTTGTCCTCTATGATTTTTCAAATGTGCCGCNCTTAAAGTATATAGTAGCGCCACCTT[C/T]CCGTCAACTTCACAAAGTGGGATTAAGACAGCTGCTCTGGCTTCAGGCTCCTTCTTATTAAATCGAATACATTTCATACTTGCGAATTTTGATGCAGTTCT	DIAVI-09JAN12-CLUS09165_1	nudix family protein
CRW2276	Unknown	N/A	GAGAATATACAACACTCTAGCCGCAATA	ATGGATGTATAAGCTAAGCTGGACTAAG	GAGAATATACAACACTCTAGCCGCAATAGCGTAAAACTGATAGATCTGCAATGA[C/G]AGTTTTAGGACAACTTATGCCTGGCTCCACCAACAAATCTTAAGCTCCAGCTTAGTCCAGCTTAGCTTATACATCCAT	DIAVI-09JAN12-CLUS09180_1	#N/A
CRW2277	LG5	129.67	GTCGACAACAAATGACGATAGGTCTTAT	CCGGTACTACTGATATGGATCCTGTTA	GTCGACAACAAATGACGATAGGTCTTATANGGACGCCATCTGTGCCTCCTAGAAGACGAAACCACTCCTTAGATAGNGATTC[A/G]TCAGTGACNTCTAGCGTTCAACCAATAACAGGATCCATATCAGTAGTACCGG	DIAVI-09JAN12-CLUS09186_1	rho gtpase-activating protein 6 (rho-type gtpase-activating protein 6) (rho-type gtpase-activating protein -1)
CRW2278	Unknown	N/A	CTTTGTACAATTGTGTCGACATCGT	GAAGCGGGTCTAAGACAATGTGAT	CTTTGTACAATTGTGTCGACATCGTCANNAAAACCTAACAGTACTTTCGTTCCCTGGGCAGCGAAGCCATTTGATAATTCTGGTTGTGCTTTCTTAG[C/T]GTGTTCTAAAGCGAAGTTGAATAANAAAGGGGAACNGGATCACATTGTCTTAGACCCGCTTC	DIAVI-09JAN12-CLUS09194_1	#N/A
CRW2279	LG2	32.41	CTTCAGTCGAACATATACCACAAGAACT	CCGCTTTTCTGGACTTTGGTTTT	CTTCAGTCGAACATATACCACAAGAACTAACAGAAGATGAAGATATTAAAATTTTAAAAGC[A/G]ACCACTTCGAATTCTGCTAGAATTGTAAATGAAATTAATAGAGACGTTTNGAAGNTGTTAGAAGAAAAACCAAAGTCCAGAAAAGCGG	DIAVI-09JAN12-CLUS09206_1	dna-repair protein complementing xp-g cells
CRW2282	LG1	84.04	GAAAACTTGGGAGATAAATGTGCCTTT	GAGCAGTGGGTACAGGTAGGTA	GAAAACTTGGGAGATAAATGTGCCTTTTTTAATCTTCCTGTATGCTAATGGTTCNAGCTAAAGAACAAACGCTGCATTGCGATCTG[G/T]CAAAGGCTTTTTTTTACCTTTACCTTTACCTACCTGTACCCACTGCTC	DIAVI-09JAN12-CLUS09264_1	#N/A
CRW2283	LG1	24.9	GAGGATATGAATATTCTGGCAACACTGT	ATAGAAGGAGCTTTTATGAAGAAGCTTAAT	GAGGATATGAATATTCTGGCAACACTGTAAGTGCTAGNAAATCTCAGCAGANGNCNAAAGTATATTTACAGTACTACAGTATTTTAGCGAAATATAGGCATATTNATGTNNGANAGAAAAAAATTGTACAATA[C/T]AGTTTGATATAGTATGTGAGATNTTAAATATTAAGCTTCTTCATAAAAGCTCCTTCTAT	DIAVI-09JAN12-CLUS09273_1	#N/A
CRW2284	Unknown	N/A	GACAGCAAACCAGTGATGCTTTTAG	TTTGGAAAATGGGACACCCTGAT	GACAGCAAACCAGTGATGCTTTTAGGGCATTTGAGTGTTGTGTTGGATATTNTTATTAGCAAATGTGGCAAATATATAATTAC[G/T]AGTGATAGAGATGAAAAAATCAGGGTGTCCCATTTTCCAAA	DIAVI-09JAN12-CLUS09281_1	trna (guanine-n -)-methyltransferase subunit wdr4-like
CRW2287	LG1	233.04	TCTACGTCTGCGATGGGTTTTC	CCAAAGAGACACCTCAGACGTTAA	TCTACGTCTGCGATGGGTTTTCCTTCTTCGTTTAAGCCTAACCGGTA[C/T]CTATTTGAATTGACGAACATTTCAGGGAGGAAGAAGAACTCCGGTATGAGTTCCTTAACGTCTGAGGTGTCTCTTTGG	DIAVI-09JAN12-CLUS09301_1	isoform c
CRW2288	LG8	66.93	GAAGGAACCAGATCAAAAGATGAGAGTT	GCCCTAACTTTGGATTTGACAGATTTG	GAAGGAACCAGATCAAAAGATGAGAGTTGGTTTTACGTAGGAAAGAAATGCGTCTATGTATACAAAGC[A/T]AAAAACAGGACATGTGTTCCCGGTAGGCCCAAATCTGTCAAATCCAAAGTTAGGGC	DIAVI-09JAN12-CLUS09304_1	ribosomal protein l35a
CRW2290	LG2	53.77	CCCCACCAGTTTAGAAACATCAGA	TGCTCACTGAAATCTCAATGTCTTCTTT	CCCCACCAGTTTAGAAACATCAGAAGAAGAAAACAGTAACCAGTCAAGAGAAAAATCTACTAAGAAACGTGCCAAGGTA[C/G]CACCCAAAGGGAAAACTTGTAAAGTAATTTTAAGTAATATACTGAACGATAAACGATTTAAAGTCAACTTAAAAGAAGACATTGAGATTTCAGTGAGCA	DIAVI-09JAN12-CLUS09311_1	#N/A
CRW2294	Unknown	N/A	AGATCAAAGATATTTGCAGCTGCTACTT	GAATTTTTGTATCACGAACGTCACGAT	AGATCAAAGATATTTGCAGCTGCTACTTATCGCAAGCTTTTGATCTCAGGCTATAAAATCAGTCAAACAAATAAAAGTCCAT[C/T]AACAGGAAACATATTTTCCGGGGGGTCGATTATCGTGACGTTCGTGATACAAAAATTC	DIAVI-09JAN12-CLUS09325_1	#N/A
CRW2296	LG6	72.56	ACTTAGTTATGAACGAAAATCGGACCAT	AGAACTTACACTATTACTAATCGATGACTTACT	ACTTAGTTATGAACGAAAATCGGACCATTATACTCTTTTTTTGATGTGTATGAGTAAAAATGTTCCATTAGGGTAATCCCCTTACATTTTGTAAAATTAAACAAATTAGGTCTGTC[C/G]TCTGTCACCACTAATTTAATACATAACACTGTTTCACTTCATTAATAAAAATAGTAAGTCATCGATTAGTAATAGTGTAAGTTCT	DIAVI-09JAN12-CLUS09353_1	#N/A
CRW2297	LG9	93.02	CAGTTACACTTAAACTAGACCATGTCCT	CGAGTGGTCCCAATCCTGATTTG	CAGTTACACTTAAACTAGACCATGTCCTTTTTTTAATAACCAAAAGTAGNTTTTTGGCTTGTATTACATTAATGATATGATCCTGCCACAAAANAAGAAAT[G/T]TCTATCTGTGATGTAGCCCAAATCAGGATTGGGACCACTCG	DIAVI-09JAN12-CLUS09363_1	#N/A
CRW2298	Unknown	N/A	GCTATTTGGGACGTCGATTGGATA	GTTCCTATGAATTTTAAACTGCTGGGTT	GCTATTTGGGACGTCGATTGGATAGATTAGCGGGACGAGAGTTGGCTAGTA[C/T]ATCACTTCTTCGCTGTGATGAATGCGAGATCAATTCNTCGCTCGGTACACGAAAAGCAGAAANGCTAACCCAGCAGTTTAAAATTCATAGGAAC	DIAVI-09JAN12-CLUS09368_1	#N/A
CRW2299	Unknown	N/A	TTGGGATATATGGATCTGAATGGAGACA	CAACCATCACGACCCATTATTTGTAAAA	TTGGGATATATGGATCTGAATGGAGACATTNTNCCTGGTCCGTA[C/T]GAGCTACACATTGCAGNNGTTACTGATGACAAGGGNCGNNAGGNAGANTTTAGAAGATGTGGCGCNNNTCAAGGTCTNCTACCTGCCGAAGTTAAAGCTATTAATTTTGATAGATGTTTCCAAGCCATTTTACAAATAATGGGTCGTGATGGTTG	DIAVI-09JAN12-CLUS09376_1	#N/A
CRW2301	Unknown	N/A	AGCCAATAACTGCAACCATCTGATAAT	TGCAAAAGACCCTGGTGATATTTCT	AGCCAATAACTGCAACCATCTGATAATATTCAATTCAACTTTATCAACCATAGATGCCACCCTNTTTACC[A/G]GATTTGGAGCATTTACCACCTTCACACTCAGCAACATACATGTTAGAGAAATATCACCAGGGTCTTTTGCA	DIAVI-09JAN12-CLUS09394_1	leucine-rich repeat-containing protein 15
CRW2302	LG6	151.03	AGTACAGCTCCAGAATTCAAGCATTT	GCACAAAAAGCTACATAGAAAGCAAGAT	AGTACAGCTCCAGAATTCAAGCATTTGCTTATGCACCCTGT[G/T]ATAGTGAGTTTTTTGTATATGAAATGGCATAGAANAAGGTGGTTGTTTTTTACGAATCTTGCTTTCTATGTAGCTTTTTGTGC	DIAVI-09JAN12-CLUS09400_1	transient receptor potential cation channel protein painless-like
CRW2304	LG7	104.67	ACGATGGTAGCCTTAATGAAAATGTCTT	GCCTTAATGGTAGGAGTATCACCTTTT	ACGATGGTAGCCTTAATGAAAATGTCTTTAAGTCCGATGCAAAATTATGGAATTCTGATGACG[A/C]TTTAACTCAAAAAATCTTCAATAACTGCAAAGATTTAAAAGGTGATACTCCTACCATTAAGGC	DIAVI-09JAN12-CLUS09406_1	general odorant-binding protein 56d-like
CRW2306	LG5	24.58	GAGATTGGACTTCTTGTCGTTCAAAAG	CATGGAAATGTCGATATCGTCAATGTT	GAGATTGGACTTCTTGTCGTTCAAAAGTCCNCCTAAGGTATCCATGCGATCGTCCAT[C/T]TTGAGTTGGGAATCGTTCTTCATCATGGGATTAATATTTTGTGGAATTGGATCAAACATTGACGATATCGACATTTCCATG	DIAVI-09JAN12-CLUS09417_1	homeotic protein female sterile
CRW2309	LG5	235.77	GCACACCGCTATACCCAGTTC	ACACCATTATCTTGACTAAGGAGGACTT	GCACACCGCTATACCCAGTTCTCCTGCAGCCTTTACATCAATATTATCTACACCGCTTCCTATACGCACTATAATACGCAG[A/G]GTCTTGAATTTTTCTAAGTCCTCCTTAGTCAAGATAATGGTGT	DIAVI-09JAN12-CLUS09438_1	2-hydroxyacid dehydrogenase
CRW2310	Unknown	N/A	CCGGAGCATCCAAACTTGATAAATCA	GGATTCCTATCATACCCCAAAAGAACAA	CCGGAGCATCCAAACTTGATAAATCAACTTCTTTGGCTATGGGNCCACCTTCGTCCAATTTAGTAGGAGGTGTGTTATCGCCTCC[A/G]TACCCTTCCCAAGATTTGTTCTTTTGGGGTATGATAGGAATCC	DIAVI-09JAN12-CLUS09451_1	retinoblastoma-binding protein 6
CRW2314	Unknown	N/A	GGGACTGGCCCTGTCAAG	TTAGCACTTTCCCCATCGACATAATT	GGGACTGGCCCTGTCAAGCCTCTTTCGTTTTTGGATCTTC[A/C]CAAAATCTGTACAACGTTATCATGTAATAAAATGACGGTCACATTTAATCTATTAAGCTATAATTATGTCGATGGGGAAAGTGCTAA	DIAVI-09JAN12-CLUS09474_1	#N/A
CRW2319	LG9	90.58	ACCATGAGAACCGTGCGTATAATC	TCAGGATAAACATGTCCAACCAGTTC	ACCATGAGAACCGTGCGTATAATCTTGGTGACCACCATG[A/G]TGAGGACCATATCCGCCGTGTTCCTCATGGCCATGGGAGCCGTGGGGATGGTCAGGAACATGAGGAACTGGTTGGACATGTTTATCCTGA	DIAVI-09JAN12-CLUS09521_1	#N/A
CRW2322	LG6	86.59	GCACATTGCGCTAATACAGTCTTG	CAAGGACATCTCGAATATTCTCCAACTT	GCACATTGCGCTAATACAGTCTTGGACTCTTCACTCGTTACACTGTTTANTTTTATGCCNAGAAGTAAACAGATTGATCCTACAT[A/C]TATCTAACTTAAAGAAGAACTATTAAGTTGGAGAATATTCGAGATGTCCTTG	DIAVI-09JAN12-CLUS09527_1	#N/A
CRW2323	Unknown	N/A	TTGGGTGTAGTCGTTTCCACTTTT	CAACTAAGACTGCAAGCAAAACAGA	TTGGGTGTAGTCGTTTCCACTTTTTGGCATTTATTGGTTTAATTTCAGTTTGATTGAACCANTATAGTGGTATNTTNTTCTTACATTTCAAAGGTATACCAAAATTGT[A/T]TGTGAGTACCTGTTTATCTCTTATTCAGGTTTTGTTTATTTATTTGGAATTCTGTTTTGCTTGCAGTCTTAGTTG	DIAVI-09JAN12-CLUS09536_1	#N/A
CRW2324	Unknown	N/A	TGGCGCCACTTGACATAGAG	CTAGAGGTGTTATGTCACAGGATTTAGG	TGGCGCCACTTGACATAGAGCCCACGAAAGCATGNCTTTACTNTGAGAACGATACGGTGAACCA[C/T]TTATTTNACGTTTCGGACCAATGAATTGGCCACCTAAATCCTGTGACATAACACCTCTAG	DIAVI-09JAN12-CLUS09547_1	transposable element tc3 transposase
CRW2327	LG9	190.83	AGCCGTACTCATTGCCAAGTT	TTCGACGATGAAGAACTGACAGAATT	AGCCGTACTCATTGCCAAGTTCGTCAGGTTATTGACCGATTTNTNGAGAAGACCCTCAAGGTTTGCCCCAAGAATGG[A/G]ATCAAGAGATATGGTTCGGACAATTCTGTCAGTTCTTCATCGTCGAA	DIAVI-09JAN12-CLUS09581_1	#N/A
CRW2328	Unknown	N/A	TTCGAAGGAAAGATACAGGGTAAGAGA	TGTTTTTATCAGCATTGCGAAGCATTT	TTCGAAGGAAAGATACAGGGTAAGAGAGGTCTAAGACGTAAAAATATGTCACGGCTG[C/T]CGCTGCGTAATATTCGTCAATGGACAGGAATCCACAGCTANGAAATGCTTCGCAATGCTGATAAAAACA	DIAVI-09JAN12-CLUS09596_1	endonuclease-reverse transcriptase
CRW2329	LG4	89.98	GCATTTTCCCCAGCAACGTTA	GCTCCACAAGTTTGCATAGATTTTG	GCATTTTCCCCAGCAACGTTACCCCAGAATTTTTTGATAGC[C/T]GGTAGTTGGGACAACAATGTTAGATGTTGGGANATTGAACATAATGGGACAAGTGTTCCAAAATCTATGCAAACTTGTGGAGC	DIAVI-09JAN12-CLUS09611_1	mrna export factor-like
CRW2333	Unknown	N/A	AACGGGATGATACTGTATGGAAGTTTT	CTTCTCTCATCCGATATATTGCTCTTGT	AACGGGATGATACTGTATGGAAGTTTTTTGAGCCATCTTCTGTGAATACCATCAAGGTCAG[A/G]AGATTTGTTTTTTCCAATATTACACATCTGCCTGACGGTGTCCTCTTGCACAAGAGCAATATATCGGATGAGAGAAG	DIAVI-09JAN12-CLUS09623_1	endonuclease and reverse transcriptase-like protein
CRW2339	Unknown	N/A	TTTTCTCTGTATTCCTCAATAGCTGTTAACT	TCTTCCATCCTCAGTGCTGAT	TTTTCTCTGTATTCCTCAATAGCTGTTAACTATATAGTCTGGATCTTTGTGTNAATATTATATTATTCACGANTTATTCTTTATGTTACATCTGCTAACATAA[C/T]CTAATGCCCTAACCCTNNAGNAAGACATCAAATAACGAGGCATCAGCACTGAGGATGGAAGA	DIAVI-09JAN12-CLUS09654_1	#N/A
CRW2341	LG3	104.28	AGCTCGCTTTGTCATTCCTAATAACTC	CCGTTGCGTTACTAGATGTCATGTA	AGCTCGCTTTGTCATTCCTAATAACTCAACAGCNTAAGACCATTACTTTAACTCTATTACTCTTCGAGCCACCCGAATAACTATAAGACATATGCGCATAAATA[C/T]GTATATATATAAAGTACGGTTACATGACATCTAGTAACGCAACGG	DIAVI-09JAN12-CLUS09677_1	#N/A
CRW2343	LG5	260.9	GCTACAAATCTTTGGCCATTAAGCTTAC	CAAGGATTCAAGCATTCCATTACATCA	GCTACAAATCTTTGGCCATTAAGCTTACTTATTTGCATAATTCAGCCAAGTGTTATGTAGATGTGGTCTCCTCAGG[A/T]ATCATTGAAANAGATGGTCATAAGCCAGATGATGTAATGGAATGCTTGAATCCTTG	DIAVI-09JAN12-CLUS09688_1	histone acetyltransferase type b catalytic subunit-like
CRW2347	LG9	104.65	TTTGTGAGTCGTTTAGACAGTTCCAA	ACGCAGTCCTGGCAAATTATTTCTAT	TTTGTGAGTCGTTTAGACAGTTCCAAACTGGATCCATCAGAAGAAACCACGTCTTTGGAGTTCTCG[G/T]CTGAAGTGTTTAATAAGTTCGGCGATAAACTGATAGAAATAATTTGCCAGGACTGCGT	DIAVI-09JAN12-CLUS09760_1	nuclear pore complex protein nup205
CRW2349	LGX	63.33	TTCCTCCTAGGGATCGATTTCCAT	AAATGGTACAATTTTCATTGCAGAGCAA	TTCCTCCTAGGGATCGATTTCCATTGGGCGATTGGCGACCACCCGATCGTGGGGGATATAGNTACGACAGACGCCAGCAATAGTTTTACTTAA[A/G]TTGTAGTGCCATTTCATGTAAACTCACTATAATTATCTATTAATTTCTATTAATTGCTCTGCAATGAAAATTGTACCATTT	DIAVI-09JAN12-CLUS09773_1	#N/A
CRW2351	Unknown	N/A	TGATATCAGGCTAGATGTAAAGCAAGGA	GGAATTAACATCCCCTACTGACCAATG	TGATATCAGGCTAGATGTAAAGCAAGGAGTTAATTCCGTAAGTAGACAAATCAAATCTTTGCAAAATAA[C/T]ACATTATATTCGAAACCTGGAATGCCATGGATACATTGGTCAGTAGGGGATGTTAATTCC	DIAVI-09JAN12-CLUS09790_1	neutral and basic amino acid transport protein rbat-like
CRW2353	LG8	119.63	CGCCAGTTAGGAAGATATAAAGCCAT	CCGGAAAAGTCATCATGAGGAAGAATAA	CGCCAGTTAGGAAGATATAAAGCCATGCAACTACTATATCCTAAACAGAGCG[C/G]TCTCATGCTTTTTATATTNNTAAAACACTTACCAAAACAAATNATTTATTCTTCCTCATGATGACTTTTCCGG	DIAVI-09JAN12-CLUS09812_1	#N/A
CRW2354	LG2	69.17	TGGTGAAGAACAACCTCCTCTTTG	CACTGGTTGGTGCACAATGTAAA	TGGTGAAGAACAACCTCCTCTTTGNANATGCTACAAAAANGGANAGGAAACCGTTTTGGATAT[C/T]GGTGAAACCAACTGTGTGGGTACAACAATTTATGACAGTTTACATTGTGCACCAACCAGTG	DIAVI-09JAN12-CLUS09832_1	hypothetical protein TcasGA2_TC013289
CRW2358	LG4	226.9	CATGGCTAAATGTGCTGTGTCAT	AAGCATAGACATCACAACCAACA	CATGGCTAAATGTGCTGTGTCATNTTGCCAGATTGACAGATGATAGNTNNACCAGGAAAATATC[G/T]GTGAAATGCAATTTGGATTCCNCNATTCCATGGGTACACGTGANGCACTTTTCACCTTACAAGTTCTNNTTCAGAGATNCCGCGNTGTTGGTTGTGATGTCTATGCTT	DIAVI-09JAN12-CLUS09856_1	endonuclease-reverse transcriptase
CRW2359	LG7	77.6	CCCATAATTTCTTCCAGTTTTGCCAATC	CTGGTTAGCAACGGTGCATTC	CCCATAATTTCTTCCAGTTTTGCCAATCTTAGGCTTCCTGCAACCAATTCCCAGCAATCCCCAATTCCC[C/T]AGAACTAGATTACCAAGAAGTAAAATATATGCTCGAATGCACCGTTGCTAACCAG	DIAVI-09JAN12-CLUS09857_1	#N/A
CRW2360	LG2	32.91	TTGGATTCAGTGCCGATATAATTATTCA	CATCTACTGGTCTTGTTCCTAATTCCTT	TTGGATTCAGTGCCGATATAATTATTCAAAAACTAAGTTTGAAATGATGCGTTT[A/G]CAGGAAANGTTACAAAACCATGCNATATTAGAAGGCACACAGGAAGCAGAAATNATAGAAAAGGAATTAGGAACAAGACCAGTAGATG	DIAVI-09JAN12-CLUS09859_1	lethal 87df
CRW2362	Unknown	N/A	ATCCTCTATCGTCACTATGAAACTGAT	ACGTTCTTTCGAAACAATATTTGCCTA	ATCCTCTATCGTCACTATGAAACTGATTTNAAACAACCACGATTGCAGATTG[C/T]TTGCCGGTAAGGTATTCACACTTCTCGTGATCTGNACGGCACATGCTAGGCAAATATTGTTTCGAAAGAACGT	DIAVI-09JAN12-CLUS09876_1	endonuclease-reverse transcriptase
CRW2364	LG5	202.06	CGTCGACGAAGACAAACTTAGGAA	GCTAGGAATGTCGAGGTCTCCAT	CGTCGACGAAGACAAACTTAGGAAGCTTCCAAACTTCGTTGAAGACAAACAAGTGGGCATTCATATGCGATGCATGGCAGTAAAG[G/T]CAGGATTAATGAAGCAAAATGGAGACCTCGACATTCCTAGC	DIAVI-09JAN12-CLUS09915_1	13 kda hemolymph protein a
CRW2369	Unknown	N/A	GAGCACTTAGGTGAAACCACTGA	CCGTTAACCTCGAGCAAACTAGAC	GAGCACTTAGGTGAAACCACTGAGCCCATAGAAAGAACCGCAGCTGCTGAGGCTTGACTAAGGGCGCA[A/G]TGTAGAACTGCCATAGCTAGGCTACACANTTTGTCTAGTTTGCTCGAGGTTAACGG	DIAVI-09JAN12-CLUS10027_1	e3 ubiquitin-protein ligase ubr4
CRW2371	LG7	54.26	TGCCGAAACACCTATGTAATGATCTTT	TCCGAAAAGTGCTTGGTACGTT	TGCCGAAACACCTATGTAATGATCTTTTCCGCCGATGATAGTGAATCCAACTTT[A/C]ATTTATTGTACAGTATGGACGCAAAAAGTCACTTTAGTTTTTTCCAAAAACGTACCAAGCACTTTTCGGA	DIAVI-09JAN12-CLUS10036_1	mariner transposase
CRW2372	LG9	104.83	TTTGCATCCTGAAGGAGACTTTGAA	GCCTTTCGCCTGGAACGTAT	TTTGCATCCTGAAGGAGACTTTGAANGNCCTGAAAAAGTCAAATANAGGCCTGCAGAACGNCCAACACAAAAGCGNCCGGAAGATAATCT[C/T]CGTCCCGAAGGAGACTTTGAGAGACCCGATAAACCNGAATACGTTCCAGGCGAAAGGC	DIAVI-09JAN12-CLUS10038_1	#N/A
CRW2373	LG9	67.43	CTATGACCCACGCTGTCTACA	GCTAGGTGTCGCGTCAGTTAT	CTATGACCCACGCTGTCTACANTTGTAGACCCTAATTTTCCAGTATCC[A/G]CGCTACAAAAAATTCGCATCGTTTNACAATTATGTGACATCGTATTCGCTCCGTGCATAACTGACGCGACACCTAGC	DIAVI-09JAN12-CLUS10046_1	#N/A
CRW2374	Unknown	N/A	GACATTCTTGCTGGTCCGTACA	AAAATTAACAGCTTTAGCTTCGGCATT	GACATTCTTGCTGGTCCGTACAAGCAACACGTTGAANNTATTAC[C/T]TTCGACAAGGGTCGTCAGCAAGAGNTCCAAGCATGTAGCAAACCTGAAGGAGAAAATGCCGAAGCTAAAGCTGTTAATTTT	DIAVI-09JAN12-CLUS10049_1	odorant-binding protein 56g
CRW2375	LG6	121.16	TGAACTTACACTTACACCACGTTTACC	GCCAGCCTTCGAAGATGGA	TGAACTTACACTTACACCACGTTTACCCATNAACGAATAACTGACGAT[A/G]AATGTCAATAGATGAAATCCATTTTGCATTTTAAAAAACGTAGCACAGCGACCGAGACCTCCATCTTCGAAGGCTGGC	DIAVI-09JAN12-CLUS10065_1	#N/A
CRW2376	LG6	135.91	GTGTATGGCCGTATGAGTTCTCAAATTA	CTGCGTCCACTATGCTATTGTTTT	GTGTATGGCCGTATGAGTTCTCAAATTATTAAAAACATCTCTTGCAACAAGACAATGCGCCC[A/G]CTCATCAAATGGGATGGGAATTAATCGATCACCCACCATATTTNCAAGCTTAAAACAATAGCATAGTGGACGCAG	DIAVI-09JAN12-CLUS10068_1	#N/A
CRW2377	LG6	77.68	CATGTGCTCCCTTTGTTGAAGAAAC	CAGCTATGGAGAGAGCATTAAAAGACT	CATGTGCTCCCTTTGTTGAAGAAACAGAAATATTATTAGTGGATGGACCAAATAGATCCTTGATAGCTCTAGTTTCTATTGAATCTCCAATTGGAGTTGA[C/T]GTGGCGTGTGCATTTATATATGTAACTTGCTTAGAATCTATCCTAGAGTCTTTTAATGCTCTCTCCATAGCTG	DIAVI-09JAN12-CLUS10071_1	3-oxoacyl-
CRW2378	Unknown	N/A	GGTGCAGTACCGTGTATGAAAGA	GATAGGTAAGTCTGCACTCTTCAAGTTT	GGTGCAGTACCGTGTATGAAAGAGATAGCAGGATTCCACGTCAA[A/G]CCACCTAAGCCTCTTCCTGAAGACCTCAAAAAGTATTTAGATGAGGCAAAACACGGAGTTATTTATTTCAGTATGGGTTCAAACTTGAAGAGTGCAGACTTACCTATC	DIAVI-09JAN12-CLUS10076_1	glucosyl glucuronosyl transferases
CRW2380	LG1	176.86	CAGACACGCTGGCTGAAAA	CCATGAGTGTTTCTACAGTGTCAGTATA	CAGACACGCTGGCTGAAAAACTGACCAAACAAAAATTGGCAAGCATTTTTCCTACAATTCCTCAAGATACTCTCTTGGAAGTATT[A/G]CATGCCCACGACAATAAGTATACTGACACTGTAGAAACACTCATGG	DIAVI-09JAN12-CLUS10114_1	nedd4-binding protein 2
CRW2382	LG8	185.55	GGTCTTCTATATGCATGAGCGATTCC	AGGTCTGCACAGAACGCTTTAT	GGTCTTCTATATGCATGAGCGATTCCGAAGACCTAAGAATAATTCTCTCTGTATTATACACCATAGTCGAAGTACTTAGAAG[C/T]GAGAAAGACAACTATCCCGATCTATATAAAGCGTTCTGTGCAGACCT	DIAVI-09JAN12-CLUS10155_1	protein fam40a-like
CRW2383	Unknown	N/A	CGTATCGAGGTCGAATAGCAAGT	CCAGTCAACTTCAGCGAATTGTAG	CGTATCGAGGTCGAATAGCAAGTTGACTTATGCCCAGTCGGCCGTGGTGCTAGNTAAGGGAGAGAGTGGTGGATATA[C/T]ATTTATTTACAGAAGCGAGAGCATGCTCTCAAGCTACAATTCGCTGAAGTTGACTGG	DIAVI-09JAN12-CLUS10156_1	#N/A
CRW2385	LG5	122.58	TTGCATTGGCATAGGAACACTACT	ATATGTACAATTAGCATAAGACAACCGT	TTGCATTGGCATAGGAACACTACTGTGTGGAACTTCTTCTTAGAATTAAACTGATATACTTCGACAAGATTCTTTAAGCAATAATANACAATCAGACAATGTTAG[C/T]CGTGTATGTTAATTAGAATACTGTTTTAAAAGGCTCAAAATAGTTTATAAAACGGTTGTCTTATGCTAATTGTACATAT	DIAVI-09JAN12-CLUS10163_1	#N/A
CRW2388	LG6	87.27	CAGTATTCTCAAACATTAGACTCCACAT	GGAGTCACTGGATATGGAGAATACC	CAGTATTCTCAAACATTAGACTCCACATTTNCATACTTATCGGCACTTAGTGNATTGTGNGAAGATATTNCGCCNGATNCAAACGCTCCATAGC[A/G]CGAACTATGGAGTCACCATTTTTCAATTTGAACTACGTAGTTCAGTNGTACCCGGTATTCTCCATATCCAGTGACTCC	DIAVI-09JAN12-CLUS10181_1	#N/A
CRW2390	LG2	78.08	TGGGTGGTCAGTAAGTTACATAACGTA	GGATTGAACGGCATGATCACCAT	TGGGTGGTCAGTAAGTTACATAACGTAAAAAATTGCAAAATTGCTACAAAAATGCAACTAAGAAGGTTGTTAACCAGCCCAGTAAT[C/T]AGAGGATGTACCCGAAGAAACGCTCACCATGGTGATCATGCCGTTCAATCC	DIAVI-09JAN12-CLUS10190_1	cg7630 cg7630-pa
CRW2394	LG9	75.38	GTAAATATGTCCTTGGCGGATCAGAT	GGAGAACTGGTAACTTTTTCGTCACT	GTAAATATGTCCTTGGCGGATCAGATCGATTTTAAAATGAAGGAAATTATGGGGAAGTTCGAGTCGAC[G/T]ACGTATGTAGATATATTGAGTGAGTCGTCGAGTGACGAAAAAGTTACCAGTTCTCC	DIAVI-09JAN12-CLUS10210_1	#N/A
CRW2396	LG4	69.5	CCCATTTTGAAGAGTTCTGTTGTTGTTT	CTTCTTTCTTCTTAAAGTTCCCTCTCC	CCCATTTTGAAGAGTTCTGTTGTTGTTTTTCCACTTCACTGTCTTANATTTNTCAACTCNACTGTCAT[C/G]TCATCAGCCAACAAAGTGANCATAGCCATTATGATATCCAACCNCCGANGGGAGAGGGAACTTTAAGAAGAAAGAAG	DIAVI-09JAN12-CLUS10249_1	#N/A
CRW2398	LG7	0	AACCACTCGTTTCATATTCTTTCTCTGA	GGACTTTTAAGGAAGGCCCTAGAC	AACCACTCGTTTCATATTCTTTCTCTGAAACATTACATTCTGAAGAAATTCAGTCCCGTTTCCAGGGTG[C/T]AATATAGGTACAAAATCGTCGGGGAGGCTCACGTCTAGGGCCTTCCTTAAAAGTCC	DIAVI-09JAN12-CLUS10265_1	#N/A
CRW2399	Unknown	N/A	GGATGTCCACCTTTTCTCTTCTCAA	TGCCCAGCTAGAAGGATTTACCT	GGATGTCCACCTTTTCTCTTCTCAAGAATTCCTACAGGAGATTTATGGATTAAGTTATAAGGTTCCTTAGTAAA[A/C]ATTTGCAACTGAGCTAATGTTAATAGGTCCGCTTCCANACATTCCAAAGCTGTAAAAGCTTTACATTTAATCTTCTTTTCAGCATTTAACTGATAGATAGAGGTAAATCCTTCTAGCTGGGCA	DIAVI-09JAN12-CLUS10267_1	mediator of rna polymerase ii transcription subunit 1
CRW2400	LG2	99.06	ACTCCATTACTTAACAGTCCTGTCTCT	TCCAGCATGAAAGTGGTTTACGTT	ACTCCATTACTTAACAGTCCTGTCTCTGTGATAATTCGTAAATCTCATCCAGTTAGCTCAATAAGATGCTGTTAATTTAG[A/G]ACATGCTACTGGCTTATGAGAACGTAAACCACTTTCATGCTGGA	DIAVI-09JAN12-CLUS10270_1	hypothetical protein TcasGA2_TC010512
CRW2402	LG6	96.05	GCGACGCTTGCAAACAACTC	CACAGGAATGGGCCTACTACAAA	GCGACGCTTGCAAACAACTCTTCTGTGAGGAACATTTCAGCTACA[A/G]TACACATAGCTGCCCATATGCATACCAGAAAGATAACCAAGTGCCTGCGTGCCCCCTTTGTAGTAGGCCCATTCCTGTG	DIAVI-09JAN12-CLUS10287_1	an1-type zinc finger protein 2b-like
CRW2404	LG2	38.49	CCCCTCATGTCATGTCAATCCT	ATCATTCAATTACACCTCTGCGTTAA	CCCCTCATGTCATGTCAATCCTCCCAGCGGATAATCCACAATCGAGNGTTGAATGAATNGAGGT[A/G]AGAAATGCAAAGCTTTAAAGCGCCTTTTGTGNGCTTAACGCAGAGGTGTAATTGAATGAT	DIAVI-09JAN12-CLUS10301_1	#N/A
CRW2405	LG1	0	CCATGGCAGCTTCAATTGCAAAT	GTTTGTGAGTCTATAACCATCGTATCGT	CCATGGCAGCTTCAATTGCAAATCTGCAACATGGAGGAGTGAATAAAATCCTTAGAGAACT[C/T]TGTAAACATCGCCTTTTAAGTTATGAAAGAGGAAAACGATACGATGGTTATAGACTCACAAAC	DIAVI-09JAN12-CLUS10303_1	serine threonine-protein kinase rio2-like
CRW2407	LG9	99.46	AATCAAACCATACGTGAAGATCTCAAAA	GGCCAGTTTTACTTCAGTCTTCTTTCTA	AATCAAACCATACGTGAAGATCTCAAAATTCAATTCAAGATATCATTCAGTCAAGAGCTATAAAGCACAATATCTGGNTAAAAGACCATACCAACCAACTTG[A/T]AGGGAGNCTATCCAATCAACAAATAATAGAAAGAAGACTGAAGTAAAACTGGCC	DIAVI-09JAN12-CLUS10317_1	#N/A
CRW2409	Unknown	N/A	ACGTTTTAGCACCGCTCTGA	TCAGGTGTGGTGGTCTCATAATATACTT	ACGTTTTAGCACCGCTCTGANGTCAGAAATCTTGAATGACGTAATCGTATGTTTGTAGTAAAGAACTATACATGATTAAATTATATAAAGCACACAACAGAATCGGTCTGAAGTAA[C/T]CTTTAAAACTAGTAGTTCNACAATTAATAATTCAATAAGTATATTATGAGACCACCACACCTGA	DIAVI-09JAN12-CLUS10353_1	#N/A
CRW2410	LG1	119.25	CGGTCGCTCAAGGTTTACACA	ATCTCAATGATTTATGCCTCAAGAATTATCA	CGGTCGCTCAAGGTTTACACANGCTGTTTTTCCATCATGTAGGATACCTTTACAGTAAAATTTATTATCTTTTGGATGTTTTTGAATAGTGTAACC[A/G]TGGTGGCATATACACGCTGACTCGTCTGGTACNGGATCATCTCTTGTGATAATTCTTGAGGCATAAATCATTGAGAT	DIAVI-09JAN12-CLUS10357_1	hypothetical protein TcasGA2_TC001011
CRW2412	Unknown	N/A	GAGCAAGGCTAAAGGAAGCATTTT	AAAGACGAATTTGCAATGGTTATAGTCA	GAGCAAGGCTAAAGGAAGCATTTTTTCACATATCTACTTTAAAAAGTCTTTAAATAATAGTGTGACATGAAACTACCTTTAATATTANACGAATTTTTGCTCTCTAGTTTGAATGTTATGCTTATGAAAAGAAAAA[C/T]TTCTTCTTTTTCTAGTGCCGACTATACTAATGAAAGTTGACTATAACCATTGCAAATTCGTCTTT	DIAVI-09JAN12-CLUS10368_1	#N/A
CRW2414	Unknown	N/A	CCGTAATAAAGCAGACGTCATACAAAAT	GAAAGTAAGGCATCTCCTGGATCA	CCGTAATAAAGCAGACGTCATACAAAATATCTCAGATTTGGACGTTTTGGGCGNATTAGGGGGACTCTATATCT[A/C]TGTTTGTGCCTTTCGGATAGGCTTTGTCTTTCNTGATCCAGGAGATGCCTTACTTTC	DIAVI-09JAN12-CLUS10384_1	#N/A
CRW2418	Unknown	N/A	AAATACTCCACCGGACAGCATT	AGTGATAAGAACTAATCTTGTATACGAAAAAGA	AAATACTCCACCGGACAGCATTTGGTNANCACAGNNAAATCTTCTATTTTAGAAANTGTNNAATCT[C/T]CTTTANTAAANTTCGAAACAGTTTTTTCAAAAATATCGATGCANTGNGTATNGTTATCATCTTTTTCGTATACAAGATTAGTTCTTATCACT	DIAVI-09JAN12-CLUS10407_1	cg31720 cg31720-pb
CRW2419	LG6	67.44	TGGCTATCAGAAAGTACTCCTGTAGAAT	GGATTTCAAATTTTGCAGTTTCGCTAGT	TGGCTATCAGAAAGTACTCCTGTAGAATATATTCAAAAGTTTTTGCTAACTCTTCATGACACNTCTGGTTTACCTTGGTGGGCAACNATAGTATGTGCTACAGTATTACTTCGAAGTTGTGTTACTTTACCGCTAGCT[A/G]TTTATCAAAATTATGTACTAGCGAAACTGCAAAATTTGAAATCC	DIAVI-09JAN12-CLUS10428_1	inner membrane protein mitochondrial
CRW2422	Unknown	N/A	TGTTATGCGGCTACGCTGTATG	TGTGGAGGGTTCATTCGTCAAT	TGTTATGCGGCTACGCTGTATGCNCCCAAATATTTGTTCTTTGAAGTGCGTAGAAACCGACAAGTGGA[C/T]TGATGCGTATTTGCTACTATGCGTGCGCATTAAGCGAATATTGACGAATGAACCCTCCACA	DIAVI-09JAN12-CLUS10447_1	#N/A
CRW2423	LG4	137.86	CATCCGCTGTGTGAAACGTTTT	CGACATGGCTTTTGGCAGATG	CATCCGCTGTGTGAAACGTTTTTATTTTTAAAATGGAGGCGCATTAGAAAGTTTTTCCTTTTCAGTTTATTTTACCATT[C/T]CCTTTTTGTATTCTTGTTTACCTTTTATACGGTAGGTGTATTTCTTCGAAATTGNCCATCTGCCAAAAGCCATGTCG	DIAVI-09JAN12-CLUS10470_1	isoform a
CRW2424	Unknown	N/A	CGCGCCGTAATACTTGTTTGTAATT	GCAGAAAACACAAAAAATCGCCGATATA	CGCGCCGTAATACTTGTTTGTAATTAGTCAAACCTCAGACAAGTTTACTCCACNGTTATGAAATTTTNACGCTAATGACATTTATGAAAT[G/T]TTGACACTACTGCCATTTCATNGGTTAATTAAGTTATATCGGCGATTTTTTGTGTTTTCTGC	DIAVI-09JAN12-CLUS10474_1	#N/A
CRW2429	LG7	214.02	CCTTGTCCTTACTACTACTTGTACTTCTTG	ATGGACAAACTAGCCCTACAAAAGA	CCTTGTCCTTACTACTACTTGTACTTCTTGAACTTCTAGAACTGGATTTA[A/G]CTTTGTCTTCCTTGTCANGTTTTCATCTTTATNTTTGGATTTTTCTTTTGATACATCTTTCATTTCTACATCTTCCTTACTACTGTCGTCTGCCCCTTCTTTTGTAGGGCTAGTTTGTCCAT	DIAVI-09JAN12-CLUS10508_1	#N/A
CRW2433	Unknown	N/A	CTCTTGTGGCCAAACATCAGTAACTA	GCAAACATGATAAGAACTGCAGCTT	CTCTTGTGGCCAAACATCAGTAACTACTGTACGTCCTACTGAAAGCACAACAACCCAAAACGACGGTTTTA[A/G]ATGTGTNTCCTCTGGTATCTATCCTGATCCGGTAAGCTGCAGTTCTTATCATGTTTGC	DIAVI-09JAN12-CLUS10565_1	chitinase-3-like protein 1
CRW2434	LG9	17.63	ATGGGTATTATATGACTTCTTCATAGGGA	CCAAAGTGTATCCACCAACTGTTTT	ATGGGTATTATATGACTTCTTCATAGGGAGAAGAAAGNCAANGTGNAATATGTGAAGTTTTCANACTGANAATGAGAAT[A/G]TAAGTTTGCTTGTAGAAAAGAANCCTTGATATTATCGAATATANATCATATAAAAACAGTTGGTGGATACACTTTGG	DIAVI-09JAN12-CLUS10570_1	#N/A
CRW2435	LG8	125.86	CCGAATCGACCGTCGTACAA	CCCCACTGAAGAAAGCGCTAAAATC	CCGAATCGACCGTCGTACAACCGTCGCNTACGAACGAGCC[G/T]GTCCCCGCTTCCCACCAAGATGATAACNGTGTATGTTTTTAATTCGCTCCGAATCATTCAGTCATTCGTCATTCTATAATACAANGANGGCAATGNTGCCGATTTTAGCGCTTTCTTCAGTGGGG	DIAVI-09JAN12-CLUS10582_1	#N/A
CRW2436	LG4	108.01	GCAAGAAGTGAGCTGTCAAAACAAA	TTTTTGACACATTTTCCAGACACATTGT	GCAAGAAGTGAGCTGTCAAAACAAAGTGCCCAGGGCNTGCCCCAGCCCAATATGTCCATATAGTTGTGAACTGAAATGTTATTGTA[C/T]TGAAGGATATCTCCGGGACAATGTGTCTGGAAAATGTGTCAAAAA	DIAVI-09JAN12-CLUS10626_1	#N/A
CRW2437	Unknown	N/A	TTTCTGTATAATTTTTCTAGTCAGCTTGAAAC	AATGACAAAGGGACATACGATTCACA	TTTCTGTATAATTTTTCTAGTCAGCTTGAAACTGGAATGCCGCCATTGGTCCTATAATGA[C/T]AGTGTGTCGGCTCATGTTTGTATTGATTTTGTTTGAGATGTGAATCGTATGTCCCTTTGTCATT	DIAVI-09JAN12-CLUS10652_1	#N/A
CRW2438	LG2	80.39	AACACAGCTTTTAAATCGAAAAAATGTAGATA	TCTATAATCGGAATATTTGCTGGTGCTT	AACACAGCTTTTAAATCGAAAAAATGTAGATAAGACTAAAACTATTTGAAGATGACCAACTTATACTCTTAAAAATTTACTTAGTAAAATTTATGAAACTGGTAATGT[A/G]CTCGTGACTGACTGGTTGTAGNCTTCATTCTTCTTTGTAAAAAAGACAGNAAAGCACCAGCAAATATTCCGATTATAGA	DIAVI-09JAN12-CLUS10664_1	#N/A
CRW2440	LG2	100.22	ACGCCAGTAATGAACCCGATAAAA	AACTCAGCTTTTTCATGCAGATATACCT	ACGCCAGTAATGAACCCGATAAAAAATAGAAAGAATGCGAAATAAAGNGCGAAAATTAACGGCTTAGTACCATTCAANCGATAATACGCCATTCTTAGTGCT[A/T]TATACACCTTGAAACCCTAGAATATATTACTAAATNGTAATAAAAGGTATATCTGCATGAAAAAGCTGAGTT	DIAVI-09JAN12-CLUS10726_1	#N/A
CRW2441	Unknown	N/A	GAACTCCCCTGTATTAAGAGCCAAT	TGTGGCTTGTTTAGTCATTAGCATGA	GAACTCCCCTGTATTAAGAGCCAATATATNGTAGGGGTACATTTACAGGGTACAAGGTGTCTCCCANGTAATTTTCTGACNCGCTCGAGNAACTGCAAAAATCCTCGCTNNGGCTNCTCTACCATNGAGATTTCCTTCAGATTCTAGTAAAGTTATTTTTTCATTG[C/T]CAAGTTACCAACTGATCTTATCATGCTAATGACTAAACAAGCCACA	DIAVI-09JAN12-CLUS10729_1	apoptosis-inducing factor 3-like
CRW2442	LG1	241.86	AATGAAAGCAACCAATATGCTGCAA	TGCCTATTGAGTCTAAGTGGTACTGAT	AATGAAAGCAACCAATATGCTGCAAGGTAAATTGNGACCTATTTTAAAATATTCTTTGATCACCAGCATCATTGGTGGTACGGC[A/C]TTAAGTTTAAAAACNAATCAGTACCACTTAGACTCAATAGGCA	DIAVI-09JAN12-CLUS10735_1	uncharacterized aarf domain-containing protein kinase 1
CRW2444	Unknown	N/A	GTTTTCGTCAGCAGTGTATTCAAGAG	GACACTACAGCTATTCATACGAAACTGA	GTTTTCGTCAGCAGTGTATTCAAGAGATATCTGTTCACCTTCTGGAGAAGTATAAGAGAATCCACCATGTGCAGATTTACCTTCGT[G/T]TTGAACGAAACCTTCTTCTTGGGCAGAAATTCCATTTTCAGTTTCGTATGAATAGCTGTAGTGTC	DIAVI-09JAN12-CLUS10753_1	cuticular protein 49aa cg30045-pb
CRW2445	LG6	44.79	TGCTTGCACAATTGGAAATGAAACTT	GAGTGGCGGTTACTGCATATAATCATA	TGCTTGCACAATTGGAAATGAAACTTCATGGGGAAAGTCTTATTGATTGTGAGAAACAGACAAACTCTTTGGGAANTTTATGAAAATTTG[A/G]TATAAAAGAATTAAAGTTATATCAATTATATGATTATATGCAGTAACCGCCACTC	DIAVI-09JAN12-CLUS10765_1	#N/A
CRW2450	LG6	131.16	GATGTGCCATAGAAGATGCAAATAGTG	GGGAGGCACAACTGCGATAA	GATGTGCCATAGAAGATGCAAATAGTGGGAATCCCCCAAAGAAATCAGAAAAGG[C/T]GTTTAAATTTGATGTATCCGTCCCTCCTACTCCAACGCCTGCTACACCTGTTATCGCAGTTGTGCCTCCC	DIAVI-09JAN12-CLUS10800_1	chloride channel protein 2-like
CRW2452	LG1	148.97	AGGTCAAGAAAGTAAGGTAGCACAATT	CTGGCCCGTTTCTTTTACTAGAGA	AGGTCAAGAAAGTAAGGTAGCACAATTAATTAGATCAGCAAATGAACACTTTCAAATTGAAGAATCATCACCATATGC[A/G]GAATTATGGATGGGGACCCATGTAAATGGACCTTCTCTAGTAAAAGAAACGGGCCAG	DIAVI-09JAN12-CLUS10838_1	mannose-6-phosphate isomerase
CRW2454	Unknown	N/A	CATTGTCCATCCTGTCATTTTCAGAAAG	CGTGAATGTCCGGAGTTATCGTTAATA	CATTGTCCATCCTGTCATTTTCAGAAAGGTGGACAAGCATCAGAAGATATANCTNTTATGTGGGCNGGTGTAGGTTAGGGCTC[A/G]TCGAAAACATACTCTCGTATTAACGATAACTCCGGACATTCACG	DIAVI-09JAN12-CLUS10863_1	#N/A
CRW2457	LG7	48.65	AAGTAACCTGTAACTCGGTTTTCACTT	ACTGTTTGTGTATTGAGTTCCATCAGAT	AAGTAACCTGTAACTCGGTTTTCACTTACNGACTNATGTACAGACTTCTTATATGTTNCTGATA[C/G]TCATTAAATCGACAGTAATAANTTTATATTTGTAATGTGACTATCATTTTACACAAAATTTTGCCTGCACTGTTAACAAATCTGATGGAACTCAATACACAAACAGT	DIAVI-09JAN12-CLUS10942_1	#N/A
CRW2459	LG5	68.25	AACTCCTAAAAATCCGTGACTACAAAGT	ACCACGCAATCACAGACATTACA	AACTCCTAAAAATCCGTGACTACAAAGTAGATCTCGACTCTAAATTAGGAAAAAGCATTGTTATAAACAAAAATACTCCTACNTCACA[A/G]TCTGGTGGATACTACTGTAATGTCTGTGATTGCGTGGT	DIAVI-09JAN12-CLUS10953_1	zinc finger matrin-type protein 2
CRW2460	Unknown	N/A	ACTCCTAGTTTGCACCTTATTGATTCTTT	ACCGGTCAGAAATTTAAGTCGAATGAG	ACTCCTAGTTTGCACCTTATTGATTCTTTTGATATTGTTAGACTTNGTAGATCATGCTTATAGATTATTACTGTTTCTCCAATAATCACTGTTTCGGAGATATACTAG[A/G]GCGATNCGATAAGTACTTAGCCTACAAAAGAAAAACGAAAATTTTTGAAAAGTGCCGATATATTTCTTAACTCCTCATTCGACTTAAATTTCTGACCGGT	DIAVI-09JAN12-CLUS10962_1	#N/A
CRW2466	Unknown	N/A	ACAACCCAGAAGTTTCGTTTACTGT	TCTTATAGTGATTTTACTAATTGTGTGACTGGA	ACAACCCAGAAGTTTCGTTTACTGTCATTAAATTGAGTTCAATCAAGATTGA[C/T]TCAAAGTTTACAACAACTACACAAATCGTAAAGCTACTGTCCAGTCACACAATTAGTAAAATCACTATAAGA	DIAVI-09JAN12-CLUS11027_1	e3 ubiquitin-protein ligase ubr4-like
CRW2467	LG6	66.37	ACAATATTTGTTGACCAACAATAAACACGAA	CACGTCCCATTGTAAGATAAATCATCCT	ACAATATTTGTTGACCAACAATAAACACGAAATATTTGTAGTATTA[C/T]GATATTTTCACTACATGGCTTCATTACTGTCGAAAAAGCTATCTTAGCTGAACCATTTTGTCTACATGCTTTTTAAAATTGTCTNTTACTNTGAGCAGAAATGTAATCCTACTCTTTTAGAATAAAGGATGATTTATCTTACAATGGGACGTG	DIAVI-09JAN12-CLUS11030_1	#N/A
CRW2473	LG8	119.64	TGACGTAGACGATAGTTTTGAGCATTAC	GTGTTTTACGGCTCCATCTTGTTC	TGACGTAGACGATAGTTTTGAGCATTACCGCCTTTATAGCGATAGTATGGTA[G/T]GTTCATCAAAACAAACAGAATTCGGTGGNTGGGCAACTTANANAGAATGAACAAGATGGAGCCGTAAAACAC	DIAVI-09JAN12-CLUS11250_1	#N/A
CRW2474	Unknown	N/A	GCAGAAATTGGAGGGAGAATATAGACA	ACAGCTGAGATTCTTTGACCTTGAG	GCAGAAATTGGAGGGAGAATATAGACAGGAAGTGGAAAAGACGAAGGC[A/G]TTACACAGTCAGATCGAGCAGGAACAACAGAAGAAGACNATTATGCAATCGGAAATGGGNAATCTGCAGGCNGAGCTCGCCAAGCTCAAGGTCAAAGAATCTCAGCTGT	DIAVI-09JAN12-CLUS11269_1	rho-associated protein kinase 2
CRW2475	Unknown	N/A	AAGCTTAAGATCTGTTGGTGCAA	TGGGTTGGAGGGTAACTTTAAAATC	AAGCTTAAGATCTGTTGGTGCAACCGGNCATAAGTAACATTTATTCGAAACATTTTTTAGAATGATTGATAGATGGCGCTAATAAATCGTATTTTTCTAACAATTCTAAAATATNTNTAAAATAAANGTNACTTGATGAGGAATCCAAATCTC[G/T]AATAAAAAAATCAGGGTTACTATTTGGGATTTTAAAGTTACCCTCCAACCCA	DIAVI-09JAN12-CLUS11275_1	#N/A
CRW2476	LG4	100.05	TGCGATTGACGACTCGTTGA	CCAGGTACTAGTAACATAATTGATCAAACC	TGCGATTGACGACTCGTTGATNTNACGGTACTTGTAGGAGATAAAATATTTTTAAATATGTCCGTAGCCGCGTTGATTGAATTGTTAGCAGTTG[A/T]TTTAATAGTTGAAATGGTTTGATCAATTATGTTACTAGTACCTGG	DIAVI-09JAN12-CLUS11356_1	#N/A
