# Supplementary material for: Genetic Markers for Western Corn Rootworm Resistance to Bt Toxin
Source: G3 (Bethesda). 2015 Jan 7;5(3):399–405. doi: 10.1534/g3.114.016485 (PMC4349093; doi:10.1534/g3.114.016485)
Supplement: Supporting Information [file supp_g3.114.016485_FileS2.zip]

Archive with 1 entries (1 files):
- TableS2.csv
