# Supplementary material for: Genetic Markers for Western Corn Rootworm Resistance to Bt Toxin
Source: G3 (Bethesda). 2015 Jan 7;5(3):399–405. doi: 10.1534/g3.114.016485 (PMC4349093; doi:10.1534/g3.114.016485)
Supplement: Supporting Information [file supp_g3.114.016485_FileS2.zip › TableS2.csv]

marker	family	indv	sex	generation	pheno	geno	SNP1_call	SNP2_call	SNP1_coverage	SNP2_coverage
CRW1	family11	F11 pt 1-IonXpress_002	Fem	Parent	-	GG	G	-	121	0
CRW1000	family11	F11 pt 1-IonXpress_002	Fem	Parent	-	AA	A	-	44	0
CRW1003	family11	F11 pt 1-IonXpress_002	Fem	Parent	-	CC	C	-	14	0
CRW1004	family11	F11 pt 1-IonXpress_002	Fem	Parent	-	CC	C	-	39	0
CRW1009	family11	F11 pt 1-IonXpress_002	Fem	Parent	-	GG	G	-	6	0
CRW1011	family11	F11 pt 1-IonXpress_002	Fem	Parent	-	AG	A	G	9	7
CRW1013	family11	F11 pt 1-IonXpress_002	Fem	Parent	-	GG	G	-	11	0
CRW1015	family11	F11 pt 1-IonXpress_002	Fem	Parent	-	CC	C	-	52	0
CRW1016	family11	F11 pt 1-IonXpress_002	Fem	Parent	-	GG	G	-	15	0
CRW1017	family11	F11 pt 1-IonXpress_002	Fem	Parent	-	GG	G	-	88	0
CRW1018	family11	F11 pt 1-IonXpress_002	Fem	Parent	-	AA	A	-	11	0
CRW1020	family11	F11 pt 1-IonXpress_002	Fem	Parent	-	AT	A	T	68	51
CRW1023	family11	F11 pt 1-IonXpress_002	Fem	Parent	-	CC	C	-	31	0
CRW1026	family11	F11 pt 1-IonXpress_002	Fem	Parent	-	CG	C	G	17	12
CRW1027	family11	F11 pt 1-IonXpress_002	Fem	Parent	-	GG	G	-	55	0
CRW1029	family11	F11 pt 1-IonXpress_002	Fem	Parent	-	TT	T	-	26	0
CRW103	family11	F11 pt 1-IonXpress_002	Fem	Parent	-	CC	C	-	26	0
CRW1032	family11	F11 pt 1-IonXpress_002	Fem	Parent	-	GT	G	T	17	16
CRW1033	family11	F11 pt 1-IonXpress_002	Fem	Parent	-	TT	T	-	48	0
CRW104	family11	F11 pt 1-IonXpress_002	Fem	Parent	-	AA	A	-	70	0
CRW1041	family11	F11 pt 1-IonXpress_002	Fem	Parent	-	GG	G	-	22	1
CRW1042	family11	F11 pt 1-IonXpress_002	Fem	Parent	-	GG	G	-	68	0
CRW1046	family11	F11 pt 1-IonXpress_002	Fem	Parent	-	AT	A	T	10	7
CRW1048	family11	F11 pt 1-IonXpress_002	Fem	Parent	-	GG	G	-	28	0
CRW1052	family11	F11 pt 1-IonXpress_002	Fem	Parent	-	CC	C	-	7	0
CRW1053	family11	F11 pt 1-IonXpress_002	Fem	Parent	-	CC	C	-	25	0
CRW1057	family11	F11 pt 1-IonXpress_002	Fem	Parent	-	CC	C	-	43	0
CRW1059	family11	F11 pt 1-IonXpress_002	Fem	Parent	-	CG	C	G	18	17
CRW1060	family11	F11 pt 1-IonXpress_002	Fem	Parent	-	AA	A	-	51	0
CRW1066	family11	F11 pt 1-IonXpress_002	Fem	Parent	-	GG	G	-	12	0
CRW1069	family11	F11 pt 1-IonXpress_002	Fem	Parent	-	TT	T	-	64	0
CRW1073	family11	F11 pt 1-IonXpress_002	Fem	Parent	-	CC	C	-	18	0
CRW1075	family11	F11 pt 1-IonXpress_002	Fem	Parent	-	CC	C	-	23	0
CRW1076	family11	F11 pt 1-IonXpress_002	Fem	Parent	-	CC	C	-	34	0
CRW1077	family11	F11 pt 1-IonXpress_002	Fem	Parent	-	GG	G	-	28	0
CRW1079	family11	F11 pt 1-IonXpress_002	Fem	Parent	-	CG	C	G	16	14
CRW1080	family11	F11 pt 1-IonXpress_002	Fem	Parent	-	CC	C	-	51	0
CRW1081	family11	F11 pt 1-IonXpress_002	Fem	Parent	-	CT	C	T	6	4
CRW1084	family11	F11 pt 1-IonXpress_002	Fem	Parent	-	CC	C	-	73	0
CRW1085	family11	F11 pt 1-IonXpress_002	Fem	Parent	-	TT	T	-	20	0
CRW1088	family11	F11 pt 1-IonXpress_002	Fem	Parent	-	CC	C	-	32	0
CRW1089	family11	F11 pt 1-IonXpress_002	Fem	Parent	-	AA	A	-	26	0
CRW1093	family11	F11 pt 1-IonXpress_002	Fem	Parent	-	GG	G	-	10	0
CRW1094	family11	F11 pt 1-IonXpress_002	Fem	Parent	-	TT	T	-	14	0
CRW1096	family11	F11 pt 1-IonXpress_002	Fem	Parent	-	GG	G	-	7	0
CRW11	family11	F11 pt 1-IonXpress_002	Fem	Parent	-	CC	C	-	12	0
CRW1100	family11	F11 pt 1-IonXpress_002	Fem	Parent	-	CC	C	-	46	0
CRW1102	family11	F11 pt 1-IonXpress_002	Fem	Parent	-	AG	A	G	17	14
CRW1103	family11	F11 pt 1-IonXpress_002	Fem	Parent	-	AA	A	-	59	0
CRW1104	family11	F11 pt 1-IonXpress_002	Fem	Parent	-	CT	C	T	14	12
CRW1107	family11	F11 pt 1-IonXpress_002	Fem	Parent	-	AA	A	-	33	0
CRW1108	family11	F11 pt 1-IonXpress_002	Fem	Parent	-	AA	A	-	34	0
CRW111	family11	F11 pt 1-IonXpress_002	Fem	Parent	-	TT	T	-	29	0
CRW1110	family11	F11 pt 1-IonXpress_002	Fem	Parent	-	AA	A	-	43	0
CRW1112	family11	F11 pt 1-IonXpress_002	Fem	Parent	-	AA	A	-	9	0
CRW1115	family11	F11 pt 1-IonXpress_002	Fem	Parent	-	AA	A	-	11	0
CRW1117	family11	F11 pt 1-IonXpress_002	Fem	Parent	-	TT	T	-	48	0
CRW1118	family11	F11 pt 1-IonXpress_002	Fem	Parent	-	CC	C	-	18	0
CRW1119	family11	F11 pt 1-IonXpress_002	Fem	Parent	-	TT	T	-	72	0
CRW112	family11	F11 pt 1-IonXpress_002	Fem	Parent	-	TT	T	-	36	0
CRW1120	family11	F11 pt 1-IonXpress_002	Fem	Parent	-	AA	A	-	15	0
CRW1123	family11	F11 pt 1-IonXpress_002	Fem	Parent	-	AA	A	-	8	0
CRW1124	family11	F11 pt 1-IonXpress_002	Fem	Parent	-	AG	A	G	56	50
CRW1126	family11	F11 pt 1-IonXpress_002	Fem	Parent	-	GG	G	-	66	0
CRW1127	family11	F11 pt 1-IonXpress_002	Fem	Parent	-	CC	C	-	46	0
CRW1128	family11	F11 pt 1-IonXpress_002	Fem	Parent	-	GT	G	T	17	13
CRW1130	family11	F11 pt 1-IonXpress_002	Fem	Parent	-	AA	A	-	34	0
CRW1131	family11	F11 pt 1-IonXpress_002	Fem	Parent	-	CT	C	T	23	20
CRW1133	family11	F11 pt 1-IonXpress_002	Fem	Parent	-	TT	T	-	39	0
CRW1136	family11	F11 pt 1-IonXpress_002	Fem	Parent	-	CC	C	-	41	0
CRW1137	family11	F11 pt 1-IonXpress_002	Fem	Parent	-	AA	A	-	6	0
CRW1139	family11	F11 pt 1-IonXpress_002	Fem	Parent	-	AA	A	-	23	0
CRW1140	family11	F11 pt 1-IonXpress_002	Fem	Parent	-	CC	C	-	18	0
CRW1142	family11	F11 pt 1-IonXpress_002	Fem	Parent	-	TT	T	-	28	0
CRW1144	family11	F11 pt 1-IonXpress_002	Fem	Parent	-	CC	C	-	21	0
CRW1147	family11	F11 pt 1-IonXpress_002	Fem	Parent	-	GG	G	-	24	0
CRW1148	family11	F11 pt 1-IonXpress_002	Fem	Parent	-	CC	C	-	57	0
CRW1150	family11	F11 pt 1-IonXpress_002	Fem	Parent	-	AA	A	-	8	0
CRW1151	family11	F11 pt 1-IonXpress_002	Fem	Parent	-	CT	C	T	22	19
CRW1153	family11	F11 pt 1-IonXpress_002	Fem	Parent	-	CC	C	-	30	0
CRW1161	family11	F11 pt 1-IonXpress_002	Fem	Parent	-	GG	G	-	83	1
CRW1163	family11	F11 pt 1-IonXpress_002	Fem	Parent	-	GG	G	-	35	0
CRW1164	family11	F11 pt 1-IonXpress_002	Fem	Parent	-	CC	C	-	15	0
CRW1166	family11	F11 pt 1-IonXpress_002	Fem	Parent	-	GG	G	-	31	0
CRW1168	family11	F11 pt 1-IonXpress_002	Fem	Parent	-	CT	C	T	36	30
CRW117	family11	F11 pt 1-IonXpress_002	Fem	Parent	-	CC	C	-	26	0
CRW1172	family11	F11 pt 1-IonXpress_002	Fem	Parent	-	CC	C	-	72	0
CRW1177	family11	F11 pt 1-IonXpress_002	Fem	Parent	-	GG	G	-	54	1
CRW118	family11	F11 pt 1-IonXpress_002	Fem	Parent	-	GT	G	T	25	14
CRW1182	family11	F11 pt 1-IonXpress_002	Fem	Parent	-	CC	C	-	21	0
CRW1183	family11	F11 pt 1-IonXpress_002	Fem	Parent	-	AT	A	T	16	12
CRW1185	family11	F11 pt 1-IonXpress_002	Fem	Parent	-	TT	T	-	15	0
CRW1188	family11	F11 pt 1-IonXpress_002	Fem	Parent	-	AA	A	-	74	1
CRW1191	family11	F11 pt 1-IonXpress_002	Fem	Parent	-	AG	A	G	6	5
CRW1196	family11	F11 pt 1-IonXpress_002	Fem	Parent	-	TT	T	-	33	0
CRW1198	family11	F11 pt 1-IonXpress_002	Fem	Parent	-	AC	A	C	18	17
CRW12	family11	F11 pt 1-IonXpress_002	Fem	Parent	-	CT	C	T	6	6
CRW1200	family11	F11 pt 1-IonXpress_002	Fem	Parent	-	CC	C	-	24	0
CRW1201	family11	F11 pt 1-IonXpress_002	Fem	Parent	-	GG	G	-	26	0
CRW1202	family11	F11 pt 1-IonXpress_002	Fem	Parent	-	AA	A	-	58	0
CRW1204	family11	F11 pt 1-IonXpress_002	Fem	Parent	-	CT	C	T	27	19
CRW1208	family11	F11 pt 1-IonXpress_002	Fem	Parent	-	AA	A	-	14	0
CRW1209	family11	F11 pt 1-IonXpress_002	Fem	Parent	-	AA	A	-	27	0
CRW1213	family11	F11 pt 1-IonXpress_002	Fem	Parent	-	CC	C	-	21	0
CRW1215	family11	F11 pt 1-IonXpress_002	Fem	Parent	-	CT	C	T	13	4
CRW1217	family11	F11 pt 1-IonXpress_002	Fem	Parent	-	GG	G	-	51	0
CRW1218	family11	F11 pt 1-IonXpress_002	Fem	Parent	-	AA	A	-	49	0
CRW1219	family11	F11 pt 1-IonXpress_002	Fem	Parent	-	AG	A	G	12	12
CRW1220	family11	F11 pt 1-IonXpress_002	Fem	Parent	-	TT	T	-	32	0
CRW1221	family11	F11 pt 1-IonXpress_002	Fem	Parent	-	CC	C	-	38	0
CRW1222	family11	F11 pt 1-IonXpress_002	Fem	Parent	-	GG	G	-	49	0
CRW1223	family11	F11 pt 1-IonXpress_002	Fem	Parent	-	CG	C	G	18	11
CRW1226	family11	F11 pt 1-IonXpress_002	Fem	Parent	-	AA	A	-	52	0
CRW1229	family11	F11 pt 1-IonXpress_002	Fem	Parent	-	AA	A	-	50	0
CRW1230	family11	F11 pt 1-IonXpress_002	Fem	Parent	-	CT	C	T	21	11
CRW1234	family11	F11 pt 1-IonXpress_002	Fem	Parent	-	TT	T	-	33	0
CRW1235	family11	F11 pt 1-IonXpress_002	Fem	Parent	-	CC	C	-	32	0
CRW1237	family11	F11 pt 1-IonXpress_002	Fem	Parent	-	AA	A	-	59	0
CRW1242	family11	F11 pt 1-IonXpress_002	Fem	Parent	-	CT	C	T	21	18
CRW1246	family11	F11 pt 1-IonXpress_002	Fem	Parent	-	GG	G	-	41	0
CRW1247	family11	F11 pt 1-IonXpress_002	Fem	Parent	-	AA	A	-	27	0
CRW1249	family11	F11 pt 1-IonXpress_002	Fem	Parent	-	AA	A	-	44	0
CRW1250	family11	F11 pt 1-IonXpress_002	Fem	Parent	-	AG	A	G	22	17
CRW1251	family11	F11 pt 1-IonXpress_002	Fem	Parent	-	GG	G	-	93	0
CRW1253	family11	F11 pt 1-IonXpress_002	Fem	Parent	-	CC	C	-	13	0
CRW1254	family11	F11 pt 1-IonXpress_002	Fem	Parent	-	CT	C	T	27	17
CRW1256	family11	F11 pt 1-IonXpress_002	Fem	Parent	-	TT	T	-	45	0
CRW1257	family11	F11 pt 1-IonXpress_002	Fem	Parent	-	TT	T	-	18	0
CRW1258	family11	F11 pt 1-IonXpress_002	Fem	Parent	-	AA	A	-	19	0
CRW1260	family11	F11 pt 1-IonXpress_002	Fem	Parent	-	CC	C	-	9	0
CRW1261	family11	F11 pt 1-IonXpress_002	Fem	Parent	-	CC	C	-	22	0
CRW1264	family11	F11 pt 1-IonXpress_002	Fem	Parent	-	AA	A	-	27	0
CRW1265	family11	F11 pt 1-IonXpress_002	Fem	Parent	-	GG	G	-	27	1
CRW1268	family11	F11 pt 1-IonXpress_002	Fem	Parent	-	GG	G	-	37	0
CRW1269	family11	F11 pt 1-IonXpress_002	Fem	Parent	-	CC	C	-	82	1
CRW127	family11	F11 pt 1-IonXpress_002	Fem	Parent	-	CC	C	-	23	0
CRW1273	family11	F11 pt 1-IonXpress_002	Fem	Parent	-	AA	A	-	28	0
CRW1276	family11	F11 pt 1-IonXpress_002	Fem	Parent	-	TT	T	-	40	0
CRW128	family11	F11 pt 1-IonXpress_002	Fem	Parent	-	CC	C	-	61	1
CRW1281	family11	F11 pt 1-IonXpress_002	Fem	Parent	-	AA	A	-	9	0
CRW1282	family11	F11 pt 1-IonXpress_002	Fem	Parent	-	GG	G	-	10	0
CRW1284	family11	F11 pt 1-IonXpress_002	Fem	Parent	-	CC	C	-	33	0
CRW1285	family11	F11 pt 1-IonXpress_002	Fem	Parent	-	CT	C	T	10	6
CRW1286	family11	F11 pt 1-IonXpress_002	Fem	Parent	-	CT	C	T	13	11
CRW1289	family11	F11 pt 1-IonXpress_002	Fem	Parent	-	AA	A	-	11	0
CRW1290	family11	F11 pt 1-IonXpress_002	Fem	Parent	-	TT	T	-	27	0
CRW1292	family11	F11 pt 1-IonXpress_002	Fem	Parent	-	GG	G	-	47	0
CRW1294	family11	F11 pt 1-IonXpress_002	Fem	Parent	-	AA	A	-	17	0
CRW1295	family11	F11 pt 1-IonXpress_002	Fem	Parent	-	TT	T	-	28	0
CRW1296	family11	F11 pt 1-IonXpress_002	Fem	Parent	-	AA	A	-	53	0
CRW1298	family11	F11 pt 1-IonXpress_002	Fem	Parent	-	GG	G	-	11	0
CRW1299	family11	F11 pt 1-IonXpress_002	Fem	Parent	-	AT	A	T	6	6
CRW130	family11	F11 pt 1-IonXpress_002	Fem	Parent	-	AT	A	T	25	17
CRW1302	family11	F11 pt 1-IonXpress_002	Fem	Parent	-	TT	T	-	24	0
CRW1304	family11	F11 pt 1-IonXpress_002	Fem	Parent	-	CC	C	-	13	0
CRW1308	family11	F11 pt 1-IonXpress_002	Fem	Parent	-	CC	C	-	28	0
CRW1312	family11	F11 pt 1-IonXpress_002	Fem	Parent	-	GT	G	T	18	18
CRW1315	family11	F11 pt 1-IonXpress_002	Fem	Parent	-	CC	C	-	9	0
CRW1317	family11	F11 pt 1-IonXpress_002	Fem	Parent	-	AA	A	-	45	0
CRW1319	family11	F11 pt 1-IonXpress_002	Fem	Parent	-	GG	G	-	31	0
CRW1320	family11	F11 pt 1-IonXpress_002	Fem	Parent	-	CC	C	-	25	0
CRW1322	family11	F11 pt 1-IonXpress_002	Fem	Parent	-	AA	A	-	15	0
CRW1323	family11	F11 pt 1-IonXpress_002	Fem	Parent	-	AA	A	-	12	0
CRW1324	family11	F11 pt 1-IonXpress_002	Fem	Parent	-	CT	C	T	18	11
CRW1326	family11	F11 pt 1-IonXpress_002	Fem	Parent	-	CC	C	-	13	0
CRW1327	family11	F11 pt 1-IonXpress_002	Fem	Parent	-	AA	A	-	18	0
CRW1329	family11	F11 pt 1-IonXpress_002	Fem	Parent	-	TT	T	-	63	0
CRW1332	family11	F11 pt 1-IonXpress_002	Fem	Parent	-	CC	C	-	27	0
CRW1336	family11	F11 pt 1-IonXpress_002	Fem	Parent	-	CT	C	T	26	22
CRW1337	family11	F11 pt 1-IonXpress_002	Fem	Parent	-	TT	T	-	26	0
CRW1338	family11	F11 pt 1-IonXpress_002	Fem	Parent	-	GG	G	-	46	0
CRW134	family11	F11 pt 1-IonXpress_002	Fem	Parent	-	TT	T	-	27	0
CRW1343	family11	F11 pt 1-IonXpress_002	Fem	Parent	-	TT	T	-	59	0
CRW1346	family11	F11 pt 1-IonXpress_002	Fem	Parent	-	GG	G	-	17	0
CRW1350	family11	F11 pt 1-IonXpress_002	Fem	Parent	-	CC	C	-	19	0
CRW1364	family11	F11 pt 1-IonXpress_002	Fem	Parent	-	AG	A	G	14	11
CRW1367	family11	F11 pt 1-IonXpress_002	Fem	Parent	-	TT	T	-	32	0
CRW1368	family11	F11 pt 1-IonXpress_002	Fem	Parent	-	CC	C	-	57	0
CRW1369	family11	F11 pt 1-IonXpress_002	Fem	Parent	-	AA	A	-	6	0
CRW1370	family11	F11 pt 1-IonXpress_002	Fem	Parent	-	CG	C	G	42	23
CRW1371	family11	F11 pt 1-IonXpress_002	Fem	Parent	-	CC	C	-	27	0
CRW1372	family11	F11 pt 1-IonXpress_002	Fem	Parent	-	AG	A	G	18	16
CRW1373	family11	F11 pt 1-IonXpress_002	Fem	Parent	-	CC	C	-	10	0
CRW1376	family11	F11 pt 1-IonXpress_002	Fem	Parent	-	GG	G	-	81	1
CRW1377	family11	F11 pt 1-IonXpress_002	Fem	Parent	-	GG	G	-	47	1
CRW1378	family11	F11 pt 1-IonXpress_002	Fem	Parent	-	CT	C	T	56	40
CRW1382	family11	F11 pt 1-IonXpress_002	Fem	Parent	-	AT	A	T	13	12
CRW1383	family11	F11 pt 1-IonXpress_002	Fem	Parent	-	CC	C	-	38	0
CRW1384	family11	F11 pt 1-IonXpress_002	Fem	Parent	-	GG	G	-	19	0
CRW1385	family11	F11 pt 1-IonXpress_002	Fem	Parent	-	CC	C	-	23	0
CRW1386	family11	F11 pt 1-IonXpress_002	Fem	Parent	-	TT	T	-	25	0
CRW1389	family11	F11 pt 1-IonXpress_002	Fem	Parent	-	TT	T	-	10	0
CRW1390	family11	F11 pt 1-IonXpress_002	Fem	Parent	-	TT	T	-	12	0
CRW1391	family11	F11 pt 1-IonXpress_002	Fem	Parent	-	AG	A	G	25	19
CRW1392	family11	F11 pt 1-IonXpress_002	Fem	Parent	-	CC	C	-	26	0
CRW1393	family11	F11 pt 1-IonXpress_002	Fem	Parent	-	AG	A	G	44	38
CRW1395	family11	F11 pt 1-IonXpress_002	Fem	Parent	-	TT	T	-	110	0
CRW1396	family11	F11 pt 1-IonXpress_002	Fem	Parent	-	TT	T	-	48	0
CRW1397	family11	F11 pt 1-IonXpress_002	Fem	Parent	-	AA	A	-	65	0
CRW1398	family11	F11 pt 1-IonXpress_002	Fem	Parent	-	TT	T	-	44	0
CRW1399	family11	F11 pt 1-IonXpress_002	Fem	Parent	-	AA	A	-	13	0
CRW14	family11	F11 pt 1-IonXpress_002	Fem	Parent	-	TT	T	-	46	0
CRW140	family11	F11 pt 1-IonXpress_002	Fem	Parent	-	AT	A	T	16	14
CRW1401	family11	F11 pt 1-IonXpress_002	Fem	Parent	-	AA	A	-	45	0
CRW1402	family11	F11 pt 1-IonXpress_002	Fem	Parent	-	CC	C	-	24	0
CRW1403	family11	F11 pt 1-IonXpress_002	Fem	Parent	-	CC	C	-	53	0
CRW1406	family11	F11 pt 1-IonXpress_002	Fem	Parent	-	GG	G	-	30	0
CRW1407	family11	F11 pt 1-IonXpress_002	Fem	Parent	-	TT	T	-	15	0
CRW1408	family11	F11 pt 1-IonXpress_002	Fem	Parent	-	TT	T	-	21	0
CRW141	family11	F11 pt 1-IonXpress_002	Fem	Parent	-	CC	C	-	14	0
CRW1410	family11	F11 pt 1-IonXpress_002	Fem	Parent	-	GG	G	-	19	1
CRW1412	family11	F11 pt 1-IonXpress_002	Fem	Parent	-	AG	A	G	12	7
CRW1413	family11	F11 pt 1-IonXpress_002	Fem	Parent	-	AA	A	-	22	0
CRW1414	family11	F11 pt 1-IonXpress_002	Fem	Parent	-	CC	C	-	17	0
CRW1416	family11	F11 pt 1-IonXpress_002	Fem	Parent	-	AG	A	G	60	46
CRW1420	family11	F11 pt 1-IonXpress_002	Fem	Parent	-	AA	A	-	23	0
CRW1426	family11	F11 pt 1-IonXpress_002	Fem	Parent	-	TT	T	-	24	0
CRW1427	family11	F11 pt 1-IonXpress_002	Fem	Parent	-	TT	T	-	52	1
CRW143	family11	F11 pt 1-IonXpress_002	Fem	Parent	-	CC	C	-	18	0
CRW1433	family11	F11 pt 1-IonXpress_002	Fem	Parent	-	GG	G	-	17	0
CRW1439	family11	F11 pt 1-IonXpress_002	Fem	Parent	-	GG	G	-	33	0
CRW1440	family11	F11 pt 1-IonXpress_002	Fem	Parent	-	CC	C	-	11	0
CRW1443	family11	F11 pt 1-IonXpress_002	Fem	Parent	-	CC	C	-	44	0
CRW1447	family11	F11 pt 1-IonXpress_002	Fem	Parent	-	GT	G	T	53	44
CRW145	family11	F11 pt 1-IonXpress_002	Fem	Parent	-	CG	C	G	13	5
CRW1451	family11	F11 pt 1-IonXpress_002	Fem	Parent	-	AG	A	G	12	5
CRW1453	family11	F11 pt 1-IonXpress_002	Fem	Parent	-	GG	G	-	16	0
CRW1454	family11	F11 pt 1-IonXpress_002	Fem	Parent	-	AG	A	G	7	5
CRW1460	family11	F11 pt 1-IonXpress_002	Fem	Parent	-	CC	C	-	32	0
CRW1461	family11	F11 pt 1-IonXpress_002	Fem	Parent	-	GG	G	-	27	0
CRW1462	family11	F11 pt 1-IonXpress_002	Fem	Parent	-	GG	G	-	27	0
CRW1463	family11	F11 pt 1-IonXpress_002	Fem	Parent	-	AA	A	-	29	0
CRW1464	family11	F11 pt 1-IonXpress_002	Fem	Parent	-	TT	T	-	12	0
CRW1465	family11	F11 pt 1-IonXpress_002	Fem	Parent	-	AA	A	-	17	0
CRW1467	family11	F11 pt 1-IonXpress_002	Fem	Parent	-	CC	C	-	49	0
CRW1469	family11	F11 pt 1-IonXpress_002	Fem	Parent	-	CG	C	G	8	7
CRW1475	family11	F11 pt 1-IonXpress_002	Fem	Parent	-	CC	C	-	27	0
CRW1476	family11	F11 pt 1-IonXpress_002	Fem	Parent	-	CC	C	-	10	0
CRW1481	family11	F11 pt 1-IonXpress_002	Fem	Parent	-	CC	C	-	32	0
CRW1482	family11	F11 pt 1-IonXpress_002	Fem	Parent	-	CC	C	-	60	0
CRW1483	family11	F11 pt 1-IonXpress_002	Fem	Parent	-	AA	A	-	90	0
CRW1485	family11	F11 pt 1-IonXpress_002	Fem	Parent	-	CC	C	-	15	0
CRW1487	family11	F11 pt 1-IonXpress_002	Fem	Parent	-	TT	T	-	35	0
CRW1489	family11	F11 pt 1-IonXpress_002	Fem	Parent	-	GG	G	-	15	0
CRW1490	family11	F11 pt 1-IonXpress_002	Fem	Parent	-	GG	G	-	29	0
CRW1491	family11	F11 pt 1-IonXpress_002	Fem	Parent	-	CC	C	-	69	0
CRW1494	family11	F11 pt 1-IonXpress_002	Fem	Parent	-	CT	C	T	21	18
CRW1495	family11	F11 pt 1-IonXpress_002	Fem	Parent	-	AA	A	-	22	0
CRW1497	family11	F11 pt 1-IonXpress_002	Fem	Parent	-	CT	C	T	23	12
CRW15	family11	F11 pt 1-IonXpress_002	Fem	Parent	-	AG	A	G	12	11
CRW150	family11	F11 pt 1-IonXpress_002	Fem	Parent	-	AA	A	-	20	0
CRW1504	family11	F11 pt 1-IonXpress_002	Fem	Parent	-	GG	G	-	7	0
CRW1507	family11	F11 pt 1-IonXpress_002	Fem	Parent	-	GG	G	-	51	0
CRW1508	family11	F11 pt 1-IonXpress_002	Fem	Parent	-	AG	A	G	19	12
CRW1510	family11	F11 pt 1-IonXpress_002	Fem	Parent	-	GG	G	-	30	0
CRW1512	family11	F11 pt 1-IonXpress_002	Fem	Parent	-	AA	A	-	6	0
CRW1514	family11	F11 pt 1-IonXpress_002	Fem	Parent	-	AA	A	-	54	0
CRW1516	family11	F11 pt 1-IonXpress_002	Fem	Parent	-	CC	C	-	18	0
CRW1518	family11	F11 pt 1-IonXpress_002	Fem	Parent	-	AA	A	-	37	0
CRW1519	family11	F11 pt 1-IonXpress_002	Fem	Parent	-	GG	G	-	14	0
CRW1522	family11	F11 pt 1-IonXpress_002	Fem	Parent	-	AC	A	C	7	6
CRW1525	family11	F11 pt 1-IonXpress_002	Fem	Parent	-	CC	C	-	55	0
CRW1526	family11	F11 pt 1-IonXpress_002	Fem	Parent	-	CC	C	-	47	0
CRW1529	family11	F11 pt 1-IonXpress_002	Fem	Parent	-	GG	G	-	9	0
CRW153	family11	F11 pt 1-IonXpress_002	Fem	Parent	-	TT	T	-	21	0
CRW1535	family11	F11 pt 1-IonXpress_002	Fem	Parent	-	AA	A	-	29	0
CRW1538	family11	F11 pt 1-IonXpress_002	Fem	Parent	-	AG	A	G	21	18
CRW1540	family11	F11 pt 1-IonXpress_002	Fem	Parent	-	CT	C	T	24	22
CRW1542	family11	F11 pt 1-IonXpress_002	Fem	Parent	-	GG	G	-	56	0
CRW1544	family11	F11 pt 1-IonXpress_002	Fem	Parent	-	GG	G	-	10	0
CRW1545	family11	F11 pt 1-IonXpress_002	Fem	Parent	-	AG	A	G	19	16
CRW1546	family11	F11 pt 1-IonXpress_002	Fem	Parent	-	TT	T	-	62	0
CRW1548	family11	F11 pt 1-IonXpress_002	Fem	Parent	-	GG	G	-	21	0
CRW1549	family11	F11 pt 1-IonXpress_002	Fem	Parent	-	GG	G	-	20	0
CRW1552	family11	F11 pt 1-IonXpress_002	Fem	Parent	-	CT	C	T	13	7
CRW1556	family11	F11 pt 1-IonXpress_002	Fem	Parent	-	CC	C	-	14	0
CRW1557	family11	F11 pt 1-IonXpress_002	Fem	Parent	-	CT	C	T	18	10
CRW1559	family11	F11 pt 1-IonXpress_002	Fem	Parent	-	CC	C	-	85	0
CRW1560	family11	F11 pt 1-IonXpress_002	Fem	Parent	-	CC	C	-	6	0
CRW1562	family11	F11 pt 1-IonXpress_002	Fem	Parent	-	CT	C	T	16	9
CRW1564	family11	F11 pt 1-IonXpress_002	Fem	Parent	-	CC	C	-	25	0
CRW1567	family11	F11 pt 1-IonXpress_002	Fem	Parent	-	CC	C	-	10	0
CRW1569	family11	F11 pt 1-IonXpress_002	Fem	Parent	-	TT	T	-	46	0
CRW1572	family11	F11 pt 1-IonXpress_002	Fem	Parent	-	GG	G	-	30	0
CRW1573	family11	F11 pt 1-IonXpress_002	Fem	Parent	-	AC	A	C	9	8
CRW1574	family11	F11 pt 1-IonXpress_002	Fem	Parent	-	CC	C	-	26	0
CRW1575	family11	F11 pt 1-IonXpress_002	Fem	Parent	-	CT	C	T	16	13
CRW1576	family11	F11 pt 1-IonXpress_002	Fem	Parent	-	AA	A	-	50	0
CRW1579	family11	F11 pt 1-IonXpress_002	Fem	Parent	-	GG	G	-	19	0
CRW1581	family11	F11 pt 1-IonXpress_002	Fem	Parent	-	CC	C	-	92	0
CRW1582	family11	F11 pt 1-IonXpress_002	Fem	Parent	-	TT	T	-	56	0
CRW1583	family11	F11 pt 1-IonXpress_002	Fem	Parent	-	AA	A	-	34	0
CRW1585	family11	F11 pt 1-IonXpress_002	Fem	Parent	-	GT	G	T	44	34
CRW1586	family11	F11 pt 1-IonXpress_002	Fem	Parent	-	GG	G	-	17	0
CRW1589	family11	F11 pt 1-IonXpress_002	Fem	Parent	-	CC	C	-	42	0
CRW1593	family11	F11 pt 1-IonXpress_002	Fem	Parent	-	TT	T	-	53	0
CRW1594	family11	F11 pt 1-IonXpress_002	Fem	Parent	-	TT	T	-	20	0
CRW1597	family11	F11 pt 1-IonXpress_002	Fem	Parent	-	GG	G	-	10	0
CRW160	family11	F11 pt 1-IonXpress_002	Fem	Parent	-	CC	C	-	23	0
CRW1600	family11	F11 pt 1-IonXpress_002	Fem	Parent	-	AA	A	-	22	0
CRW1601	family11	F11 pt 1-IonXpress_002	Fem	Parent	-	CC	C	-	34	0
CRW1605	family11	F11 pt 1-IonXpress_002	Fem	Parent	-	TT	T	-	21	0
CRW1609	family11	F11 pt 1-IonXpress_002	Fem	Parent	-	AG	A	G	51	34
CRW161	family11	F11 pt 1-IonXpress_002	Fem	Parent	-	AC	A	C	52	45
CRW1610	family11	F11 pt 1-IonXpress_002	Fem	Parent	-	GG	G	-	73	0
CRW1614	family11	F11 pt 1-IonXpress_002	Fem	Parent	-	GG	G	-	74	0
CRW1616	family11	F11 pt 1-IonXpress_002	Fem	Parent	-	AG	A	G	21	19
CRW1617	family11	F11 pt 1-IonXpress_002	Fem	Parent	-	GG	G	-	33	0
CRW1619	family11	F11 pt 1-IonXpress_002	Fem	Parent	-	TT	T	-	54	0
CRW162	family11	F11 pt 1-IonXpress_002	Fem	Parent	-	GG	G	-	9	0
CRW1620	family11	F11 pt 1-IonXpress_002	Fem	Parent	-	GG	G	-	19	0
CRW1622	family11	F11 pt 1-IonXpress_002	Fem	Parent	-	AA	A	-	60	0
CRW1626	family11	F11 pt 1-IonXpress_002	Fem	Parent	-	CC	C	-	35	0
CRW1629	family11	F11 pt 1-IonXpress_002	Fem	Parent	-	TT	T	-	39	0
CRW1633	family11	F11 pt 1-IonXpress_002	Fem	Parent	-	AA	A	-	14	0
CRW1636	family11	F11 pt 1-IonXpress_002	Fem	Parent	-	GG	G	-	24	0
CRW1638	family11	F11 pt 1-IonXpress_002	Fem	Parent	-	AG	A	G	14	6
CRW1639	family11	F11 pt 1-IonXpress_002	Fem	Parent	-	CC	C	-	56	0
CRW164	family11	F11 pt 1-IonXpress_002	Fem	Parent	-	TT	T	-	53	0
CRW1640	family11	F11 pt 1-IonXpress_002	Fem	Parent	-	TT	T	-	42	1
CRW1643	family11	F11 pt 1-IonXpress_002	Fem	Parent	-	CC	C	-	40	1
CRW1645	family11	F11 pt 1-IonXpress_002	Fem	Parent	-	CC	C	-	25	0
CRW1646	family11	F11 pt 1-IonXpress_002	Fem	Parent	-	AA	A	-	9	0
CRW1647	family11	F11 pt 1-IonXpress_002	Fem	Parent	-	GG	G	-	33	0
CRW1648	family11	F11 pt 1-IonXpress_002	Fem	Parent	-	TT	T	-	6	0
CRW1651	family11	F11 pt 1-IonXpress_002	Fem	Parent	-	CC	C	-	28	0
CRW1652	family11	F11 pt 1-IonXpress_002	Fem	Parent	-	AA	A	-	46	0
CRW1653	family11	F11 pt 1-IonXpress_002	Fem	Parent	-	CC	C	-	23	0
CRW1655	family11	F11 pt 1-IonXpress_002	Fem	Parent	-	GG	G	-	18	0
CRW1656	family11	F11 pt 1-IonXpress_002	Fem	Parent	-	CC	C	-	34	0
CRW166	family11	F11 pt 1-IonXpress_002	Fem	Parent	-	CC	C	-	16	0
CRW1660	family11	F11 pt 1-IonXpress_002	Fem	Parent	-	GG	G	-	27	0
CRW1661	family11	F11 pt 1-IonXpress_002	Fem	Parent	-	AA	A	-	16	0
CRW1663	family11	F11 pt 1-IonXpress_002	Fem	Parent	-	AA	A	-	41	0
CRW1664	family11	F11 pt 1-IonXpress_002	Fem	Parent	-	TT	T	-	22	0
CRW1665	family11	F11 pt 1-IonXpress_002	Fem	Parent	-	TT	T	-	47	0
CRW1667	family11	F11 pt 1-IonXpress_002	Fem	Parent	-	TT	T	-	43	0
CRW1668	family11	F11 pt 1-IonXpress_002	Fem	Parent	-	GG	G	-	10	0
CRW1669	family11	F11 pt 1-IonXpress_002	Fem	Parent	-	TT	T	-	29	0
CRW1671	family11	F11 pt 1-IonXpress_002	Fem	Parent	-	AA	A	-	27	0
CRW1672	family11	F11 pt 1-IonXpress_002	Fem	Parent	-	CC	C	-	41	0
CRW1674	family11	F11 pt 1-IonXpress_002	Fem	Parent	-	AA	A	-	26	0
CRW1677	family11	F11 pt 1-IonXpress_002	Fem	Parent	-	CC	C	-	43	0
CRW1679	family11	F11 pt 1-IonXpress_002	Fem	Parent	-	GG	G	-	7	0
CRW168	family11	F11 pt 1-IonXpress_002	Fem	Parent	-	AA	A	-	41	0
CRW1681	family11	F11 pt 1-IonXpress_002	Fem	Parent	-	TT	T	-	27	0
CRW1682	family11	F11 pt 1-IonXpress_002	Fem	Parent	-	CC	C	-	23	0
CRW1683	family11	F11 pt 1-IonXpress_002	Fem	Parent	-	TT	T	-	73	0
CRW1685	family11	F11 pt 1-IonXpress_002	Fem	Parent	-	CT	C	T	11	5
CRW1688	family11	F11 pt 1-IonXpress_002	Fem	Parent	-	GG	G	-	18	0
CRW1689	family11	F11 pt 1-IonXpress_002	Fem	Parent	-	CC	C	-	17	0
CRW1692	family11	F11 pt 1-IonXpress_002	Fem	Parent	-	CC	C	-	14	0
CRW1694	family11	F11 pt 1-IonXpress_002	Fem	Parent	-	TT	T	-	29	0
CRW1697	family11	F11 pt 1-IonXpress_002	Fem	Parent	-	CT	C	T	19	18
CRW1701	family11	F11 pt 1-IonXpress_002	Fem	Parent	-	AA	A	-	18	0
CRW1703	family11	F11 pt 1-IonXpress_002	Fem	Parent	-	CC	C	-	71	0
CRW1705	family11	F11 pt 1-IonXpress_002	Fem	Parent	-	CC	C	-	57	0
CRW1711	family11	F11 pt 1-IonXpress_002	Fem	Parent	-	AT	A	T	7	5
CRW1715	family11	F11 pt 1-IonXpress_002	Fem	Parent	-	AG	A	G	15	13
CRW1716	family11	F11 pt 1-IonXpress_002	Fem	Parent	-	CC	C	-	38	0
CRW1717	family11	F11 pt 1-IonXpress_002	Fem	Parent	-	CT	C	T	13	13
CRW1718	family11	F11 pt 1-IonXpress_002	Fem	Parent	-	CC	C	-	24	0
CRW1720	family11	F11 pt 1-IonXpress_002	Fem	Parent	-	CT	C	T	14	11
CRW1721	family11	F11 pt 1-IonXpress_002	Fem	Parent	-	AT	A	T	14	11
CRW1722	family11	F11 pt 1-IonXpress_002	Fem	Parent	-	AA	A	-	91	0
CRW1723	family11	F11 pt 1-IonXpress_002	Fem	Parent	-	AA	A	-	9	0
CRW1725	family11	F11 pt 1-IonXpress_002	Fem	Parent	-	GG	G	-	21	0
CRW1726	family11	F11 pt 1-IonXpress_002	Fem	Parent	-	GG	G	-	46	0
CRW1727	family11	F11 pt 1-IonXpress_002	Fem	Parent	-	AT	A	T	11	10
CRW1731	family11	F11 pt 1-IonXpress_002	Fem	Parent	-	GG	G	-	17	0
CRW1732	family11	F11 pt 1-IonXpress_002	Fem	Parent	-	TT	T	-	38	0
CRW1735	family11	F11 pt 1-IonXpress_002	Fem	Parent	-	CC	C	-	29	0
CRW1737	family11	F11 pt 1-IonXpress_002	Fem	Parent	-	AA	A	-	8	0
CRW1738	family11	F11 pt 1-IonXpress_002	Fem	Parent	-	CC	C	-	17	0
CRW1741	family11	F11 pt 1-IonXpress_002	Fem	Parent	-	CC	C	-	88	1
CRW1742	family11	F11 pt 1-IonXpress_002	Fem	Parent	-	CC	C	-	40	0
CRW1743	family11	F11 pt 1-IonXpress_002	Fem	Parent	-	CC	C	-	42	0
CRW1745	family11	F11 pt 1-IonXpress_002	Fem	Parent	-	CT	C	T	53	44
CRW1746	family11	F11 pt 1-IonXpress_002	Fem	Parent	-	TT	T	-	97	0
CRW1747	family11	F11 pt 1-IonXpress_002	Fem	Parent	-	TT	T	-	8	0
CRW1754	family11	F11 pt 1-IonXpress_002	Fem	Parent	-	GG	G	-	33	0
CRW1755	family11	F11 pt 1-IonXpress_002	Fem	Parent	-	GT	G	T	4	4
CRW1756	family11	F11 pt 1-IonXpress_002	Fem	Parent	-	TT	T	-	6	0
CRW1757	family11	F11 pt 1-IonXpress_002	Fem	Parent	-	CC	C	-	24	0
CRW1759	family11	F11 pt 1-IonXpress_002	Fem	Parent	-	TT	T	-	28	0
CRW176	family11	F11 pt 1-IonXpress_002	Fem	Parent	-	CT	C	T	17	17
CRW1760	family11	F11 pt 1-IonXpress_002	Fem	Parent	-	CC	C	-	22	0
CRW1761	family11	F11 pt 1-IonXpress_002	Fem	Parent	-	CC	C	-	20	0
CRW1763	family11	F11 pt 1-IonXpress_002	Fem	Parent	-	CC	C	-	25	0
CRW1764	family11	F11 pt 1-IonXpress_002	Fem	Parent	-	CT	C	T	42	42
CRW1768	family11	F11 pt 1-IonXpress_002	Fem	Parent	-	CG	C	G	22	18
CRW1769	family11	F11 pt 1-IonXpress_002	Fem	Parent	-	AG	A	G	34	20
CRW1770	family11	F11 pt 1-IonXpress_002	Fem	Parent	-	CC	C	-	33	0
CRW1771	family11	F11 pt 1-IonXpress_002	Fem	Parent	-	CT	C	T	20	9
CRW1773	family11	F11 pt 1-IonXpress_002	Fem	Parent	-	CT	C	T	13	13
CRW1774	family11	F11 pt 1-IonXpress_002	Fem	Parent	-	CT	C	T	19	12
CRW1777	family11	F11 pt 1-IonXpress_002	Fem	Parent	-	CG	C	G	11	5
CRW1779	family11	F11 pt 1-IonXpress_002	Fem	Parent	-	GG	G	-	41	1
CRW178	family11	F11 pt 1-IonXpress_002	Fem	Parent	-	AA	A	-	46	1
CRW1781	family11	F11 pt 1-IonXpress_002	Fem	Parent	-	CT	C	T	20	4
CRW1783	family11	F11 pt 1-IonXpress_002	Fem	Parent	-	TT	T	-	73	0
CRW1784	family11	F11 pt 1-IonXpress_002	Fem	Parent	-	CC	C	-	37	0
CRW1785	family11	F11 pt 1-IonXpress_002	Fem	Parent	-	CC	C	-	21	0
CRW1790	family11	F11 pt 1-IonXpress_002	Fem	Parent	-	TT	T	-	31	0
CRW1791	family11	F11 pt 1-IonXpress_002	Fem	Parent	-	TT	T	-	18	0
CRW1792	family11	F11 pt 1-IonXpress_002	Fem	Parent	-	AA	A	-	15	0
CRW1793	family11	F11 pt 1-IonXpress_002	Fem	Parent	-	CC	C	-	25	1
CRW1795	family11	F11 pt 1-IonXpress_002	Fem	Parent	-	GG	G	-	43	0
CRW1797	family11	F11 pt 1-IonXpress_002	Fem	Parent	-	GG	G	-	25	0
CRW1798	family11	F11 pt 1-IonXpress_002	Fem	Parent	-	CT	C	T	16	6
CRW1800	family11	F11 pt 1-IonXpress_002	Fem	Parent	-	TT	T	-	6	0
CRW1802	family11	F11 pt 1-IonXpress_002	Fem	Parent	-	CT	C	T	11	9
CRW1804	family11	F11 pt 1-IonXpress_002	Fem	Parent	-	GG	G	-	26	0
CRW1805	family11	F11 pt 1-IonXpress_002	Fem	Parent	-	TT	T	-	13	0
CRW1806	family11	F11 pt 1-IonXpress_002	Fem	Parent	-	CC	C	-	62	0
CRW1809	family11	F11 pt 1-IonXpress_002	Fem	Parent	-	GG	G	-	27	0
CRW1810	family11	F11 pt 1-IonXpress_002	Fem	Parent	-	AG	A	G	7	5
CRW1812	family11	F11 pt 1-IonXpress_002	Fem	Parent	-	AA	A	-	16	0
CRW1813	family11	F11 pt 1-IonXpress_002	Fem	Parent	-	TT	T	-	16	0
CRW1814	family11	F11 pt 1-IonXpress_002	Fem	Parent	-	GG	G	-	23	0
CRW1815	family11	F11 pt 1-IonXpress_002	Fem	Parent	-	GG	G	-	25	0
CRW1818	family11	F11 pt 1-IonXpress_002	Fem	Parent	-	TT	T	-	57	0
CRW1819	family11	F11 pt 1-IonXpress_002	Fem	Parent	-	GG	G	-	18	0
CRW1821	family11	F11 pt 1-IonXpress_002	Fem	Parent	-	CT	C	T	26	18
CRW1822	family11	F11 pt 1-IonXpress_002	Fem	Parent	-	CC	C	-	33	0
CRW1823	family11	F11 pt 1-IonXpress_002	Fem	Parent	-	CG	C	G	22	15
CRW1825	family11	F11 pt 1-IonXpress_002	Fem	Parent	-	TT	T	-	18	0
CRW1828	family11	F11 pt 1-IonXpress_002	Fem	Parent	-	GG	G	-	28	1
CRW1834	family11	F11 pt 1-IonXpress_002	Fem	Parent	-	AG	A	G	31	24
CRW1838	family11	F11 pt 1-IonXpress_002	Fem	Parent	-	CC	C	-	8	0
CRW1840	family11	F11 pt 1-IonXpress_002	Fem	Parent	-	GG	G	-	49	0
CRW1841	family11	F11 pt 1-IonXpress_002	Fem	Parent	-	AA	A	-	11	0
CRW1842	family11	F11 pt 1-IonXpress_002	Fem	Parent	-	AA	A	-	32	0
CRW1843	family11	F11 pt 1-IonXpress_002	Fem	Parent	-	CG	C	G	31	25
CRW1845	family11	F11 pt 1-IonXpress_002	Fem	Parent	-	AA	A	-	17	0
CRW1847	family11	F11 pt 1-IonXpress_002	Fem	Parent	-	AA	A	-	12	0
CRW1848	family11	F11 pt 1-IonXpress_002	Fem	Parent	-	AG	A	G	27	6
CRW1850	family11	F11 pt 1-IonXpress_002	Fem	Parent	-	GG	G	-	24	0
CRW1852	family11	F11 pt 1-IonXpress_002	Fem	Parent	-	GG	G	-	45	0
CRW1858	family11	F11 pt 1-IonXpress_002	Fem	Parent	-	CC	C	-	26	0
CRW186	family11	F11 pt 1-IonXpress_002	Fem	Parent	-	TT	T	-	53	0
CRW1862	family11	F11 pt 1-IonXpress_002	Fem	Parent	-	AG	A	G	8	7
CRW1863	family11	F11 pt 1-IonXpress_002	Fem	Parent	-	TT	T	-	9	0
CRW1864	family11	F11 pt 1-IonXpress_002	Fem	Parent	-	GG	G	-	56	0
CRW1866	family11	F11 pt 1-IonXpress_002	Fem	Parent	-	AA	A	-	18	0
CRW1871	family11	F11 pt 1-IonXpress_002	Fem	Parent	-	TT	T	-	43	0
CRW1873	family11	F11 pt 1-IonXpress_002	Fem	Parent	-	AA	A	-	38	0
CRW1876	family11	F11 pt 1-IonXpress_002	Fem	Parent	-	AA	A	-	32	0
CRW1877	family11	F11 pt 1-IonXpress_002	Fem	Parent	-	TT	T	-	10	0
CRW1878	family11	F11 pt 1-IonXpress_002	Fem	Parent	-	CC	C	-	21	0
CRW1879	family11	F11 pt 1-IonXpress_002	Fem	Parent	-	GG	G	-	10	0
CRW188	family11	F11 pt 1-IonXpress_002	Fem	Parent	-	AA	A	-	17	0
CRW1882	family11	F11 pt 1-IonXpress_002	Fem	Parent	-	CC	C	-	62	4
CRW1886	family11	F11 pt 1-IonXpress_002	Fem	Parent	-	TT	T	-	37	0
CRW1887	family11	F11 pt 1-IonXpress_002	Fem	Parent	-	TT	T	-	18	0
CRW1888	family11	F11 pt 1-IonXpress_002	Fem	Parent	-	CT	C	T	13	10
CRW189	family11	F11 pt 1-IonXpress_002	Fem	Parent	-	AG	A	G	27	24
CRW1893	family11	F11 pt 1-IonXpress_002	Fem	Parent	-	AA	A	-	51	0
CRW1898	family11	F11 pt 1-IonXpress_002	Fem	Parent	-	TT	T	-	32	0
CRW1899	family11	F11 pt 1-IonXpress_002	Fem	Parent	-	CC	C	-	86	0
CRW19	family11	F11 pt 1-IonXpress_002	Fem	Parent	-	CG	C	G	5	5
CRW1900	family11	F11 pt 1-IonXpress_002	Fem	Parent	-	TT	T	-	22	0
CRW1904	family11	F11 pt 1-IonXpress_002	Fem	Parent	-	CC	C	-	25	0
CRW1905	family11	F11 pt 1-IonXpress_002	Fem	Parent	-	CC	C	-	27	0
CRW1907	family11	F11 pt 1-IonXpress_002	Fem	Parent	-	GG	G	-	28	0
CRW1916	family11	F11 pt 1-IonXpress_002	Fem	Parent	-	GG	G	-	24	0
CRW1917	family11	F11 pt 1-IonXpress_002	Fem	Parent	-	CT	C	T	8	5
CRW1918	family11	F11 pt 1-IonXpress_002	Fem	Parent	-	AA	A	-	64	0
CRW1921	family11	F11 pt 1-IonXpress_002	Fem	Parent	-	GG	G	-	69	0
CRW1922	family11	F11 pt 1-IonXpress_002	Fem	Parent	-	GG	G	-	31	0
CRW1923	family11	F11 pt 1-IonXpress_002	Fem	Parent	-	GG	G	-	11	0
CRW1925	family11	F11 pt 1-IonXpress_002	Fem	Parent	-	GG	G	-	43	0
CRW193	family11	F11 pt 1-IonXpress_002	Fem	Parent	-	TT	T	-	44	0
CRW1931	family11	F11 pt 1-IonXpress_002	Fem	Parent	-	AA	A	-	34	0
CRW1932	family11	F11 pt 1-IonXpress_002	Fem	Parent	-	CC	C	-	29	0
CRW1935	family11	F11 pt 1-IonXpress_002	Fem	Parent	-	AA	A	-	31	0
CRW1936	family11	F11 pt 1-IonXpress_002	Fem	Parent	-	AA	A	-	41	0
CRW1938	family11	F11 pt 1-IonXpress_002	Fem	Parent	-	CC	C	-	33	0
CRW1939	family11	F11 pt 1-IonXpress_002	Fem	Parent	-	AA	A	-	62	1
CRW194	family11	F11 pt 1-IonXpress_002	Fem	Parent	-	CC	C	-	20	0
CRW1943	family11	F11 pt 1-IonXpress_002	Fem	Parent	-	TT	T	-	6	0
CRW1944	family11	F11 pt 1-IonXpress_002	Fem	Parent	-	AG	A	G	13	11
CRW1949	family11	F11 pt 1-IonXpress_002	Fem	Parent	-	GG	G	-	11	0
CRW1950	family11	F11 pt 1-IonXpress_002	Fem	Parent	-	GG	G	-	16	0
CRW1951	family11	F11 pt 1-IonXpress_002	Fem	Parent	-	GG	G	-	19	0
CRW1956	family11	F11 pt 1-IonXpress_002	Fem	Parent	-	CT	C	T	4	2
CRW1958	family11	F11 pt 1-IonXpress_002	Fem	Parent	-	GG	G	-	65	0
CRW1959	family11	F11 pt 1-IonXpress_002	Fem	Parent	-	GG	G	-	55	0
CRW1960	family11	F11 pt 1-IonXpress_002	Fem	Parent	-	TT	T	-	59	0
CRW1963	family11	F11 pt 1-IonXpress_002	Fem	Parent	-	GG	G	-	24	0
CRW1965	family11	F11 pt 1-IonXpress_002	Fem	Parent	-	GG	G	-	81	1
CRW1966	family11	F11 pt 1-IonXpress_002	Fem	Parent	-	GG	G	-	15	0
CRW197	family11	F11 pt 1-IonXpress_002	Fem	Parent	-	CT	C	T	9	6
CRW1975	family11	F11 pt 1-IonXpress_002	Fem	Parent	-	GG	G	-	34	0
CRW1977	family11	F11 pt 1-IonXpress_002	Fem	Parent	-	GG	G	-	16	0
CRW1978	family11	F11 pt 1-IonXpress_002	Fem	Parent	-	CT	C	T	11	10
CRW1981	family11	F11 pt 1-IonXpress_002	Fem	Parent	-	GG	G	-	41	0
CRW1983	family11	F11 pt 1-IonXpress_002	Fem	Parent	-	TT	T	-	36	0
CRW1987	family11	F11 pt 1-IonXpress_002	Fem	Parent	-	CT	C	T	21	12
CRW1988	family11	F11 pt 1-IonXpress_002	Fem	Parent	-	TT	T	-	56	0
CRW1990	family11	F11 pt 1-IonXpress_002	Fem	Parent	-	GG	G	-	72	1
CRW1992	family11	F11 pt 1-IonXpress_002	Fem	Parent	-	GG	G	-	15	0
CRW1994	family11	F11 pt 1-IonXpress_002	Fem	Parent	-	AA	A	-	16	0
CRW1995	family11	F11 pt 1-IonXpress_002	Fem	Parent	-	CC	C	-	129	0
CRW1998	family11	F11 pt 1-IonXpress_002	Fem	Parent	-	GG	G	-	28	0
CRW20	family11	F11 pt 1-IonXpress_002	Fem	Parent	-	AC	A	C	8	4
CRW200	family11	F11 pt 1-IonXpress_002	Fem	Parent	-	TT	T	-	45	0
CRW2000	family11	F11 pt 1-IonXpress_002	Fem	Parent	-	AG	A	G	3	3
CRW2005	family11	F11 pt 1-IonXpress_002	Fem	Parent	-	TT	T	-	50	0
CRW2012	family11	F11 pt 1-IonXpress_002	Fem	Parent	-	GG	G	-	36	0
CRW2013	family11	F11 pt 1-IonXpress_002	Fem	Parent	-	AA	A	-	24	0
CRW2014	family11	F11 pt 1-IonXpress_002	Fem	Parent	-	CC	C	-	53	0
CRW2016	family11	F11 pt 1-IonXpress_002	Fem	Parent	-	GG	G	-	64	0
CRW2017	family11	F11 pt 1-IonXpress_002	Fem	Parent	-	TT	T	-	33	0
CRW2018	family11	F11 pt 1-IonXpress_002	Fem	Parent	-	AG	A	G	17	8
CRW2019	family11	F11 pt 1-IonXpress_002	Fem	Parent	-	AA	A	-	14	0
CRW2023	family11	F11 pt 1-IonXpress_002	Fem	Parent	-	AA	A	-	12	0
CRW2026	family11	F11 pt 1-IonXpress_002	Fem	Parent	-	AA	A	-	9	0
CRW2027	family11	F11 pt 1-IonXpress_002	Fem	Parent	-	CG	C	G	26	16
CRW203	family11	F11 pt 1-IonXpress_002	Fem	Parent	-	TT	T	-	30	0
CRW2035	family11	F11 pt 1-IonXpress_002	Fem	Parent	-	AA	A	-	38	0
CRW2037	family11	F11 pt 1-IonXpress_002	Fem	Parent	-	AA	A	-	23	0
CRW2039	family11	F11 pt 1-IonXpress_002	Fem	Parent	-	TT	T	-	8	0
CRW2043	family11	F11 pt 1-IonXpress_002	Fem	Parent	-	TT	T	-	10	0
CRW2045	family11	F11 pt 1-IonXpress_002	Fem	Parent	-	TT	T	-	7	0
CRW2046	family11	F11 pt 1-IonXpress_002	Fem	Parent	-	AA	A	-	31	0
CRW2048	family11	F11 pt 1-IonXpress_002	Fem	Parent	-	GG	G	-	27	0
CRW2051	family11	F11 pt 1-IonXpress_002	Fem	Parent	-	AG	A	G	15	14
CRW2052	family11	F11 pt 1-IonXpress_002	Fem	Parent	-	CC	C	-	50	0
CRW2056	family11	F11 pt 1-IonXpress_002	Fem	Parent	-	GG	G	-	35	0
CRW2057	family11	F11 pt 1-IonXpress_002	Fem	Parent	-	TT	T	-	35	0
CRW2059	family11	F11 pt 1-IonXpress_002	Fem	Parent	-	TT	T	-	11	0
CRW206	family11	F11 pt 1-IonXpress_002	Fem	Parent	-	AA	A	-	35	1
CRW2061	family11	F11 pt 1-IonXpress_002	Fem	Parent	-	CC	C	-	36	0
CRW2062	family11	F11 pt 1-IonXpress_002	Fem	Parent	-	TT	T	-	22	0
CRW2065	family11	F11 pt 1-IonXpress_002	Fem	Parent	-	CC	C	-	24	0
CRW2067	family11	F11 pt 1-IonXpress_002	Fem	Parent	-	CC	C	-	44	1
CRW2068	family11	F11 pt 1-IonXpress_002	Fem	Parent	-	AA	A	-	20	0
CRW2069	family11	F11 pt 1-IonXpress_002	Fem	Parent	-	CC	C	-	11	0
CRW207	family11	F11 pt 1-IonXpress_002	Fem	Parent	-	CC	C	-	13	0
CRW2070	family11	F11 pt 1-IonXpress_002	Fem	Parent	-	GG	G	-	39	0
CRW2072	family11	F11 pt 1-IonXpress_002	Fem	Parent	-	CC	C	-	17	0
CRW2073	family11	F11 pt 1-IonXpress_002	Fem	Parent	-	CC	C	-	38	1
CRW2076	family11	F11 pt 1-IonXpress_002	Fem	Parent	-	CT	C	T	8	3
CRW2077	family11	F11 pt 1-IonXpress_002	Fem	Parent	-	CC	C	-	20	0
CRW2079	family11	F11 pt 1-IonXpress_002	Fem	Parent	-	TT	T	-	34	0
CRW2082	family11	F11 pt 1-IonXpress_002	Fem	Parent	-	CC	C	-	28	0
CRW2084	family11	F11 pt 1-IonXpress_002	Fem	Parent	-	AC	A	C	21	16
CRW2086	family11	F11 pt 1-IonXpress_002	Fem	Parent	-	CC	C	-	87	0
CRW2087	family11	F11 pt 1-IonXpress_002	Fem	Parent	-	CT	C	T	11	5
CRW2088	family11	F11 pt 1-IonXpress_002	Fem	Parent	-	AA	A	-	12	0
CRW2089	family11	F11 pt 1-IonXpress_002	Fem	Parent	-	AG	A	G	14	8
CRW2091	family11	F11 pt 1-IonXpress_002	Fem	Parent	-	AA	A	-	46	0
CRW2093	family11	F11 pt 1-IonXpress_002	Fem	Parent	-	GG	G	-	68	0
CRW2094	family11	F11 pt 1-IonXpress_002	Fem	Parent	-	GG	G	-	17	0
CRW2095	family11	F11 pt 1-IonXpress_002	Fem	Parent	-	AG	A	G	9	7
CRW2096	family11	F11 pt 1-IonXpress_002	Fem	Parent	-	GG	G	-	69	0
CRW2097	family11	F11 pt 1-IonXpress_002	Fem	Parent	-	CT	C	T	25	22
CRW2098	family11	F11 pt 1-IonXpress_002	Fem	Parent	-	CT	C	T	35	19
CRW2099	family11	F11 pt 1-IonXpress_002	Fem	Parent	-	GT	G	T	24	23
CRW21	family11	F11 pt 1-IonXpress_002	Fem	Parent	-	GG	G	-	38	0
CRW2103	family11	F11 pt 1-IonXpress_002	Fem	Parent	-	TT	T	-	21	0
CRW2104	family11	F11 pt 1-IonXpress_002	Fem	Parent	-	AA	A	-	41	0
CRW2105	family11	F11 pt 1-IonXpress_002	Fem	Parent	-	AT	A	T	54	47
CRW211	family11	F11 pt 1-IonXpress_002	Fem	Parent	-	GG	G	-	48	0
CRW2112	family11	F11 pt 1-IonXpress_002	Fem	Parent	-	TT	T	-	37	0
CRW2115	family11	F11 pt 1-IonXpress_002	Fem	Parent	-	GG	G	-	45	0
CRW2117	family11	F11 pt 1-IonXpress_002	Fem	Parent	-	AA	A	-	11	0
CRW2118	family11	F11 pt 1-IonXpress_002	Fem	Parent	-	AA	A	-	8	0
CRW2119	family11	F11 pt 1-IonXpress_002	Fem	Parent	-	GG	G	-	8	0
CRW212	family11	F11 pt 1-IonXpress_002	Fem	Parent	-	CT	C	T	10	10
CRW2121	family11	F11 pt 1-IonXpress_002	Fem	Parent	-	GG	G	-	131	3
CRW2123	family11	F11 pt 1-IonXpress_002	Fem	Parent	-	GG	G	-	42	0
CRW213	family11	F11 pt 1-IonXpress_002	Fem	Parent	-	AA	A	-	22	0
CRW2132	family11	F11 pt 1-IonXpress_002	Fem	Parent	-	GG	G	-	36	0
CRW2133	family11	F11 pt 1-IonXpress_002	Fem	Parent	-	GG	G	-	33	0
CRW2134	family11	F11 pt 1-IonXpress_002	Fem	Parent	-	CT	C	T	7	6
CRW2135	family11	F11 pt 1-IonXpress_002	Fem	Parent	-	TT	T	-	25	1
CRW2138	family11	F11 pt 1-IonXpress_002	Fem	Parent	-	CT	C	T	20	18
CRW214	family11	F11 pt 1-IonXpress_002	Fem	Parent	-	AA	A	-	18	0
CRW2140	family11	F11 pt 1-IonXpress_002	Fem	Parent	-	AA	A	-	42	0
CRW2141	family11	F11 pt 1-IonXpress_002	Fem	Parent	-	CT	C	T	11	9
CRW2143	family11	F11 pt 1-IonXpress_002	Fem	Parent	-	TT	T	-	83	0
CRW2145	family11	F11 pt 1-IonXpress_002	Fem	Parent	-	CT	C	T	11	8
CRW2147	family11	F11 pt 1-IonXpress_002	Fem	Parent	-	CC	C	-	36	0
CRW215	family11	F11 pt 1-IonXpress_002	Fem	Parent	-	AG	A	G	11	10
CRW2150	family11	F11 pt 1-IonXpress_002	Fem	Parent	-	CC	C	-	20	0
CRW2156	family11	F11 pt 1-IonXpress_002	Fem	Parent	-	GT	G	T	19	18
CRW2157	family11	F11 pt 1-IonXpress_002	Fem	Parent	-	AA	A	-	46	1
CRW2158	family11	F11 pt 1-IonXpress_002	Fem	Parent	-	CC	C	-	55	0
CRW2160	family11	F11 pt 1-IonXpress_002	Fem	Parent	-	GG	G	-	15	0
CRW2164	family11	F11 pt 1-IonXpress_002	Fem	Parent	-	CC	C	-	20	0
CRW2166	family11	F11 pt 1-IonXpress_002	Fem	Parent	-	CG	C	G	11	6
CRW2167	family11	F11 pt 1-IonXpress_002	Fem	Parent	-	CC	C	-	13	0
CRW217	family11	F11 pt 1-IonXpress_002	Fem	Parent	-	GG	G	-	7	0
CRW2170	family11	F11 pt 1-IonXpress_002	Fem	Parent	-	CC	C	-	33	1
CRW2171	family11	F11 pt 1-IonXpress_002	Fem	Parent	-	TT	T	-	40	0
CRW2174	family11	F11 pt 1-IonXpress_002	Fem	Parent	-	GG	G	-	63	0
CRW2178	family11	F11 pt 1-IonXpress_002	Fem	Parent	-	AA	A	-	21	0
CRW2180	family11	F11 pt 1-IonXpress_002	Fem	Parent	-	AA	A	-	36	0
CRW2186	family11	F11 pt 1-IonXpress_002	Fem	Parent	-	GG	G	-	26	0
CRW2187	family11	F11 pt 1-IonXpress_002	Fem	Parent	-	AA	A	-	14	0
CRW2195	family11	F11 pt 1-IonXpress_002	Fem	Parent	-	CC	C	-	30	0
CRW2199	family11	F11 pt 1-IonXpress_002	Fem	Parent	-	AG	A	G	31	22
CRW2205	family11	F11 pt 1-IonXpress_002	Fem	Parent	-	TT	T	-	24	0
CRW2207	family11	F11 pt 1-IonXpress_002	Fem	Parent	-	CT	C	T	9	7
CRW2209	family11	F11 pt 1-IonXpress_002	Fem	Parent	-	AA	A	-	51	0
CRW2216	family11	F11 pt 1-IonXpress_002	Fem	Parent	-	AA	A	-	54	0
CRW222	family11	F11 pt 1-IonXpress_002	Fem	Parent	-	AG	A	G	18	18
CRW2227	family11	F11 pt 1-IonXpress_002	Fem	Parent	-	GG	G	-	8	0
CRW2230	family11	F11 pt 1-IonXpress_002	Fem	Parent	-	AA	A	-	20	0
CRW2231	family11	F11 pt 1-IonXpress_002	Fem	Parent	-	AA	A	-	24	0
CRW2232	family11	F11 pt 1-IonXpress_002	Fem	Parent	-	GG	G	-	40	0
CRW2235	family11	F11 pt 1-IonXpress_002	Fem	Parent	-	GG	G	-	55	0
CRW2236	family11	F11 pt 1-IonXpress_002	Fem	Parent	-	AT	A	T	4	4
CRW2239	family11	F11 pt 1-IonXpress_002	Fem	Parent	-	CT	C	T	8	6
CRW224	family11	F11 pt 1-IonXpress_002	Fem	Parent	-	GG	G	-	39	0
CRW2241	family11	F11 pt 1-IonXpress_002	Fem	Parent	-	AA	A	-	12	0
CRW2242	family11	F11 pt 1-IonXpress_002	Fem	Parent	-	CC	C	-	73	1
CRW2245	family11	F11 pt 1-IonXpress_002	Fem	Parent	-	GG	G	-	24	0
CRW2247	family11	F11 pt 1-IonXpress_002	Fem	Parent	-	CC	C	-	22	0
CRW2249	family11	F11 pt 1-IonXpress_002	Fem	Parent	-	TT	T	-	21	0
CRW225	family11	F11 pt 1-IonXpress_002	Fem	Parent	-	AA	A	-	34	0
CRW2250	family11	F11 pt 1-IonXpress_002	Fem	Parent	-	CC	C	-	24	0
CRW2251	family11	F11 pt 1-IonXpress_002	Fem	Parent	-	AG	A	G	16	14
CRW2255	family11	F11 pt 1-IonXpress_002	Fem	Parent	-	TT	T	-	33	0
CRW2256	family11	F11 pt 1-IonXpress_002	Fem	Parent	-	CC	C	-	17	0
CRW2257	family11	F11 pt 1-IonXpress_002	Fem	Parent	-	CC	C	-	29	0
CRW2262	family11	F11 pt 1-IonXpress_002	Fem	Parent	-	AA	A	-	28	0
CRW2264	family11	F11 pt 1-IonXpress_002	Fem	Parent	-	CC	C	-	58	0
CRW2271	family11	F11 pt 1-IonXpress_002	Fem	Parent	-	AA	A	-	27	0
CRW2272	family11	F11 pt 1-IonXpress_002	Fem	Parent	-	GG	G	-	16	0
CRW2274	family11	F11 pt 1-IonXpress_002	Fem	Parent	-	CT	C	T	20	11
CRW2276	family11	F11 pt 1-IonXpress_002	Fem	Parent	-	CC	C	-	12	0
CRW2277	family11	F11 pt 1-IonXpress_002	Fem	Parent	-	AA	A	-	46	0
CRW2278	family11	F11 pt 1-IonXpress_002	Fem	Parent	-	TT	T	-	12	0
CRW2279	family11	F11 pt 1-IonXpress_002	Fem	Parent	-	GG	G	-	49	0
CRW228	family11	F11 pt 1-IonXpress_002	Fem	Parent	-	GG	G	-	39	0
CRW2282	family11	F11 pt 1-IonXpress_002	Fem	Parent	-	TT	T	-	22	0
CRW2283	family11	F11 pt 1-IonXpress_002	Fem	Parent	-	CT	C	T	12	7
CRW2287	family11	F11 pt 1-IonXpress_002	Fem	Parent	-	CC	C	-	36	0
CRW2288	family11	F11 pt 1-IonXpress_002	Fem	Parent	-	AA	A	-	15	0
CRW2290	family11	F11 pt 1-IonXpress_002	Fem	Parent	-	CG	C	G	20	14
CRW2294	family11	F11 pt 1-IonXpress_002	Fem	Parent	-	CC	C	-	27	0
CRW2296	family11	F11 pt 1-IonXpress_002	Fem	Parent	-	CC	C	-	17	0
CRW2297	family11	F11 pt 1-IonXpress_002	Fem	Parent	-	TT	T	-	39	0
CRW2298	family11	F11 pt 1-IonXpress_002	Fem	Parent	-	CC	C	-	38	0
CRW2299	family11	F11 pt 1-IonXpress_002	Fem	Parent	-	CT	C	T	12	8
CRW230	family11	F11 pt 1-IonXpress_002	Fem	Parent	-	CC	C	-	16	0
CRW2301	family11	F11 pt 1-IonXpress_002	Fem	Parent	-	AA	A	-	58	0
CRW2302	family11	F11 pt 1-IonXpress_002	Fem	Parent	-	GG	G	-	52	0
CRW2304	family11	F11 pt 1-IonXpress_002	Fem	Parent	-	AA	A	-	33	0
CRW2306	family11	F11 pt 1-IonXpress_002	Fem	Parent	-	CC	C	-	32	0
CRW2309	family11	F11 pt 1-IonXpress_002	Fem	Parent	-	GG	G	-	51	1
CRW231	family11	F11 pt 1-IonXpress_002	Fem	Parent	-	AC	A	C	12	10
CRW2310	family11	F11 pt 1-IonXpress_002	Fem	Parent	-	GG	G	-	40	0
CRW2314	family11	F11 pt 1-IonXpress_002	Fem	Parent	-	AA	A	-	53	0
CRW2319	family11	F11 pt 1-IonXpress_002	Fem	Parent	-	GG	G	-	54	0
CRW2322	family11	F11 pt 1-IonXpress_002	Fem	Parent	-	CC	C	-	42	0
CRW2323	family11	F11 pt 1-IonXpress_002	Fem	Parent	-	TT	T	-	12	0
CRW2324	family11	F11 pt 1-IonXpress_002	Fem	Parent	-	CT	C	T	19	7
CRW2327	family11	F11 pt 1-IonXpress_002	Fem	Parent	-	AG	A	G	6	3
CRW2329	family11	F11 pt 1-IonXpress_002	Fem	Parent	-	TT	T	-	47	0
CRW233	family11	F11 pt 1-IonXpress_002	Fem	Parent	-	CC	C	-	25	0
CRW2333	family11	F11 pt 1-IonXpress_002	Fem	Parent	-	GG	G	-	27	0
CRW2339	family11	F11 pt 1-IonXpress_002	Fem	Parent	-	TT	T	-	6	0
CRW2341	family11	F11 pt 1-IonXpress_002	Fem	Parent	-	TT	T	-	58	0
CRW2343	family11	F11 pt 1-IonXpress_002	Fem	Parent	-	AA	A	-	36	0
CRW2347	family11	F11 pt 1-IonXpress_002	Fem	Parent	-	TT	T	-	71	0
CRW2349	family11	F11 pt 1-IonXpress_002	Fem	Parent	-	GG	G	-	9	0
CRW235	family11	F11 pt 1-IonXpress_002	Fem	Parent	-	CC	C	-	50	0
CRW2351	family11	F11 pt 1-IonXpress_002	Fem	Parent	-	TT	T	-	25	0
CRW2353	family11	F11 pt 1-IonXpress_002	Fem	Parent	-	GG	G	-	13	0
CRW2354	family11	F11 pt 1-IonXpress_002	Fem	Parent	-	CT	C	T	4	3
CRW2358	family11	F11 pt 1-IonXpress_002	Fem	Parent	-	GG	G	-	31	0
CRW2359	family11	F11 pt 1-IonXpress_002	Fem	Parent	-	TT	T	-	129	0
CRW236	family11	F11 pt 1-IonXpress_002	Fem	Parent	-	AC	A	C	23	11
CRW2360	family11	F11 pt 1-IonXpress_002	Fem	Parent	-	AA	A	-	25	0
CRW2362	family11	F11 pt 1-IonXpress_002	Fem	Parent	-	CC	C	-	20	0
CRW2364	family11	F11 pt 1-IonXpress_002	Fem	Parent	-	TT	T	-	70	0
CRW2369	family11	F11 pt 1-IonXpress_002	Fem	Parent	-	GG	G	-	27	0
CRW237	family11	F11 pt 1-IonXpress_002	Fem	Parent	-	GG	G	-	47	0
CRW2371	family11	F11 pt 1-IonXpress_002	Fem	Parent	-	CC	C	-	24	0
CRW2372	family11	F11 pt 1-IonXpress_002	Fem	Parent	-	TT	T	-	22	0
CRW2373	family11	F11 pt 1-IonXpress_002	Fem	Parent	-	GG	G	-	28	0
CRW2374	family11	F11 pt 1-IonXpress_002	Fem	Parent	-	CC	C	-	34	0
CRW2375	family11	F11 pt 1-IonXpress_002	Fem	Parent	-	AA	A	-	23	0
CRW2376	family11	F11 pt 1-IonXpress_002	Fem	Parent	-	GG	G	-	29	0
CRW2377	family11	F11 pt 1-IonXpress_002	Fem	Parent	-	TT	T	-	34	0
CRW2378	family11	F11 pt 1-IonXpress_002	Fem	Parent	-	GG	G	-	34	0
CRW2380	family11	F11 pt 1-IonXpress_002	Fem	Parent	-	GG	G	-	20	0
CRW2382	family11	F11 pt 1-IonXpress_002	Fem	Parent	-	TT	T	-	41	1
CRW2383	family11	F11 pt 1-IonXpress_002	Fem	Parent	-	TT	T	-	38	0
CRW2385	family11	F11 pt 1-IonXpress_002	Fem	Parent	-	CT	C	T	10	3
CRW2388	family11	F11 pt 1-IonXpress_002	Fem	Parent	-	AG	A	G	8	4
CRW239	family11	F11 pt 1-IonXpress_002	Fem	Parent	-	CC	C	-	15	0
CRW2390	family11	F11 pt 1-IonXpress_002	Fem	Parent	-	CC	C	-	16	0
CRW2394	family11	F11 pt 1-IonXpress_002	Fem	Parent	-	GG	G	-	63	0
CRW2396	family11	F11 pt 1-IonXpress_002	Fem	Parent	-	CG	C	G	17	16
CRW2398	family11	F11 pt 1-IonXpress_002	Fem	Parent	-	TT	T	-	40	0
CRW2399	family11	F11 pt 1-IonXpress_002	Fem	Parent	-	CC	C	-	59	1
CRW24	family11	F11 pt 1-IonXpress_002	Fem	Parent	-	CC	C	-	19	0
CRW2400	family11	F11 pt 1-IonXpress_002	Fem	Parent	-	GG	G	-	75	0
CRW2402	family11	F11 pt 1-IonXpress_002	Fem	Parent	-	AA	A	-	80	0
CRW2404	family11	F11 pt 1-IonXpress_002	Fem	Parent	-	GG	G	-	16	0
CRW2405	family11	F11 pt 1-IonXpress_002	Fem	Parent	-	CC	C	-	32	0
CRW2407	family11	F11 pt 1-IonXpress_002	Fem	Parent	-	TT	T	-	14	0
CRW2409	family11	F11 pt 1-IonXpress_002	Fem	Parent	-	CC	C	-	21	0
CRW2410	family11	F11 pt 1-IonXpress_002	Fem	Parent	-	AG	A	G	9	9
CRW2412	family11	F11 pt 1-IonXpress_002	Fem	Parent	-	CC	C	-	36	0
CRW2414	family11	F11 pt 1-IonXpress_002	Fem	Parent	-	AA	A	-	51	0
CRW2419	family11	F11 pt 1-IonXpress_002	Fem	Parent	-	AG	A	G	20	16
CRW242	family11	F11 pt 1-IonXpress_002	Fem	Parent	-	GG	G	-	50	0
CRW2423	family11	F11 pt 1-IonXpress_002	Fem	Parent	-	CC	C	-	22	0
CRW2424	family11	F11 pt 1-IonXpress_002	Fem	Parent	-	GT	G	T	62	28
CRW2429	family11	F11 pt 1-IonXpress_002	Fem	Parent	-	AG	A	G	11	7
CRW2433	family11	F11 pt 1-IonXpress_002	Fem	Parent	-	AA	A	-	12	0
CRW2434	family11	F11 pt 1-IonXpress_002	Fem	Parent	-	AA	A	-	20	0
CRW2435	family11	F11 pt 1-IonXpress_002	Fem	Parent	-	GT	G	T	12	6
CRW2436	family11	F11 pt 1-IonXpress_002	Fem	Parent	-	CT	C	T	18	10
CRW244	family11	F11 pt 1-IonXpress_002	Fem	Parent	-	TT	T	-	10	0
CRW2440	family11	F11 pt 1-IonXpress_002	Fem	Parent	-	TT	T	-	22	0
CRW2442	family11	F11 pt 1-IonXpress_002	Fem	Parent	-	CC	C	-	42	0
CRW2444	family11	F11 pt 1-IonXpress_002	Fem	Parent	-	TT	T	-	59	0
CRW2445	family11	F11 pt 1-IonXpress_002	Fem	Parent	-	AA	A	-	8	0
CRW245	family11	F11 pt 1-IonXpress_002	Fem	Parent	-	TT	T	-	8	0
CRW2450	family11	F11 pt 1-IonXpress_002	Fem	Parent	-	CC	C	-	24	0
CRW2452	family11	F11 pt 1-IonXpress_002	Fem	Parent	-	AG	A	G	23	20
CRW2454	family11	F11 pt 1-IonXpress_002	Fem	Parent	-	GG	G	-	41	0
CRW2457	family11	F11 pt 1-IonXpress_002	Fem	Parent	-	GG	G	-	17	0
CRW2459	family11	F11 pt 1-IonXpress_002	Fem	Parent	-	AA	A	-	19	0
CRW246	family11	F11 pt 1-IonXpress_002	Fem	Parent	-	CT	C	T	20	14
CRW2466	family11	F11 pt 1-IonXpress_002	Fem	Parent	-	TT	T	-	32	0
CRW2467	family11	F11 pt 1-IonXpress_002	Fem	Parent	-	CT	C	T	14	11
CRW2473	family11	F11 pt 1-IonXpress_002	Fem	Parent	-	TT	T	-	32	0
CRW2474	family11	F11 pt 1-IonXpress_002	Fem	Parent	-	GG	G	-	12	0
CRW2476	family11	F11 pt 1-IonXpress_002	Fem	Parent	-	AA	A	-	17	0
CRW25	family11	F11 pt 1-IonXpress_002	Fem	Parent	-	CC	C	-	28	0
CRW250	family11	F11 pt 1-IonXpress_002	Fem	Parent	-	CC	C	-	44	0
CRW257	family11	F11 pt 1-IonXpress_002	Fem	Parent	-	GG	G	-	38	1
CRW259	family11	F11 pt 1-IonXpress_002	Fem	Parent	-	TT	T	-	53	0
CRW262	family11	F11 pt 1-IonXpress_002	Fem	Parent	-	GG	G	-	41	0
CRW264	family11	F11 pt 1-IonXpress_002	Fem	Parent	-	CG	C	G	20	15
CRW266	family11	F11 pt 1-IonXpress_002	Fem	Parent	-	CC	C	-	12	0
CRW267	family11	F11 pt 1-IonXpress_002	Fem	Parent	-	AG	A	G	20	17
CRW272	family11	F11 pt 1-IonXpress_002	Fem	Parent	-	AA	A	-	11	0
CRW276	family11	F11 pt 1-IonXpress_002	Fem	Parent	-	CT	C	T	12	10
CRW277	family11	F11 pt 1-IonXpress_002	Fem	Parent	-	AA	A	-	33	0
CRW281	family11	F11 pt 1-IonXpress_002	Fem	Parent	-	GT	G	T	9	8
CRW286	family11	F11 pt 1-IonXpress_002	Fem	Parent	-	TT	T	-	31	0
CRW289	family11	F11 pt 1-IonXpress_002	Fem	Parent	-	GG	G	-	23	0
CRW290	family11	F11 pt 1-IonXpress_002	Fem	Parent	-	AG	A	G	7	3
CRW295	family11	F11 pt 1-IonXpress_002	Fem	Parent	-	TT	T	-	48	0
CRW297	family11	F11 pt 1-IonXpress_002	Fem	Parent	-	AG	A	G	19	6
CRW298	family11	F11 pt 1-IonXpress_002	Fem	Parent	-	GG	G	-	15	0
CRW300	family11	F11 pt 1-IonXpress_002	Fem	Parent	-	CC	C	-	14	0
CRW303	family11	F11 pt 1-IonXpress_002	Fem	Parent	-	GG	G	-	20	0
CRW304	family11	F11 pt 1-IonXpress_002	Fem	Parent	-	TT	T	-	139	3
CRW305	family11	F11 pt 1-IonXpress_002	Fem	Parent	-	TT	T	-	32	0
CRW306	family11	F11 pt 1-IonXpress_002	Fem	Parent	-	CC	C	-	13	0
CRW312	family11	F11 pt 1-IonXpress_002	Fem	Parent	-	CC	C	-	11	0
CRW315	family11	F11 pt 1-IonXpress_002	Fem	Parent	-	CC	C	-	17	0
CRW318	family11	F11 pt 1-IonXpress_002	Fem	Parent	-	CC	C	-	18	0
CRW325	family11	F11 pt 1-IonXpress_002	Fem	Parent	-	TT	T	-	76	0
CRW326	family11	F11 pt 1-IonXpress_002	Fem	Parent	-	GG	G	-	13	0
CRW331	family11	F11 pt 1-IonXpress_002	Fem	Parent	-	AG	A	G	6	3
CRW332	family11	F11 pt 1-IonXpress_002	Fem	Parent	-	AG	A	G	17	17
CRW333	family11	F11 pt 1-IonXpress_002	Fem	Parent	-	AA	A	-	51	0
CRW334	family11	F11 pt 1-IonXpress_002	Fem	Parent	-	TT	T	-	26	0
CRW336	family11	F11 pt 1-IonXpress_002	Fem	Parent	-	GG	G	-	10	0
CRW342	family11	F11 pt 1-IonXpress_002	Fem	Parent	-	AA	A	-	19	0
CRW343	family11	F11 pt 1-IonXpress_002	Fem	Parent	-	GG	G	-	28	0
CRW344	family11	F11 pt 1-IonXpress_002	Fem	Parent	-	CC	C	-	94	0
CRW345	family11	F11 pt 1-IonXpress_002	Fem	Parent	-	CC	C	-	43	0
CRW349	family11	F11 pt 1-IonXpress_002	Fem	Parent	-	TT	T	-	37	0
CRW352	family11	F11 pt 1-IonXpress_002	Fem	Parent	-	AA	A	-	11	0
CRW357	family11	F11 pt 1-IonXpress_002	Fem	Parent	-	CC	C	-	13	0
CRW358	family11	F11 pt 1-IonXpress_002	Fem	Parent	-	CT	C	T	7	4
CRW360	family11	F11 pt 1-IonXpress_002	Fem	Parent	-	CC	C	-	63	1
CRW365	family11	F11 pt 1-IonXpress_002	Fem	Parent	-	GG	G	-	18	0
CRW366	family11	F11 pt 1-IonXpress_002	Fem	Parent	-	CC	C	-	30	0
CRW369	family11	F11 pt 1-IonXpress_002	Fem	Parent	-	TT	T	-	31	0
CRW370	family11	F11 pt 1-IonXpress_002	Fem	Parent	-	AA	A	-	51	0
CRW374	family11	F11 pt 1-IonXpress_002	Fem	Parent	-	CC	C	-	20	0
CRW378	family11	F11 pt 1-IonXpress_002	Fem	Parent	-	GG	G	-	19	0
CRW379	family11	F11 pt 1-IonXpress_002	Fem	Parent	-	AG	A	G	17	15
CRW38	family11	F11 pt 1-IonXpress_002	Fem	Parent	-	AA	A	-	14	0
CRW381	family11	F11 pt 1-IonXpress_002	Fem	Parent	-	AG	A	G	15	13
CRW382	family11	F11 pt 1-IonXpress_002	Fem	Parent	-	CT	C	T	15	11
CRW386	family11	F11 pt 1-IonXpress_002	Fem	Parent	-	GG	G	-	31	0
CRW387	family11	F11 pt 1-IonXpress_002	Fem	Parent	-	CC	C	-	41	0
CRW388	family11	F11 pt 1-IonXpress_002	Fem	Parent	-	GG	G	-	22	0
CRW389	family11	F11 pt 1-IonXpress_002	Fem	Parent	-	TT	T	-	48	1
CRW391	family11	F11 pt 1-IonXpress_002	Fem	Parent	-	CC	C	-	28	0
CRW392	family11	F11 pt 1-IonXpress_002	Fem	Parent	-	GG	G	-	46	0
CRW394	family11	F11 pt 1-IonXpress_002	Fem	Parent	-	GG	G	-	54	0
CRW395	family11	F11 pt 1-IonXpress_002	Fem	Parent	-	GG	G	-	38	0
CRW396	family11	F11 pt 1-IonXpress_002	Fem	Parent	-	TT	T	-	64	0
CRW400	family11	F11 pt 1-IonXpress_002	Fem	Parent	-	CC	C	-	11	0
CRW403	family11	F11 pt 1-IonXpress_002	Fem	Parent	-	AG	A	G	14	11
CRW404	family11	F11 pt 1-IonXpress_002	Fem	Parent	-	AG	A	G	44	43
CRW407	family11	F11 pt 1-IonXpress_002	Fem	Parent	-	GT	G	T	19	15
CRW412	family11	F11 pt 1-IonXpress_002	Fem	Parent	-	GG	G	-	20	0
CRW413	family11	F11 pt 1-IonXpress_002	Fem	Parent	-	TT	T	-	41	0
CRW415	family11	F11 pt 1-IonXpress_002	Fem	Parent	-	TT	T	-	87	0
CRW416	family11	F11 pt 1-IonXpress_002	Fem	Parent	-	CC	C	-	58	0
CRW419	family11	F11 pt 1-IonXpress_002	Fem	Parent	-	GG	G	-	13	0
CRW42	family11	F11 pt 1-IonXpress_002	Fem	Parent	-	CC	C	-	30	0
CRW421	family11	F11 pt 1-IonXpress_002	Fem	Parent	-	GG	G	-	65	0
CRW423	family11	F11 pt 1-IonXpress_002	Fem	Parent	-	TT	T	-	14	0
CRW424	family11	F11 pt 1-IonXpress_002	Fem	Parent	-	AA	A	-	15	0
CRW427	family11	F11 pt 1-IonXpress_002	Fem	Parent	-	GG	G	-	32	0
CRW429	family11	F11 pt 1-IonXpress_002	Fem	Parent	-	GG	G	-	18	0
CRW430	family11	F11 pt 1-IonXpress_002	Fem	Parent	-	CC	C	-	38	0
CRW432	family11	F11 pt 1-IonXpress_002	Fem	Parent	-	CT	C	T	9	7
CRW433	family11	F11 pt 1-IonXpress_002	Fem	Parent	-	GG	G	-	26	0
CRW438	family11	F11 pt 1-IonXpress_002	Fem	Parent	-	AA	A	-	12	0
CRW439	family11	F11 pt 1-IonXpress_002	Fem	Parent	-	TT	T	-	18	0
CRW44	family11	F11 pt 1-IonXpress_002	Fem	Parent	-	GG	G	-	14	0
CRW440	family11	F11 pt 1-IonXpress_002	Fem	Parent	-	AA	A	-	26	0
CRW442	family11	F11 pt 1-IonXpress_002	Fem	Parent	-	CC	C	-	60	0
CRW446	family11	F11 pt 1-IonXpress_002	Fem	Parent	-	GG	G	-	38	0
CRW450	family11	F11 pt 1-IonXpress_002	Fem	Parent	-	GG	G	-	10	0
CRW457	family11	F11 pt 1-IonXpress_002	Fem	Parent	-	AG	A	G	28	14
CRW459	family11	F11 pt 1-IonXpress_002	Fem	Parent	-	TT	T	-	55	0
CRW460	family11	F11 pt 1-IonXpress_002	Fem	Parent	-	CC	C	-	64	0
CRW461	family11	F11 pt 1-IonXpress_002	Fem	Parent	-	GG	G	-	18	0
CRW462	family11	F11 pt 1-IonXpress_002	Fem	Parent	-	GG	G	-	60	0
CRW464	family11	F11 pt 1-IonXpress_002	Fem	Parent	-	CC	C	-	35	0
CRW47	family11	F11 pt 1-IonXpress_002	Fem	Parent	-	TT	T	-	10	0
CRW471	family11	F11 pt 1-IonXpress_002	Fem	Parent	-	AA	A	-	15	0
CRW474	family11	F11 pt 1-IonXpress_002	Fem	Parent	-	AA	A	-	41	0
CRW478	family11	F11 pt 1-IonXpress_002	Fem	Parent	-	AG	A	G	22	19
CRW479	family11	F11 pt 1-IonXpress_002	Fem	Parent	-	TT	T	-	41	0
CRW480	family11	F11 pt 1-IonXpress_002	Fem	Parent	-	CC	C	-	47	0
CRW482	family11	F11 pt 1-IonXpress_002	Fem	Parent	-	CC	C	-	16	0
CRW483	family11	F11 pt 1-IonXpress_002	Fem	Parent	-	CC	C	-	32	0
CRW485	family11	F11 pt 1-IonXpress_002	Fem	Parent	-	CC	C	-	32	0
CRW490	family11	F11 pt 1-IonXpress_002	Fem	Parent	-	GG	G	-	29	0
CRW491	family11	F11 pt 1-IonXpress_002	Fem	Parent	-	GG	G	-	17	0
CRW496	family11	F11 pt 1-IonXpress_002	Fem	Parent	-	AA	A	-	19	0
CRW497	family11	F11 pt 1-IonXpress_002	Fem	Parent	-	GG	G	-	30	0
CRW498	family11	F11 pt 1-IonXpress_002	Fem	Parent	-	AA	A	-	15	0
CRW499	family11	F11 pt 1-IonXpress_002	Fem	Parent	-	AA	A	-	20	0
CRW5	family11	F11 pt 1-IonXpress_002	Fem	Parent	-	GG	G	-	35	0
CRW501	family11	F11 pt 1-IonXpress_002	Fem	Parent	-	AA	A	-	33	0
CRW503	family11	F11 pt 1-IonXpress_002	Fem	Parent	-	GG	G	-	54	0
CRW509	family11	F11 pt 1-IonXpress_002	Fem	Parent	-	AA	A	-	12	0
CRW51	family11	F11 pt 1-IonXpress_002	Fem	Parent	-	TT	T	-	54	0
CRW512	family11	F11 pt 1-IonXpress_002	Fem	Parent	-	AA	A	-	43	0
CRW521	family11	F11 pt 1-IonXpress_002	Fem	Parent	-	TT	T	-	82	0
CRW524	family11	F11 pt 1-IonXpress_002	Fem	Parent	-	AA	A	-	8	0
CRW528	family11	F11 pt 1-IonXpress_002	Fem	Parent	-	GG	G	-	50	0
CRW529	family11	F11 pt 1-IonXpress_002	Fem	Parent	-	CC	C	-	26	0
CRW530	family11	F11 pt 1-IonXpress_002	Fem	Parent	-	TT	T	-	31	0
CRW531	family11	F11 pt 1-IonXpress_002	Fem	Parent	-	CT	C	T	16	14
CRW533	family11	F11 pt 1-IonXpress_002	Fem	Parent	-	CT	C	T	29	24
CRW537	family11	F11 pt 1-IonXpress_002	Fem	Parent	-	CC	C	-	21	0
CRW538	family11	F11 pt 1-IonXpress_002	Fem	Parent	-	CC	C	-	34	0
CRW540	family11	F11 pt 1-IonXpress_002	Fem	Parent	-	CC	C	-	22	0
CRW542	family11	F11 pt 1-IonXpress_002	Fem	Parent	-	TT	T	-	6	0
CRW543	family11	F11 pt 1-IonXpress_002	Fem	Parent	-	CT	C	T	56	46
CRW545	family11	F11 pt 1-IonXpress_002	Fem	Parent	-	AA	A	-	45	0
CRW546	family11	F11 pt 1-IonXpress_002	Fem	Parent	-	GG	G	-	13	0
CRW547	family11	F11 pt 1-IonXpress_002	Fem	Parent	-	TT	T	-	33	0
CRW549	family11	F11 pt 1-IonXpress_002	Fem	Parent	-	CC	C	-	23	0
CRW555	family11	F11 pt 1-IonXpress_002	Fem	Parent	-	CC	C	-	29	0
CRW559	family11	F11 pt 1-IonXpress_002	Fem	Parent	-	CT	C	T	10	4
CRW562	family11	F11 pt 1-IonXpress_002	Fem	Parent	-	GG	G	-	21	0
CRW564	family11	F11 pt 1-IonXpress_002	Fem	Parent	-	AA	A	-	46	0
CRW565	family11	F11 pt 1-IonXpress_002	Fem	Parent	-	CC	C	-	16	0
CRW567	family11	F11 pt 1-IonXpress_002	Fem	Parent	-	GG	G	-	8	0
CRW572	family11	F11 pt 1-IonXpress_002	Fem	Parent	-	AA	A	-	59	0
CRW575	family11	F11 pt 1-IonXpress_002	Fem	Parent	-	CC	C	-	16	0
CRW577	family11	F11 pt 1-IonXpress_002	Fem	Parent	-	TT	T	-	47	0
CRW578	family11	F11 pt 1-IonXpress_002	Fem	Parent	-	TT	T	-	62	0
CRW58	family11	F11 pt 1-IonXpress_002	Fem	Parent	-	TT	T	-	15	0
CRW582	family11	F11 pt 1-IonXpress_002	Fem	Parent	-	AG	A	G	20	13
CRW583	family11	F11 pt 1-IonXpress_002	Fem	Parent	-	TT	T	-	16	0
CRW584	family11	F11 pt 1-IonXpress_002	Fem	Parent	-	GG	G	-	93	0
CRW585	family11	F11 pt 1-IonXpress_002	Fem	Parent	-	CC	C	-	7	0
CRW589	family11	F11 pt 1-IonXpress_002	Fem	Parent	-	GG	G	-	13	0
CRW591	family11	F11 pt 1-IonXpress_002	Fem	Parent	-	AG	A	G	32	25
CRW592	family11	F11 pt 1-IonXpress_002	Fem	Parent	-	GG	G	-	25	0
CRW595	family11	F11 pt 1-IonXpress_002	Fem	Parent	-	GG	G	-	25	0
CRW598	family11	F11 pt 1-IonXpress_002	Fem	Parent	-	TT	T	-	33	0
CRW602	family11	F11 pt 1-IonXpress_002	Fem	Parent	-	TT	T	-	16	0
CRW604	family11	F11 pt 1-IonXpress_002	Fem	Parent	-	GG	G	-	7	0
CRW610	family11	F11 pt 1-IonXpress_002	Fem	Parent	-	GT	G	T	19	13
CRW611	family11	F11 pt 1-IonXpress_002	Fem	Parent	-	CC	C	-	26	0
CRW612	family11	F11 pt 1-IonXpress_002	Fem	Parent	-	GG	G	-	8	0
CRW613	family11	F11 pt 1-IonXpress_002	Fem	Parent	-	CC	C	-	14	0
CRW614	family11	F11 pt 1-IonXpress_002	Fem	Parent	-	AT	A	T	19	16
CRW615	family11	F11 pt 1-IonXpress_002	Fem	Parent	-	GG	G	-	19	0
CRW616	family11	F11 pt 1-IonXpress_002	Fem	Parent	-	CC	C	-	17	0
CRW618	family11	F11 pt 1-IonXpress_002	Fem	Parent	-	AA	A	-	20	0
CRW620	family11	F11 pt 1-IonXpress_002	Fem	Parent	-	TT	T	-	60	0
CRW622	family11	F11 pt 1-IonXpress_002	Fem	Parent	-	TT	T	-	18	0
CRW623	family11	F11 pt 1-IonXpress_002	Fem	Parent	-	CC	C	-	34	0
CRW625	family11	F11 pt 1-IonXpress_002	Fem	Parent	-	GG	G	-	23	0
CRW626	family11	F11 pt 1-IonXpress_002	Fem	Parent	-	CT	C	T	8	3
CRW633	family11	F11 pt 1-IonXpress_002	Fem	Parent	-	CC	C	-	74	0
CRW636	family11	F11 pt 1-IonXpress_002	Fem	Parent	-	CC	C	-	31	0
CRW637	family11	F11 pt 1-IonXpress_002	Fem	Parent	-	AA	A	-	20	0
CRW639	family11	F11 pt 1-IonXpress_002	Fem	Parent	-	CC	C	-	8	0
CRW64	family11	F11 pt 1-IonXpress_002	Fem	Parent	-	TT	T	-	26	0
CRW646	family11	F11 pt 1-IonXpress_002	Fem	Parent	-	TT	T	-	15	0
CRW647	family11	F11 pt 1-IonXpress_002	Fem	Parent	-	GG	G	-	38	0
CRW648	family11	F11 pt 1-IonXpress_002	Fem	Parent	-	AA	A	-	48	0
CRW650	family11	F11 pt 1-IonXpress_002	Fem	Parent	-	GG	G	-	11	0
CRW653	family11	F11 pt 1-IonXpress_002	Fem	Parent	-	TT	T	-	37	0
CRW655	family11	F11 pt 1-IonXpress_002	Fem	Parent	-	GG	G	-	41	0
CRW656	family11	F11 pt 1-IonXpress_002	Fem	Parent	-	AA	A	-	34	0
CRW658	family11	F11 pt 1-IonXpress_002	Fem	Parent	-	GG	G	-	30	0
CRW659	family11	F11 pt 1-IonXpress_002	Fem	Parent	-	CT	C	T	20	11
CRW661	family11	F11 pt 1-IonXpress_002	Fem	Parent	-	CT	C	T	26	14
CRW662	family11	F11 pt 1-IonXpress_002	Fem	Parent	-	CC	C	-	26	1
CRW663	family11	F11 pt 1-IonXpress_002	Fem	Parent	-	TT	T	-	49	0
CRW665	family11	F11 pt 1-IonXpress_002	Fem	Parent	-	GG	G	-	23	0
CRW666	family11	F11 pt 1-IonXpress_002	Fem	Parent	-	CC	C	-	9	0
CRW67	family11	F11 pt 1-IonXpress_002	Fem	Parent	-	GG	G	-	17	0
CRW675	family11	F11 pt 1-IonXpress_002	Fem	Parent	-	AA	A	-	45	0
CRW676	family11	F11 pt 1-IonXpress_002	Fem	Parent	-	CT	C	T	16	14
CRW677	family11	F11 pt 1-IonXpress_002	Fem	Parent	-	AA	A	-	38	0
CRW681	family11	F11 pt 1-IonXpress_002	Fem	Parent	-	CT	C	T	23	16
CRW682	family11	F11 pt 1-IonXpress_002	Fem	Parent	-	GG	G	-	40	0
CRW683	family11	F11 pt 1-IonXpress_002	Fem	Parent	-	GG	G	-	40	0
CRW684	family11	F11 pt 1-IonXpress_002	Fem	Parent	-	GG	G	-	7	0
CRW689	family11	F11 pt 1-IonXpress_002	Fem	Parent	-	AA	A	-	17	0
CRW692	family11	F11 pt 1-IonXpress_002	Fem	Parent	-	GG	G	-	22	0
CRW695	family11	F11 pt 1-IonXpress_002	Fem	Parent	-	TT	T	-	39	0
CRW698	family11	F11 pt 1-IonXpress_002	Fem	Parent	-	CT	C	T	21	15
CRW699	family11	F11 pt 1-IonXpress_002	Fem	Parent	-	GG	G	-	17	0
CRW7	family11	F11 pt 1-IonXpress_002	Fem	Parent	-	AA	A	-	63	0
CRW700	family11	F11 pt 1-IonXpress_002	Fem	Parent	-	TT	T	-	32	0
CRW701	family11	F11 pt 1-IonXpress_002	Fem	Parent	-	GG	G	-	40	0
CRW703	family11	F11 pt 1-IonXpress_002	Fem	Parent	-	TT	T	-	11	0
CRW704	family11	F11 pt 1-IonXpress_002	Fem	Parent	-	CC	C	-	19	0
CRW707	family11	F11 pt 1-IonXpress_002	Fem	Parent	-	CC	C	-	45	0
CRW708	family11	F11 pt 1-IonXpress_002	Fem	Parent	-	TT	T	-	17	1
CRW709	family11	F11 pt 1-IonXpress_002	Fem	Parent	-	AA	A	-	15	0
CRW713	family11	F11 pt 1-IonXpress_002	Fem	Parent	-	TT	T	-	34	0
CRW714	family11	F11 pt 1-IonXpress_002	Fem	Parent	-	GG	G	-	21	1
CRW715	family11	F11 pt 1-IonXpress_002	Fem	Parent	-	CC	C	-	46	0
CRW716	family11	F11 pt 1-IonXpress_002	Fem	Parent	-	TT	T	-	60	0
CRW722	family11	F11 pt 1-IonXpress_002	Fem	Parent	-	CC	C	-	49	0
CRW725	family11	F11 pt 1-IonXpress_002	Fem	Parent	-	CC	C	-	28	0
CRW728	family11	F11 pt 1-IonXpress_002	Fem	Parent	-	CC	C	-	16	0
CRW729	family11	F11 pt 1-IonXpress_002	Fem	Parent	-	TT	T	-	102	0
CRW731	family11	F11 pt 1-IonXpress_002	Fem	Parent	-	TT	T	-	41	0
CRW734	family11	F11 pt 1-IonXpress_002	Fem	Parent	-	CC	C	-	34	0
CRW735	family11	F11 pt 1-IonXpress_002	Fem	Parent	-	CC	C	-	9	0
CRW737	family11	F11 pt 1-IonXpress_002	Fem	Parent	-	AG	A	G	13	12
CRW738	family11	F11 pt 1-IonXpress_002	Fem	Parent	-	GG	G	-	39	0
CRW740	family11	F11 pt 1-IonXpress_002	Fem	Parent	-	CC	C	-	13	0
CRW742	family11	F11 pt 1-IonXpress_002	Fem	Parent	-	CC	C	-	75	2
CRW743	family11	F11 pt 1-IonXpress_002	Fem	Parent	-	GG	G	-	14	0
CRW744	family11	F11 pt 1-IonXpress_002	Fem	Parent	-	AA	A	-	25	0
CRW748	family11	F11 pt 1-IonXpress_002	Fem	Parent	-	AA	A	-	47	0
CRW751	family11	F11 pt 1-IonXpress_002	Fem	Parent	-	AA	A	-	42	0
CRW752	family11	F11 pt 1-IonXpress_002	Fem	Parent	-	CT	C	T	30	19
CRW753	family11	F11 pt 1-IonXpress_002	Fem	Parent	-	AA	A	-	61	0
CRW754	family11	F11 pt 1-IonXpress_002	Fem	Parent	-	GG	G	-	37	0
CRW756	family11	F11 pt 1-IonXpress_002	Fem	Parent	-	AA	A	-	23	0
CRW757	family11	F11 pt 1-IonXpress_002	Fem	Parent	-	GG	G	-	8	0
CRW758	family11	F11 pt 1-IonXpress_002	Fem	Parent	-	CC	C	-	33	0
CRW759	family11	F11 pt 1-IonXpress_002	Fem	Parent	-	CC	C	-	62	0
CRW760	family11	F11 pt 1-IonXpress_002	Fem	Parent	-	TT	T	-	10	0
CRW761	family11	F11 pt 1-IonXpress_002	Fem	Parent	-	TT	T	-	40	0
CRW762	family11	F11 pt 1-IonXpress_002	Fem	Parent	-	CT	C	T	13	11
CRW764	family11	F11 pt 1-IonXpress_002	Fem	Parent	-	CC	C	-	13	0
CRW767	family11	F11 pt 1-IonXpress_002	Fem	Parent	-	CC	C	-	29	0
CRW769	family11	F11 pt 1-IonXpress_002	Fem	Parent	-	GG	G	-	67	1
CRW771	family11	F11 pt 1-IonXpress_002	Fem	Parent	-	GG	G	-	28	0
CRW773	family11	F11 pt 1-IonXpress_002	Fem	Parent	-	CC	C	-	15	0
CRW775	family11	F11 pt 1-IonXpress_002	Fem	Parent	-	GT	G	T	18	16
CRW779	family11	F11 pt 1-IonXpress_002	Fem	Parent	-	GG	G	-	49	0
CRW781	family11	F11 pt 1-IonXpress_002	Fem	Parent	-	CC	C	-	23	0
CRW782	family11	F11 pt 1-IonXpress_002	Fem	Parent	-	TT	T	-	28	0
CRW783	family11	F11 pt 1-IonXpress_002	Fem	Parent	-	TT	T	-	28	0
CRW784	family11	F11 pt 1-IonXpress_002	Fem	Parent	-	GG	G	-	15	0
CRW785	family11	F11 pt 1-IonXpress_002	Fem	Parent	-	TT	T	-	12	0
CRW787	family11	F11 pt 1-IonXpress_002	Fem	Parent	-	AA	A	-	16	0
CRW793	family11	F11 pt 1-IonXpress_002	Fem	Parent	-	CC	C	-	19	0
CRW795	family11	F11 pt 1-IonXpress_002	Fem	Parent	-	AA	A	-	18	0
CRW796	family11	F11 pt 1-IonXpress_002	Fem	Parent	-	CT	C	T	14	12
CRW798	family11	F11 pt 1-IonXpress_002	Fem	Parent	-	AG	A	G	11	9
CRW80	family11	F11 pt 1-IonXpress_002	Fem	Parent	-	AG	A	G	17	5
CRW802	family11	F11 pt 1-IonXpress_002	Fem	Parent	-	CC	C	-	36	0
CRW804	family11	F11 pt 1-IonXpress_002	Fem	Parent	-	CC	C	-	51	0
CRW806	family11	F11 pt 1-IonXpress_002	Fem	Parent	-	TT	T	-	6	0
CRW808	family11	F11 pt 1-IonXpress_002	Fem	Parent	-	GG	G	-	23	0
CRW809	family11	F11 pt 1-IonXpress_002	Fem	Parent	-	AA	A	-	16	0
CRW81	family11	F11 pt 1-IonXpress_002	Fem	Parent	-	CC	C	-	22	0
CRW810	family11	F11 pt 1-IonXpress_002	Fem	Parent	-	GG	G	-	27	1
CRW812	family11	F11 pt 1-IonXpress_002	Fem	Parent	-	AA	A	-	25	0
CRW817	family11	F11 pt 1-IonXpress_002	Fem	Parent	-	AA	A	-	27	0
CRW818	family11	F11 pt 1-IonXpress_002	Fem	Parent	-	TT	T	-	24	0
CRW82	family11	F11 pt 1-IonXpress_002	Fem	Parent	-	GT	G	T	10	9
CRW822	family11	F11 pt 1-IonXpress_002	Fem	Parent	-	AA	A	-	59	0
CRW824	family11	F11 pt 1-IonXpress_002	Fem	Parent	-	TT	T	-	21	0
CRW829	family11	F11 pt 1-IonXpress_002	Fem	Parent	-	AA	A	-	46	0
CRW83	family11	F11 pt 1-IonXpress_002	Fem	Parent	-	TT	T	-	13	0
CRW838	family11	F11 pt 1-IonXpress_002	Fem	Parent	-	GT	G	T	10	8
CRW839	family11	F11 pt 1-IonXpress_002	Fem	Parent	-	GT	G	T	14	10
CRW844	family11	F11 pt 1-IonXpress_002	Fem	Parent	-	GG	G	-	29	0
CRW845	family11	F11 pt 1-IonXpress_002	Fem	Parent	-	AA	A	-	85	0
CRW847	family11	F11 pt 1-IonXpress_002	Fem	Parent	-	AA	A	-	26	0
CRW849	family11	F11 pt 1-IonXpress_002	Fem	Parent	-	CC	C	-	15	1
CRW850	family11	F11 pt 1-IonXpress_002	Fem	Parent	-	CT	C	T	12	7
CRW851	family11	F11 pt 1-IonXpress_002	Fem	Parent	-	AA	A	-	62	0
CRW852	family11	F11 pt 1-IonXpress_002	Fem	Parent	-	TT	T	-	27	0
CRW853	family11	F11 pt 1-IonXpress_002	Fem	Parent	-	TT	T	-	55	0
CRW856	family11	F11 pt 1-IonXpress_002	Fem	Parent	-	CC	C	-	17	0
CRW860	family11	F11 pt 1-IonXpress_002	Fem	Parent	-	CT	C	T	17	14
CRW861	family11	F11 pt 1-IonXpress_002	Fem	Parent	-	GG	G	-	15	0
CRW862	family11	F11 pt 1-IonXpress_002	Fem	Parent	-	CC	C	-	22	0
CRW863	family11	F11 pt 1-IonXpress_002	Fem	Parent	-	CT	C	T	25	19
CRW864	family11	F11 pt 1-IonXpress_002	Fem	Parent	-	CT	C	T	8	8
CRW865	family11	F11 pt 1-IonXpress_002	Fem	Parent	-	CG	C	G	19	19
CRW866	family11	F11 pt 1-IonXpress_002	Fem	Parent	-	GG	G	-	29	0
CRW867	family11	F11 pt 1-IonXpress_002	Fem	Parent	-	CT	C	T	25	19
CRW869	family11	F11 pt 1-IonXpress_002	Fem	Parent	-	CC	C	-	11	0
CRW87	family11	F11 pt 1-IonXpress_002	Fem	Parent	-	TT	T	-	79	1
CRW870	family11	F11 pt 1-IonXpress_002	Fem	Parent	-	GG	G	-	26	0
CRW873	family11	F11 pt 1-IonXpress_002	Fem	Parent	-	TT	T	-	33	0
CRW874	family11	F11 pt 1-IonXpress_002	Fem	Parent	-	AG	A	G	15	14
CRW876	family11	F11 pt 1-IonXpress_002	Fem	Parent	-	CC	C	-	24	0
CRW878	family11	F11 pt 1-IonXpress_002	Fem	Parent	-	CT	C	T	31	27
CRW880	family11	F11 pt 1-IonXpress_002	Fem	Parent	-	AG	A	G	27	15
CRW881	family11	F11 pt 1-IonXpress_002	Fem	Parent	-	GT	G	T	42	29
CRW883	family11	F11 pt 1-IonXpress_002	Fem	Parent	-	TT	T	-	61	0
CRW888	family11	F11 pt 1-IonXpress_002	Fem	Parent	-	GG	G	-	39	0
CRW892	family11	F11 pt 1-IonXpress_002	Fem	Parent	-	TT	T	-	37	0
CRW897	family11	F11 pt 1-IonXpress_002	Fem	Parent	-	AG	A	G	5	4
CRW898	family11	F11 pt 1-IonXpress_002	Fem	Parent	-	CC	C	-	21	0
CRW900	family11	F11 pt 1-IonXpress_002	Fem	Parent	-	CC	C	-	35	0
CRW901	family11	F11 pt 1-IonXpress_002	Fem	Parent	-	CT	C	T	11	10
CRW903	family11	F11 pt 1-IonXpress_002	Fem	Parent	-	GG	G	-	12	0
CRW904	family11	F11 pt 1-IonXpress_002	Fem	Parent	-	TT	T	-	49	0
CRW906	family11	F11 pt 1-IonXpress_002	Fem	Parent	-	CC	C	-	39	0
CRW908	family11	F11 pt 1-IonXpress_002	Fem	Parent	-	AA	A	-	36	0
CRW909	family11	F11 pt 1-IonXpress_002	Fem	Parent	-	CT	C	T	8	3
CRW910	family11	F11 pt 1-IonXpress_002	Fem	Parent	-	TT	T	-	22	0
CRW912	family11	F11 pt 1-IonXpress_002	Fem	Parent	-	CT	C	T	16	15
CRW913	family11	F11 pt 1-IonXpress_002	Fem	Parent	-	AA	A	-	63	0
CRW915	family11	F11 pt 1-IonXpress_002	Fem	Parent	-	AG	A	G	22	21
CRW916	family11	F11 pt 1-IonXpress_002	Fem	Parent	-	AT	A	T	8	5
CRW917	family11	F11 pt 1-IonXpress_002	Fem	Parent	-	GG	G	-	29	0
CRW918	family11	F11 pt 1-IonXpress_002	Fem	Parent	-	CC	C	-	69	0
CRW920	family11	F11 pt 1-IonXpress_002	Fem	Parent	-	CC	C	-	19	0
CRW921	family11	F11 pt 1-IonXpress_002	Fem	Parent	-	AA	A	-	16	0
CRW922	family11	F11 pt 1-IonXpress_002	Fem	Parent	-	GG	G	-	73	0
CRW923	family11	F11 pt 1-IonXpress_002	Fem	Parent	-	CC	C	-	23	0
CRW925	family11	F11 pt 1-IonXpress_002	Fem	Parent	-	CC	C	-	25	0
CRW926	family11	F11 pt 1-IonXpress_002	Fem	Parent	-	GG	G	-	19	0
CRW930	family11	F11 pt 1-IonXpress_002	Fem	Parent	-	AA	A	-	23	0
CRW931	family11	F11 pt 1-IonXpress_002	Fem	Parent	-	CC	C	-	15	0
CRW932	family11	F11 pt 1-IonXpress_002	Fem	Parent	-	AA	A	-	79	0
CRW934	family11	F11 pt 1-IonXpress_002	Fem	Parent	-	CC	C	-	12	0
CRW936	family11	F11 pt 1-IonXpress_002	Fem	Parent	-	CT	C	T	26	25
CRW937	family11	F11 pt 1-IonXpress_002	Fem	Parent	-	CC	C	-	48	0
CRW938	family11	F11 pt 1-IonXpress_002	Fem	Parent	-	AG	A	G	12	12
CRW940	family11	F11 pt 1-IonXpress_002	Fem	Parent	-	AA	A	-	78	1
CRW941	family11	F11 pt 1-IonXpress_002	Fem	Parent	-	AA	A	-	13	0
CRW948	family11	F11 pt 1-IonXpress_002	Fem	Parent	-	CC	C	-	25	0
CRW95	family11	F11 pt 1-IonXpress_002	Fem	Parent	-	CC	C	-	31	0
CRW950	family11	F11 pt 1-IonXpress_002	Fem	Parent	-	GG	G	-	33	0
CRW954	family11	F11 pt 1-IonXpress_002	Fem	Parent	-	CC	C	-	42	2
CRW956	family11	F11 pt 1-IonXpress_002	Fem	Parent	-	AA	A	-	54	0
CRW957	family11	F11 pt 1-IonXpress_002	Fem	Parent	-	TT	T	-	30	0
CRW960	family11	F11 pt 1-IonXpress_002	Fem	Parent	-	AA	A	-	36	0
CRW962	family11	F11 pt 1-IonXpress_002	Fem	Parent	-	TT	T	-	16	0
CRW964	family11	F11 pt 1-IonXpress_002	Fem	Parent	-	TT	T	-	6	0
CRW965	family11	F11 pt 1-IonXpress_002	Fem	Parent	-	CC	C	-	18	0
CRW972	family11	F11 pt 1-IonXpress_002	Fem	Parent	-	AG	A	G	18	9
CRW974	family11	F11 pt 1-IonXpress_002	Fem	Parent	-	AA	A	-	26	0
CRW976	family11	F11 pt 1-IonXpress_002	Fem	Parent	-	TT	T	-	11	0
CRW977	family11	F11 pt 1-IonXpress_002	Fem	Parent	-	TT	T	-	21	0
CRW978	family11	F11 pt 1-IonXpress_002	Fem	Parent	-	TT	T	-	25	0
CRW982	family11	F11 pt 1-IonXpress_002	Fem	Parent	-	TT	T	-	15	0
CRW984	family11	F11 pt 1-IonXpress_002	Fem	Parent	-	CC	C	-	12	0
CRW985	family11	F11 pt 1-IonXpress_002	Fem	Parent	-	AA	A	-	10	0
CRW987	family11	F11 pt 1-IonXpress_002	Fem	Parent	-	AA	A	-	61	0
CRW990	family11	F11 pt 1-IonXpress_002	Fem	Parent	-	CC	C	-	47	1
CRW991	family11	F11 pt 1-IonXpress_002	Fem	Parent	-	GG	G	-	34	0
CRW992	family11	F11 pt 1-IonXpress_002	Fem	Parent	-	AG	A	G	16	9
CRW994	family11	F11 pt 1-IonXpress_002	Fem	Parent	-	GG	G	-	18	1
CRW995	family11	F11 pt 1-IonXpress_002	Fem	Parent	-	GG	G	-	40	0
CRW996	family11	F11 pt 1-IonXpress_002	Fem	Parent	-	TT	T	-	86	0
CRW997	family11	F11 pt 1-IonXpress_002	Fem	Parent	-	GG	G	-	43	0
CRW999	family11	F11 pt 1-IonXpress_002	Fem	Parent	-	CC	C	-	7	0
CRW1	family11	F11 pt 1-IonXpress_003	Male	Parent	-	GG	G	-	82	0
CRW1000	family11	F11 pt 1-IonXpress_003	Male	Parent	-	AA	A	-	54	0
CRW1003	family11	F11 pt 1-IonXpress_003	Male	Parent	-	TT	T	-	18	0
CRW1004	family11	F11 pt 1-IonXpress_003	Male	Parent	-	CC	C	-	41	0
CRW1009	family11	F11 pt 1-IonXpress_003	Male	Parent	-	GG	G	-	7	0
CRW1011	family11	F11 pt 1-IonXpress_003	Male	Parent	-	GG	G	-	20	1
CRW1015	family11	F11 pt 1-IonXpress_003	Male	Parent	-	CC	C	-	67	0
CRW1016	family11	F11 pt 1-IonXpress_003	Male	Parent	-	GG	G	-	11	0
CRW1017	family11	F11 pt 1-IonXpress_003	Male	Parent	-	GG	G	-	99	0
CRW1018	family11	F11 pt 1-IonXpress_003	Male	Parent	-	AG	A	G	8	5
CRW102	family11	F11 pt 1-IonXpress_003	Male	Parent	-	CC	C	-	9	0
CRW1020	family11	F11 pt 1-IonXpress_003	Male	Parent	-	AT	A	T	66	56
CRW1022	family11	F11 pt 1-IonXpress_003	Male	Parent	-	GG	G	-	7	0
CRW1023	family11	F11 pt 1-IonXpress_003	Male	Parent	-	CC	C	-	39	0
CRW1026	family11	F11 pt 1-IonXpress_003	Male	Parent	-	GG	G	-	23	0
CRW1027	family11	F11 pt 1-IonXpress_003	Male	Parent	-	GG	G	-	57	0
CRW1029	family11	F11 pt 1-IonXpress_003	Male	Parent	-	TT	T	-	31	0
CRW103	family11	F11 pt 1-IonXpress_003	Male	Parent	-	CC	C	-	14	0
CRW1032	family11	F11 pt 1-IonXpress_003	Male	Parent	-	GT	G	T	14	14
CRW1033	family11	F11 pt 1-IonXpress_003	Male	Parent	-	TT	T	-	44	0
CRW104	family11	F11 pt 1-IonXpress_003	Male	Parent	-	AA	A	-	65	0
CRW1041	family11	F11 pt 1-IonXpress_003	Male	Parent	-	GG	G	-	20	0
CRW1042	family11	F11 pt 1-IonXpress_003	Male	Parent	-	AG	A	G	35	34
CRW1046	family11	F11 pt 1-IonXpress_003	Male	Parent	-	TT	T	-	20	0
CRW1048	family11	F11 pt 1-IonXpress_003	Male	Parent	-	GG	G	-	26	1
CRW1052	family11	F11 pt 1-IonXpress_003	Male	Parent	-	CT	C	T	4	2
CRW1053	family11	F11 pt 1-IonXpress_003	Male	Parent	-	CC	C	-	19	0
CRW1057	family11	F11 pt 1-IonXpress_003	Male	Parent	-	CT	C	T	29	29
CRW1059	family11	F11 pt 1-IonXpress_003	Male	Parent	-	GG	G	-	18	0
CRW1060	family11	F11 pt 1-IonXpress_003	Male	Parent	-	AA	A	-	38	0
CRW1064	family11	F11 pt 1-IonXpress_003	Male	Parent	-	GG	G	-	10	0
CRW1066	family11	F11 pt 1-IonXpress_003	Male	Parent	-	GG	G	-	10	0
CRW1069	family11	F11 pt 1-IonXpress_003	Male	Parent	-	CT	C	T	14	11
CRW1073	family11	F11 pt 1-IonXpress_003	Male	Parent	-	CT	C	T	11	6
CRW1075	family11	F11 pt 1-IonXpress_003	Male	Parent	-	CC	C	-	36	1
CRW1076	family11	F11 pt 1-IonXpress_003	Male	Parent	-	CT	C	T	15	13
CRW1077	family11	F11 pt 1-IonXpress_003	Male	Parent	-	GG	G	-	22	0
CRW1079	family11	F11 pt 1-IonXpress_003	Male	Parent	-	CG	C	G	24	22
CRW1080	family11	F11 pt 1-IonXpress_003	Male	Parent	-	TT	T	-	67	0
CRW1081	family11	F11 pt 1-IonXpress_003	Male	Parent	-	CT	C	T	4	2
CRW1084	family11	F11 pt 1-IonXpress_003	Male	Parent	-	CC	C	-	72	0
CRW1085	family11	F11 pt 1-IonXpress_003	Male	Parent	-	TT	T	-	30	0
CRW1088	family11	F11 pt 1-IonXpress_003	Male	Parent	-	TT	T	-	29	0
CRW1089	family11	F11 pt 1-IonXpress_003	Male	Parent	-	GG	G	-	14	0
CRW1093	family11	F11 pt 1-IonXpress_003	Male	Parent	-	GG	G	-	22	0
CRW1094	family11	F11 pt 1-IonXpress_003	Male	Parent	-	TT	T	-	12	0
CRW1096	family11	F11 pt 1-IonXpress_003	Male	Parent	-	AG	A	G	6	5
CRW11	family11	F11 pt 1-IonXpress_003	Male	Parent	-	CT	C	T	12	8
CRW1100	family11	F11 pt 1-IonXpress_003	Male	Parent	-	TT	T	-	14	0
CRW1102	family11	F11 pt 1-IonXpress_003	Male	Parent	-	GG	G	-	14	0
CRW1103	family11	F11 pt 1-IonXpress_003	Male	Parent	-	AA	A	-	55	0
CRW1104	family11	F11 pt 1-IonXpress_003	Male	Parent	-	CC	C	-	25	0
CRW1107	family11	F11 pt 1-IonXpress_003	Male	Parent	-	AG	A	G	14	13
CRW1108	family11	F11 pt 1-IonXpress_003	Male	Parent	-	AA	A	-	44	0
CRW111	family11	F11 pt 1-IonXpress_003	Male	Parent	-	TT	T	-	61	1
CRW1110	family11	F11 pt 1-IonXpress_003	Male	Parent	-	AA	A	-	37	0
CRW1112	family11	F11 pt 1-IonXpress_003	Male	Parent	-	TT	T	-	19	0
CRW1115	family11	F11 pt 1-IonXpress_003	Male	Parent	-	GG	G	-	10	0
CRW1117	family11	F11 pt 1-IonXpress_003	Male	Parent	-	CC	C	-	40	1
CRW1118	family11	F11 pt 1-IonXpress_003	Male	Parent	-	CC	C	-	19	0
CRW1119	family11	F11 pt 1-IonXpress_003	Male	Parent	-	TT	T	-	62	0
CRW112	family11	F11 pt 1-IonXpress_003	Male	Parent	-	TT	T	-	40	0
CRW1120	family11	F11 pt 1-IonXpress_003	Male	Parent	-	AA	A	-	11	0
CRW1124	family11	F11 pt 1-IonXpress_003	Male	Parent	-	AA	A	-	37	0
CRW1126	family11	F11 pt 1-IonXpress_003	Male	Parent	-	AG	A	G	44	33
CRW1127	family11	F11 pt 1-IonXpress_003	Male	Parent	-	CC	C	-	55	0
CRW1128	family11	F11 pt 1-IonXpress_003	Male	Parent	-	GG	G	-	21	1
CRW1130	family11	F11 pt 1-IonXpress_003	Male	Parent	-	AG	A	G	34	19
CRW1131	family11	F11 pt 1-IonXpress_003	Male	Parent	-	CC	C	-	49	0
CRW1133	family11	F11 pt 1-IonXpress_003	Male	Parent	-	CT	C	T	31	17
CRW1136	family11	F11 pt 1-IonXpress_003	Male	Parent	-	CC	C	-	37	0
CRW1139	family11	F11 pt 1-IonXpress_003	Male	Parent	-	AC	A	C	13	10
CRW1140	family11	F11 pt 1-IonXpress_003	Male	Parent	-	CT	C	T	10	7
CRW1142	family11	F11 pt 1-IonXpress_003	Male	Parent	-	TT	T	-	26	0
CRW1144	family11	F11 pt 1-IonXpress_003	Male	Parent	-	CC	C	-	33	0
CRW1147	family11	F11 pt 1-IonXpress_003	Male	Parent	-	GT	G	T	18	17
CRW1148	family11	F11 pt 1-IonXpress_003	Male	Parent	-	CC	C	-	49	0
CRW1150	family11	F11 pt 1-IonXpress_003	Male	Parent	-	AA	A	-	12	0
CRW1151	family11	F11 pt 1-IonXpress_003	Male	Parent	-	CC	C	-	34	0
CRW1153	family11	F11 pt 1-IonXpress_003	Male	Parent	-	CC	C	-	26	0
CRW1161	family11	F11 pt 1-IonXpress_003	Male	Parent	-	GG	G	-	61	0
CRW1163	family11	F11 pt 1-IonXpress_003	Male	Parent	-	AG	A	G	19	11
CRW1164	family11	F11 pt 1-IonXpress_003	Male	Parent	-	TT	T	-	20	0
CRW1166	family11	F11 pt 1-IonXpress_003	Male	Parent	-	GG	G	-	38	0
CRW1168	family11	F11 pt 1-IonXpress_003	Male	Parent	-	CC	C	-	68	0
CRW117	family11	F11 pt 1-IonXpress_003	Male	Parent	-	CC	C	-	27	0
CRW1172	family11	F11 pt 1-IonXpress_003	Male	Parent	-	CT	C	T	31	26
CRW1177	family11	F11 pt 1-IonXpress_003	Male	Parent	-	GG	G	-	40	0
CRW118	family11	F11 pt 1-IonXpress_003	Male	Parent	-	TT	T	-	17	0
CRW1182	family11	F11 pt 1-IonXpress_003	Male	Parent	-	CC	C	-	16	0
CRW1183	family11	F11 pt 1-IonXpress_003	Male	Parent	-	AA	A	-	35	0
CRW1185	family11	F11 pt 1-IonXpress_003	Male	Parent	-	TT	T	-	6	0
CRW1188	family11	F11 pt 1-IonXpress_003	Male	Parent	-	AA	A	-	37	0
CRW1191	family11	F11 pt 1-IonXpress_003	Male	Parent	-	AG	A	G	13	4
CRW1196	family11	F11 pt 1-IonXpress_003	Male	Parent	-	TT	T	-	42	0
CRW1197	family11	F11 pt 1-IonXpress_003	Male	Parent	-	AT	A	T	6	3
CRW1198	family11	F11 pt 1-IonXpress_003	Male	Parent	-	CC	C	-	29	0
CRW12	family11	F11 pt 1-IonXpress_003	Male	Parent	-	CC	C	-	13	0
CRW1200	family11	F11 pt 1-IonXpress_003	Male	Parent	-	CC	C	-	21	0
CRW1201	family11	F11 pt 1-IonXpress_003	Male	Parent	-	GG	G	-	18	0
CRW1202	family11	F11 pt 1-IonXpress_003	Male	Parent	-	AG	A	G	20	20
CRW1204	family11	F11 pt 1-IonXpress_003	Male	Parent	-	CT	C	T	18	6
CRW1208	family11	F11 pt 1-IonXpress_003	Male	Parent	-	AA	A	-	11	0
CRW1209	family11	F11 pt 1-IonXpress_003	Male	Parent	-	AG	A	G	16	10
CRW1213	family11	F11 pt 1-IonXpress_003	Male	Parent	-	CC	C	-	27	0
CRW1215	family11	F11 pt 1-IonXpress_003	Male	Parent	-	TT	T	-	16	0
CRW1217	family11	F11 pt 1-IonXpress_003	Male	Parent	-	GG	G	-	50	0
CRW1218	family11	F11 pt 1-IonXpress_003	Male	Parent	-	AG	A	G	30	19
CRW1219	family11	F11 pt 1-IonXpress_003	Male	Parent	-	GG	G	-	37	0
CRW1220	family11	F11 pt 1-IonXpress_003	Male	Parent	-	AT	A	T	20	17
CRW1221	family11	F11 pt 1-IonXpress_003	Male	Parent	-	CT	C	T	27	9
CRW1222	family11	F11 pt 1-IonXpress_003	Male	Parent	-	GG	G	-	51	0
CRW1223	family11	F11 pt 1-IonXpress_003	Male	Parent	-	CC	C	-	17	0
CRW1226	family11	F11 pt 1-IonXpress_003	Male	Parent	-	GG	G	-	64	0
CRW1234	family11	F11 pt 1-IonXpress_003	Male	Parent	-	TT	T	-	18	0
CRW1235	family11	F11 pt 1-IonXpress_003	Male	Parent	-	CC	C	-	23	0
CRW1237	family11	F11 pt 1-IonXpress_003	Male	Parent	-	GG	G	-	40	0
CRW1242	family11	F11 pt 1-IonXpress_003	Male	Parent	-	TT	T	-	30	0
CRW1246	family11	F11 pt 1-IonXpress_003	Male	Parent	-	GG	G	-	46	0
CRW1247	family11	F11 pt 1-IonXpress_003	Male	Parent	-	AA	A	-	32	0
CRW1249	family11	F11 pt 1-IonXpress_003	Male	Parent	-	AA	A	-	30	0
CRW1250	family11	F11 pt 1-IonXpress_003	Male	Parent	-	AG	A	G	25	14
CRW1251	family11	F11 pt 1-IonXpress_003	Male	Parent	-	GG	G	-	79	0
CRW1253	family11	F11 pt 1-IonXpress_003	Male	Parent	-	CC	C	-	7	0
CRW1254	family11	F11 pt 1-IonXpress_003	Male	Parent	-	CT	C	T	28	12
CRW1256	family11	F11 pt 1-IonXpress_003	Male	Parent	-	CT	C	T	25	22
CRW1257	family11	F11 pt 1-IonXpress_003	Male	Parent	-	TT	T	-	18	0
CRW1258	family11	F11 pt 1-IonXpress_003	Male	Parent	-	AA	A	-	32	0
CRW1260	family11	F11 pt 1-IonXpress_003	Male	Parent	-	CC	C	-	24	0
CRW1261	family11	F11 pt 1-IonXpress_003	Male	Parent	-	GG	G	-	19	0
CRW1264	family11	F11 pt 1-IonXpress_003	Male	Parent	-	AT	A	T	19	16
CRW1265	family11	F11 pt 1-IonXpress_003	Male	Parent	-	GG	G	-	34	1
CRW1268	family11	F11 pt 1-IonXpress_003	Male	Parent	-	GG	G	-	42	0
CRW1269	family11	F11 pt 1-IonXpress_003	Male	Parent	-	CT	C	T	40	36
CRW127	family11	F11 pt 1-IonXpress_003	Male	Parent	-	CC	C	-	17	0
CRW1273	family11	F11 pt 1-IonXpress_003	Male	Parent	-	AG	A	G	20	9
CRW1276	family11	F11 pt 1-IonXpress_003	Male	Parent	-	GT	G	T	19	10
CRW128	family11	F11 pt 1-IonXpress_003	Male	Parent	-	AC	A	C	29	24
CRW1281	family11	F11 pt 1-IonXpress_003	Male	Parent	-	AG	A	G	6	5
CRW1284	family11	F11 pt 1-IonXpress_003	Male	Parent	-	CC	C	-	41	0
CRW1285	family11	F11 pt 1-IonXpress_003	Male	Parent	-	CC	C	-	10	0
CRW1286	family11	F11 pt 1-IonXpress_003	Male	Parent	-	CC	C	-	15	0
CRW1289	family11	F11 pt 1-IonXpress_003	Male	Parent	-	AG	A	G	21	12
CRW1290	family11	F11 pt 1-IonXpress_003	Male	Parent	-	CT	C	T	15	11
CRW1292	family11	F11 pt 1-IonXpress_003	Male	Parent	-	GG	G	-	45	0
CRW1294	family11	F11 pt 1-IonXpress_003	Male	Parent	-	AA	A	-	17	0
CRW1295	family11	F11 pt 1-IonXpress_003	Male	Parent	-	AT	A	T	20	13
CRW1296	family11	F11 pt 1-IonXpress_003	Male	Parent	-	AA	A	-	45	0
CRW1298	family11	F11 pt 1-IonXpress_003	Male	Parent	-	AG	A	G	15	12
CRW1299	family11	F11 pt 1-IonXpress_003	Male	Parent	-	AT	A	T	5	3
CRW130	family11	F11 pt 1-IonXpress_003	Male	Parent	-	AA	A	-	44	0
CRW1302	family11	F11 pt 1-IonXpress_003	Male	Parent	-	TT	T	-	24	0
CRW1304	family11	F11 pt 1-IonXpress_003	Male	Parent	-	AC	A	C	11	10
CRW1308	family11	F11 pt 1-IonXpress_003	Male	Parent	-	CC	C	-	18	0
CRW1312	family11	F11 pt 1-IonXpress_003	Male	Parent	-	GG	G	-	32	0
CRW1315	family11	F11 pt 1-IonXpress_003	Male	Parent	-	TT	T	-	10	0
CRW1317	family11	F11 pt 1-IonXpress_003	Male	Parent	-	AA	A	-	32	0
CRW1319	family11	F11 pt 1-IonXpress_003	Male	Parent	-	GG	G	-	23	0
CRW1320	family11	F11 pt 1-IonXpress_003	Male	Parent	-	CT	C	T	19	18
CRW1322	family11	F11 pt 1-IonXpress_003	Male	Parent	-	AT	A	T	8	4
CRW1323	family11	F11 pt 1-IonXpress_003	Male	Parent	-	AG	A	G	12	7
CRW1324	family11	F11 pt 1-IonXpress_003	Male	Parent	-	CT	C	T	15	8
CRW1326	family11	F11 pt 1-IonXpress_003	Male	Parent	-	CT	C	T	13	13
CRW1327	family11	F11 pt 1-IonXpress_003	Male	Parent	-	GG	G	-	22	0
CRW1329	family11	F11 pt 1-IonXpress_003	Male	Parent	-	TT	T	-	39	0
CRW1332	family11	F11 pt 1-IonXpress_003	Male	Parent	-	CC	C	-	23	0
CRW1336	family11	F11 pt 1-IonXpress_003	Male	Parent	-	TT	T	-	53	0
CRW1337	family11	F11 pt 1-IonXpress_003	Male	Parent	-	TT	T	-	39	0
CRW1338	family11	F11 pt 1-IonXpress_003	Male	Parent	-	AG	A	G	23	19
CRW134	family11	F11 pt 1-IonXpress_003	Male	Parent	-	CT	C	T	26	15
CRW1343	family11	F11 pt 1-IonXpress_003	Male	Parent	-	CC	C	-	46	2
CRW1346	family11	F11 pt 1-IonXpress_003	Male	Parent	-	GG	G	-	12	0
CRW1364	family11	F11 pt 1-IonXpress_003	Male	Parent	-	AG	A	G	14	10
CRW1367	family11	F11 pt 1-IonXpress_003	Male	Parent	-	TT	T	-	37	0
CRW1368	family11	F11 pt 1-IonXpress_003	Male	Parent	-	CC	C	-	51	0
CRW1369	family11	F11 pt 1-IonXpress_003	Male	Parent	-	AA	A	-	14	0
CRW137	family11	F11 pt 1-IonXpress_003	Male	Parent	-	AC	A	C	61	48
CRW1370	family11	F11 pt 1-IonXpress_003	Male	Parent	-	CG	C	G	38	32
CRW1371	family11	F11 pt 1-IonXpress_003	Male	Parent	-	CC	C	-	23	0
CRW1372	family11	F11 pt 1-IonXpress_003	Male	Parent	-	AA	A	-	32	0
CRW1373	family11	F11 pt 1-IonXpress_003	Male	Parent	-	CC	C	-	22	0
CRW1376	family11	F11 pt 1-IonXpress_003	Male	Parent	-	GG	G	-	61	1
CRW1377	family11	F11 pt 1-IonXpress_003	Male	Parent	-	GG	G	-	37	0
CRW1378	family11	F11 pt 1-IonXpress_003	Male	Parent	-	CT	C	T	46	38
CRW1382	family11	F11 pt 1-IonXpress_003	Male	Parent	-	TT	T	-	38	0
CRW1383	family11	F11 pt 1-IonXpress_003	Male	Parent	-	CC	C	-	56	0
CRW1384	family11	F11 pt 1-IonXpress_003	Male	Parent	-	GG	G	-	25	0
CRW1385	family11	F11 pt 1-IonXpress_003	Male	Parent	-	CC	C	-	10	0
CRW1386	family11	F11 pt 1-IonXpress_003	Male	Parent	-	TT	T	-	28	0
CRW1389	family11	F11 pt 1-IonXpress_003	Male	Parent	-	CT	C	T	5	4
CRW1390	family11	F11 pt 1-IonXpress_003	Male	Parent	-	TT	T	-	20	1
CRW1391	family11	F11 pt 1-IonXpress_003	Male	Parent	-	AG	A	G	18	13
CRW1392	family11	F11 pt 1-IonXpress_003	Male	Parent	-	CC	C	-	25	0
CRW1393	family11	F11 pt 1-IonXpress_003	Male	Parent	-	GG	G	-	52	0
CRW1395	family11	F11 pt 1-IonXpress_003	Male	Parent	-	CT	C	T	35	33
CRW1396	family11	F11 pt 1-IonXpress_003	Male	Parent	-	TT	T	-	55	0
CRW1397	family11	F11 pt 1-IonXpress_003	Male	Parent	-	AA	A	-	77	0
CRW1398	family11	F11 pt 1-IonXpress_003	Male	Parent	-	TT	T	-	63	0
CRW1399	family11	F11 pt 1-IonXpress_003	Male	Parent	-	AG	A	G	17	7
CRW14	family11	F11 pt 1-IonXpress_003	Male	Parent	-	AT	A	T	26	21
CRW140	family11	F11 pt 1-IonXpress_003	Male	Parent	-	TT	T	-	36	0
CRW1401	family11	F11 pt 1-IonXpress_003	Male	Parent	-	AA	A	-	55	0
CRW1402	family11	F11 pt 1-IonXpress_003	Male	Parent	-	CT	C	T	18	11
CRW1403	family11	F11 pt 1-IonXpress_003	Male	Parent	-	CC	C	-	56	0
CRW1406	family11	F11 pt 1-IonXpress_003	Male	Parent	-	GG	G	-	10	0
CRW1407	family11	F11 pt 1-IonXpress_003	Male	Parent	-	GT	G	T	16	11
CRW1408	family11	F11 pt 1-IonXpress_003	Male	Parent	-	TT	T	-	19	0
CRW141	family11	F11 pt 1-IonXpress_003	Male	Parent	-	CC	C	-	18	0
CRW1410	family11	F11 pt 1-IonXpress_003	Male	Parent	-	GG	G	-	18	0
CRW1412	family11	F11 pt 1-IonXpress_003	Male	Parent	-	GG	G	-	30	0
CRW1414	family11	F11 pt 1-IonXpress_003	Male	Parent	-	CC	C	-	24	0
CRW1416	family11	F11 pt 1-IonXpress_003	Male	Parent	-	AG	A	G	46	42
CRW1420	family11	F11 pt 1-IonXpress_003	Male	Parent	-	AG	A	G	14	14
CRW1426	family11	F11 pt 1-IonXpress_003	Male	Parent	-	TT	T	-	29	0
CRW1427	family11	F11 pt 1-IonXpress_003	Male	Parent	-	GT	G	T	21	17
CRW143	family11	F11 pt 1-IonXpress_003	Male	Parent	-	CC	C	-	30	0
CRW1433	family11	F11 pt 1-IonXpress_003	Male	Parent	-	AG	A	G	21	9
CRW1436	family11	F11 pt 1-IonXpress_003	Male	Parent	-	AA	A	-	6	0
CRW1439	family11	F11 pt 1-IonXpress_003	Male	Parent	-	GG	G	-	36	1
CRW1440	family11	F11 pt 1-IonXpress_003	Male	Parent	-	CC	C	-	21	0
CRW1443	family11	F11 pt 1-IonXpress_003	Male	Parent	-	CC	C	-	58	0
CRW1447	family11	F11 pt 1-IonXpress_003	Male	Parent	-	GT	G	T	45	37
CRW145	family11	F11 pt 1-IonXpress_003	Male	Parent	-	CG	C	G	8	5
CRW1451	family11	F11 pt 1-IonXpress_003	Male	Parent	-	AG	A	G	12	6
CRW1453	family11	F11 pt 1-IonXpress_003	Male	Parent	-	GG	G	-	26	0
CRW1454	family11	F11 pt 1-IonXpress_003	Male	Parent	-	AA	A	-	9	0
CRW1455	family11	F11 pt 1-IonXpress_003	Male	Parent	-	CC	C	-	9	0
CRW1460	family11	F11 pt 1-IonXpress_003	Male	Parent	-	CC	C	-	30	1
CRW1461	family11	F11 pt 1-IonXpress_003	Male	Parent	-	AG	A	G	14	9
CRW1462	family11	F11 pt 1-IonXpress_003	Male	Parent	-	GG	G	-	22	0
CRW1463	family11	F11 pt 1-IonXpress_003	Male	Parent	-	AG	A	G	16	11
CRW1464	family11	F11 pt 1-IonXpress_003	Male	Parent	-	AT	A	T	17	10
CRW1465	family11	F11 pt 1-IonXpress_003	Male	Parent	-	AA	A	-	18	0
CRW1467	family11	F11 pt 1-IonXpress_003	Male	Parent	-	CC	C	-	41	0
CRW1469	family11	F11 pt 1-IonXpress_003	Male	Parent	-	CC	C	-	10	0
CRW1475	family11	F11 pt 1-IonXpress_003	Male	Parent	-	CC	C	-	39	0
CRW1476	family11	F11 pt 1-IonXpress_003	Male	Parent	-	TT	T	-	12	0
CRW1481	family11	F11 pt 1-IonXpress_003	Male	Parent	-	CG	C	G	16	9
CRW1482	family11	F11 pt 1-IonXpress_003	Male	Parent	-	CT	C	T	39	23
CRW1483	family11	F11 pt 1-IonXpress_003	Male	Parent	-	AA	A	-	76	0
CRW1485	family11	F11 pt 1-IonXpress_003	Male	Parent	-	CC	C	-	21	0
CRW1487	family11	F11 pt 1-IonXpress_003	Male	Parent	-	TT	T	-	40	0
CRW1489	family11	F11 pt 1-IonXpress_003	Male	Parent	-	GG	G	-	19	0
CRW1490	family11	F11 pt 1-IonXpress_003	Male	Parent	-	AG	A	G	14	12
CRW1491	family11	F11 pt 1-IonXpress_003	Male	Parent	-	AC	A	C	54	29
CRW1494	family11	F11 pt 1-IonXpress_003	Male	Parent	-	TT	T	-	36	1
CRW1495	family11	F11 pt 1-IonXpress_003	Male	Parent	-	AA	A	-	26	0
CRW1496	family11	F11 pt 1-IonXpress_003	Male	Parent	-	CT	C	T	6	4
CRW1497	family11	F11 pt 1-IonXpress_003	Male	Parent	-	CC	C	-	42	0
CRW15	family11	F11 pt 1-IonXpress_003	Male	Parent	-	AG	A	G	18	14
CRW150	family11	F11 pt 1-IonXpress_003	Male	Parent	-	AA	A	-	14	0
CRW1504	family11	F11 pt 1-IonXpress_003	Male	Parent	-	GG	G	-	7	0
CRW1507	family11	F11 pt 1-IonXpress_003	Male	Parent	-	GT	G	T	19	12
CRW1508	family11	F11 pt 1-IonXpress_003	Male	Parent	-	GG	G	-	34	0
CRW1510	family11	F11 pt 1-IonXpress_003	Male	Parent	-	GG	G	-	24	0
CRW1512	family11	F11 pt 1-IonXpress_003	Male	Parent	-	GG	G	-	30	0
CRW1514	family11	F11 pt 1-IonXpress_003	Male	Parent	-	AA	A	-	45	0
CRW1516	family11	F11 pt 1-IonXpress_003	Male	Parent	-	CC	C	-	9	0
CRW1518	family11	F11 pt 1-IonXpress_003	Male	Parent	-	GG	G	-	24	0
CRW1519	family11	F11 pt 1-IonXpress_003	Male	Parent	-	AG	A	G	8	5
CRW1522	family11	F11 pt 1-IonXpress_003	Male	Parent	-	AC	A	C	11	11
CRW1525	family11	F11 pt 1-IonXpress_003	Male	Parent	-	CC	C	-	55	0
CRW1526	family11	F11 pt 1-IonXpress_003	Male	Parent	-	CC	C	-	47	0
CRW1529	family11	F11 pt 1-IonXpress_003	Male	Parent	-	GG	G	-	23	0
CRW153	family11	F11 pt 1-IonXpress_003	Male	Parent	-	TT	T	-	10	0
CRW1535	family11	F11 pt 1-IonXpress_003	Male	Parent	-	AG	A	G	15	12
CRW1538	family11	F11 pt 1-IonXpress_003	Male	Parent	-	AG	A	G	25	19
CRW1540	family11	F11 pt 1-IonXpress_003	Male	Parent	-	CT	C	T	17	17
CRW1542	family11	F11 pt 1-IonXpress_003	Male	Parent	-	GG	G	-	56	0
CRW1544	family11	F11 pt 1-IonXpress_003	Male	Parent	-	GG	G	-	11	0
CRW1545	family11	F11 pt 1-IonXpress_003	Male	Parent	-	GG	G	-	36	0
CRW1546	family11	F11 pt 1-IonXpress_003	Male	Parent	-	TT	T	-	50	0
CRW1548	family11	F11 pt 1-IonXpress_003	Male	Parent	-	GG	G	-	23	0
CRW1549	family11	F11 pt 1-IonXpress_003	Male	Parent	-	GG	G	-	21	0
CRW1552	family11	F11 pt 1-IonXpress_003	Male	Parent	-	TT	T	-	25	0
CRW1556	family11	F11 pt 1-IonXpress_003	Male	Parent	-	CT	C	T	6	6
CRW1557	family11	F11 pt 1-IonXpress_003	Male	Parent	-	CT	C	T	24	24
CRW1559	family11	F11 pt 1-IonXpress_003	Male	Parent	-	AC	A	C	37	36
CRW1560	family11	F11 pt 1-IonXpress_003	Male	Parent	-	CC	C	-	41	0
CRW1562	family11	F11 pt 1-IonXpress_003	Male	Parent	-	CT	C	T	15	11
CRW1567	family11	F11 pt 1-IonXpress_003	Male	Parent	-	CC	C	-	14	0
CRW1569	family11	F11 pt 1-IonXpress_003	Male	Parent	-	TT	T	-	29	0
CRW1572	family11	F11 pt 1-IonXpress_003	Male	Parent	-	GG	G	-	33	0
CRW1573	family11	F11 pt 1-IonXpress_003	Male	Parent	-	AA	A	-	11	0
CRW1574	family11	F11 pt 1-IonXpress_003	Male	Parent	-	CC	C	-	23	0
CRW1575	family11	F11 pt 1-IonXpress_003	Male	Parent	-	CT	C	T	14	12
CRW1576	family11	F11 pt 1-IonXpress_003	Male	Parent	-	AG	A	G	30	22
CRW1579	family11	F11 pt 1-IonXpress_003	Male	Parent	-	GG	G	-	31	0
CRW1581	family11	F11 pt 1-IonXpress_003	Male	Parent	-	CC	C	-	73	0
CRW1582	family11	F11 pt 1-IonXpress_003	Male	Parent	-	TT	T	-	52	0
CRW1583	family11	F11 pt 1-IonXpress_003	Male	Parent	-	AG	A	G	24	11
CRW1585	family11	F11 pt 1-IonXpress_003	Male	Parent	-	TT	T	-	67	1
CRW1586	family11	F11 pt 1-IonXpress_003	Male	Parent	-	GG	G	-	18	0
CRW1589	family11	F11 pt 1-IonXpress_003	Male	Parent	-	CC	C	-	46	0
CRW1593	family11	F11 pt 1-IonXpress_003	Male	Parent	-	CT	C	T	27	22
CRW1594	family11	F11 pt 1-IonXpress_003	Male	Parent	-	CC	C	-	19	0
CRW1597	family11	F11 pt 1-IonXpress_003	Male	Parent	-	GG	G	-	10	0
CRW160	family11	F11 pt 1-IonXpress_003	Male	Parent	-	CT	C	T	13	12
CRW1600	family11	F11 pt 1-IonXpress_003	Male	Parent	-	AA	A	-	25	0
CRW1601	family11	F11 pt 1-IonXpress_003	Male	Parent	-	CT	C	T	23	22
CRW1605	family11	F11 pt 1-IonXpress_003	Male	Parent	-	TT	T	-	20	0
CRW1609	family11	F11 pt 1-IonXpress_003	Male	Parent	-	AG	A	G	45	40
CRW161	family11	F11 pt 1-IonXpress_003	Male	Parent	-	AA	A	-	70	0
CRW1610	family11	F11 pt 1-IonXpress_003	Male	Parent	-	GG	G	-	59	0
CRW1614	family11	F11 pt 1-IonXpress_003	Male	Parent	-	AA	A	-	71	0
CRW1616	family11	F11 pt 1-IonXpress_003	Male	Parent	-	AA	A	-	30	0
CRW1617	family11	F11 pt 1-IonXpress_003	Male	Parent	-	GG	G	-	22	0
CRW1619	family11	F11 pt 1-IonXpress_003	Male	Parent	-	CT	C	T	29	22
CRW162	family11	F11 pt 1-IonXpress_003	Male	Parent	-	AG	A	G	6	6
CRW1620	family11	F11 pt 1-IonXpress_003	Male	Parent	-	GG	G	-	29	0
CRW1622	family11	F11 pt 1-IonXpress_003	Male	Parent	-	CC	C	-	31	0
CRW1626	family11	F11 pt 1-IonXpress_003	Male	Parent	-	CC	C	-	14	0
CRW1629	family11	F11 pt 1-IonXpress_003	Male	Parent	-	TT	T	-	52	1
CRW1633	family11	F11 pt 1-IonXpress_003	Male	Parent	-	AA	A	-	21	0
CRW1636	family11	F11 pt 1-IonXpress_003	Male	Parent	-	GG	G	-	26	0
CRW1638	family11	F11 pt 1-IonXpress_003	Male	Parent	-	AG	A	G	12	12
CRW1639	family11	F11 pt 1-IonXpress_003	Male	Parent	-	CT	C	T	29	25
CRW164	family11	F11 pt 1-IonXpress_003	Male	Parent	-	AT	A	T	25	14
CRW1640	family11	F11 pt 1-IonXpress_003	Male	Parent	-	TT	T	-	36	0
CRW1643	family11	F11 pt 1-IonXpress_003	Male	Parent	-	CC	C	-	25	0
CRW1645	family11	F11 pt 1-IonXpress_003	Male	Parent	-	CT	C	T	21	6
CRW1646	family11	F11 pt 1-IonXpress_003	Male	Parent	-	AA	A	-	7	0
CRW1647	family11	F11 pt 1-IonXpress_003	Male	Parent	-	GG	G	-	14	0
CRW1651	family11	F11 pt 1-IonXpress_003	Male	Parent	-	CC	C	-	13	0
CRW1652	family11	F11 pt 1-IonXpress_003	Male	Parent	-	AG	A	G	15	13
CRW1653	family11	F11 pt 1-IonXpress_003	Male	Parent	-	CC	C	-	31	0
CRW1655	family11	F11 pt 1-IonXpress_003	Male	Parent	-	GG	G	-	17	0
CRW1656	family11	F11 pt 1-IonXpress_003	Male	Parent	-	TT	T	-	10	0
CRW166	family11	F11 pt 1-IonXpress_003	Male	Parent	-	CC	C	-	16	0
CRW1660	family11	F11 pt 1-IonXpress_003	Male	Parent	-	GG	G	-	23	0
CRW1661	family11	F11 pt 1-IonXpress_003	Male	Parent	-	AC	A	C	10	9
CRW1663	family11	F11 pt 1-IonXpress_003	Male	Parent	-	AA	A	-	12	0
CRW1664	family11	F11 pt 1-IonXpress_003	Male	Parent	-	TT	T	-	39	0
CRW1665	family11	F11 pt 1-IonXpress_003	Male	Parent	-	TT	T	-	56	0
CRW1667	family11	F11 pt 1-IonXpress_003	Male	Parent	-	TT	T	-	33	0
CRW1668	family11	F11 pt 1-IonXpress_003	Male	Parent	-	GG	G	-	7	0
CRW1669	family11	F11 pt 1-IonXpress_003	Male	Parent	-	TT	T	-	30	0
CRW1671	family11	F11 pt 1-IonXpress_003	Male	Parent	-	AG	A	G	8	4
CRW1672	family11	F11 pt 1-IonXpress_003	Male	Parent	-	AC	A	C	33	32
CRW1674	family11	F11 pt 1-IonXpress_003	Male	Parent	-	AA	A	-	26	0
CRW1677	family11	F11 pt 1-IonXpress_003	Male	Parent	-	CC	C	-	41	0
CRW168	family11	F11 pt 1-IonXpress_003	Male	Parent	-	AG	A	G	25	24
CRW1681	family11	F11 pt 1-IonXpress_003	Male	Parent	-	TT	T	-	38	0
CRW1682	family11	F11 pt 1-IonXpress_003	Male	Parent	-	CC	C	-	26	0
CRW1683	family11	F11 pt 1-IonXpress_003	Male	Parent	-	CT	C	T	31	19
CRW1685	family11	F11 pt 1-IonXpress_003	Male	Parent	-	CC	C	-	26	1
CRW1688	family11	F11 pt 1-IonXpress_003	Male	Parent	-	AG	A	G	13	9
CRW1689	family11	F11 pt 1-IonXpress_003	Male	Parent	-	CC	C	-	17	0
CRW1692	family11	F11 pt 1-IonXpress_003	Male	Parent	-	CC	C	-	21	0
CRW1694	family11	F11 pt 1-IonXpress_003	Male	Parent	-	CT	C	T	18	12
CRW1697	family11	F11 pt 1-IonXpress_003	Male	Parent	-	TT	T	-	27	0
CRW1701	family11	F11 pt 1-IonXpress_003	Male	Parent	-	AG	A	G	8	7
CRW1703	family11	F11 pt 1-IonXpress_003	Male	Parent	-	CC	C	-	85	0
CRW1705	family11	F11 pt 1-IonXpress_003	Male	Parent	-	GG	G	-	47	0
CRW1711	family11	F11 pt 1-IonXpress_003	Male	Parent	-	AT	A	T	20	9
CRW1715	family11	F11 pt 1-IonXpress_003	Male	Parent	-	AA	A	-	44	0
CRW1716	family11	F11 pt 1-IonXpress_003	Male	Parent	-	AC	A	C	29	15
CRW1717	family11	F11 pt 1-IonXpress_003	Male	Parent	-	CC	C	-	28	0
CRW1718	family11	F11 pt 1-IonXpress_003	Male	Parent	-	CC	C	-	21	0
CRW1720	family11	F11 pt 1-IonXpress_003	Male	Parent	-	CC	C	-	42	0
CRW1721	family11	F11 pt 1-IonXpress_003	Male	Parent	-	AT	A	T	8	7
CRW1722	family11	F11 pt 1-IonXpress_003	Male	Parent	-	AA	A	-	71	0
CRW1723	family11	F11 pt 1-IonXpress_003	Male	Parent	-	AG	A	G	5	4
CRW1725	family11	F11 pt 1-IonXpress_003	Male	Parent	-	GG	G	-	44	0
CRW1726	family11	F11 pt 1-IonXpress_003	Male	Parent	-	AG	A	G	19	16
CRW1727	family11	F11 pt 1-IonXpress_003	Male	Parent	-	AT	A	T	13	10
CRW1731	family11	F11 pt 1-IonXpress_003	Male	Parent	-	GG	G	-	26	0
CRW1732	family11	F11 pt 1-IonXpress_003	Male	Parent	-	TT	T	-	41	1
CRW1735	family11	F11 pt 1-IonXpress_003	Male	Parent	-	CC	C	-	30	0
CRW1737	family11	F11 pt 1-IonXpress_003	Male	Parent	-	AG	A	G	13	6
CRW1738	family11	F11 pt 1-IonXpress_003	Male	Parent	-	CC	C	-	7	0
CRW1741	family11	F11 pt 1-IonXpress_003	Male	Parent	-	CC	C	-	74	0
CRW1742	family11	F11 pt 1-IonXpress_003	Male	Parent	-	CT	C	T	37	27
CRW1743	family11	F11 pt 1-IonXpress_003	Male	Parent	-	AC	A	C	37	34
CRW1745	family11	F11 pt 1-IonXpress_003	Male	Parent	-	CT	C	T	31	21
CRW1746	family11	F11 pt 1-IonXpress_003	Male	Parent	-	CT	C	T	51	46
CRW1747	family11	F11 pt 1-IonXpress_003	Male	Parent	-	GT	G	T	9	7
CRW1754	family11	F11 pt 1-IonXpress_003	Male	Parent	-	GT	G	T	21	20
CRW1757	family11	F11 pt 1-IonXpress_003	Male	Parent	-	AC	A	C	21	15
CRW1759	family11	F11 pt 1-IonXpress_003	Male	Parent	-	AA	A	-	30	0
CRW176	family11	F11 pt 1-IonXpress_003	Male	Parent	-	CT	C	T	17	17
CRW1760	family11	F11 pt 1-IonXpress_003	Male	Parent	-	AC	A	C	11	8
CRW1761	family11	F11 pt 1-IonXpress_003	Male	Parent	-	AC	A	C	21	15
CRW1763	family11	F11 pt 1-IonXpress_003	Male	Parent	-	CC	C	-	17	0
CRW1764	family11	F11 pt 1-IonXpress_003	Male	Parent	-	CC	C	-	87	0
CRW1765	family11	F11 pt 1-IonXpress_003	Male	Parent	-	CC	C	-	6	0
CRW1766	family11	F11 pt 1-IonXpress_003	Male	Parent	-	GT	G	T	6	4
CRW1768	family11	F11 pt 1-IonXpress_003	Male	Parent	-	GG	G	-	39	0
CRW1769	family11	F11 pt 1-IonXpress_003	Male	Parent	-	AG	A	G	27	23
CRW1770	family11	F11 pt 1-IonXpress_003	Male	Parent	-	CC	C	-	17	0
CRW1771	family11	F11 pt 1-IonXpress_003	Male	Parent	-	TT	T	-	24	1
CRW1773	family11	F11 pt 1-IonXpress_003	Male	Parent	-	CC	C	-	21	0
CRW1774	family11	F11 pt 1-IonXpress_003	Male	Parent	-	CC	C	-	52	0
CRW1777	family11	F11 pt 1-IonXpress_003	Male	Parent	-	CG	C	G	5	2
CRW1778	family11	F11 pt 1-IonXpress_003	Male	Parent	-	AG	A	G	6	6
CRW1779	family11	F11 pt 1-IonXpress_003	Male	Parent	-	AG	A	G	20	16
CRW178	family11	F11 pt 1-IonXpress_003	Male	Parent	-	GG	G	-	37	0
CRW1781	family11	F11 pt 1-IonXpress_003	Male	Parent	-	CC	C	-	20	0
CRW1783	family11	F11 pt 1-IonXpress_003	Male	Parent	-	CT	C	T	31	30
CRW1784	family11	F11 pt 1-IonXpress_003	Male	Parent	-	CC	C	-	24	0
CRW1785	family11	F11 pt 1-IonXpress_003	Male	Parent	-	CT	C	T	13	9
CRW1790	family11	F11 pt 1-IonXpress_003	Male	Parent	-	TT	T	-	26	0
CRW1792	family11	F11 pt 1-IonXpress_003	Male	Parent	-	AA	A	-	14	0
CRW1793	family11	F11 pt 1-IonXpress_003	Male	Parent	-	CC	C	-	23	0
CRW1795	family11	F11 pt 1-IonXpress_003	Male	Parent	-	GG	G	-	49	0
CRW1797	family11	F11 pt 1-IonXpress_003	Male	Parent	-	GG	G	-	32	0
CRW1798	family11	F11 pt 1-IonXpress_003	Male	Parent	-	CT	C	T	23	11
CRW1800	family11	F11 pt 1-IonXpress_003	Male	Parent	-	CT	C	T	4	4
CRW1802	family11	F11 pt 1-IonXpress_003	Male	Parent	-	TT	T	-	22	1
CRW1804	family11	F11 pt 1-IonXpress_003	Male	Parent	-	GG	G	-	31	0
CRW1805	family11	F11 pt 1-IonXpress_003	Male	Parent	-	CT	C	T	7	5
CRW1806	family11	F11 pt 1-IonXpress_003	Male	Parent	-	CC	C	-	52	0
CRW1809	family11	F11 pt 1-IonXpress_003	Male	Parent	-	AA	A	-	41	0
CRW1810	family11	F11 pt 1-IonXpress_003	Male	Parent	-	AG	A	G	15	10
CRW1812	family11	F11 pt 1-IonXpress_003	Male	Parent	-	AC	A	C	7	3
CRW1813	family11	F11 pt 1-IonXpress_003	Male	Parent	-	TT	T	-	9	0
CRW1814	family11	F11 pt 1-IonXpress_003	Male	Parent	-	GG	G	-	23	0
CRW1815	family11	F11 pt 1-IonXpress_003	Male	Parent	-	AG	A	G	18	15
CRW1818	family11	F11 pt 1-IonXpress_003	Male	Parent	-	CC	C	-	43	0
CRW1819	family11	F11 pt 1-IonXpress_003	Male	Parent	-	GG	G	-	16	0
CRW1821	family11	F11 pt 1-IonXpress_003	Male	Parent	-	CC	C	-	26	0
CRW1822	family11	F11 pt 1-IonXpress_003	Male	Parent	-	CT	C	T	17	17
CRW1823	family11	F11 pt 1-IonXpress_003	Male	Parent	-	GG	G	-	34	0
CRW1825	family11	F11 pt 1-IonXpress_003	Male	Parent	-	TT	T	-	17	0
CRW1828	family11	F11 pt 1-IonXpress_003	Male	Parent	-	GT	G	T	14	8
CRW1834	family11	F11 pt 1-IonXpress_003	Male	Parent	-	AA	A	-	45	0
CRW1838	family11	F11 pt 1-IonXpress_003	Male	Parent	-	CC	C	-	8	0
CRW1840	family11	F11 pt 1-IonXpress_003	Male	Parent	-	AA	A	-	46	0
CRW1841	family11	F11 pt 1-IonXpress_003	Male	Parent	-	AG	A	G	7	4
CRW1842	family11	F11 pt 1-IonXpress_003	Male	Parent	-	AA	A	-	18	0
CRW1843	family11	F11 pt 1-IonXpress_003	Male	Parent	-	CC	C	-	42	0
CRW1845	family11	F11 pt 1-IonXpress_003	Male	Parent	-	AG	A	G	6	4
CRW1847	family11	F11 pt 1-IonXpress_003	Male	Parent	-	AA	A	-	18	0
CRW1848	family11	F11 pt 1-IonXpress_003	Male	Parent	-	GG	G	-	29	0
CRW1850	family11	F11 pt 1-IonXpress_003	Male	Parent	-	AG	A	G	18	12
CRW1852	family11	F11 pt 1-IonXpress_003	Male	Parent	-	GG	G	-	46	0
CRW1854	family11	F11 pt 1-IonXpress_003	Male	Parent	-	GG	G	-	8	0
CRW1858	family11	F11 pt 1-IonXpress_003	Male	Parent	-	TT	T	-	24	0
CRW186	family11	F11 pt 1-IonXpress_003	Male	Parent	-	CT	C	T	31	18
CRW1862	family11	F11 pt 1-IonXpress_003	Male	Parent	-	AA	A	-	17	0
CRW1863	family11	F11 pt 1-IonXpress_003	Male	Parent	-	TT	T	-	20	0
CRW1864	family11	F11 pt 1-IonXpress_003	Male	Parent	-	GG	G	-	53	0
CRW1866	family11	F11 pt 1-IonXpress_003	Male	Parent	-	GG	G	-	19	0
CRW1871	family11	F11 pt 1-IonXpress_003	Male	Parent	-	CT	C	T	22	19
CRW1873	family11	F11 pt 1-IonXpress_003	Male	Parent	-	AA	A	-	24	0
CRW1876	family11	F11 pt 1-IonXpress_003	Male	Parent	-	AA	A	-	26	0
CRW1878	family11	F11 pt 1-IonXpress_003	Male	Parent	-	GG	G	-	27	0
CRW1879	family11	F11 pt 1-IonXpress_003	Male	Parent	-	GG	G	-	30	0
CRW188	family11	F11 pt 1-IonXpress_003	Male	Parent	-	AA	A	-	21	0
CRW1880	family11	F11 pt 1-IonXpress_003	Male	Parent	-	GT	G	T	3	3
CRW1882	family11	F11 pt 1-IonXpress_003	Male	Parent	-	CC	C	-	72	2
CRW1886	family11	F11 pt 1-IonXpress_003	Male	Parent	-	TT	T	-	28	0
CRW1887	family11	F11 pt 1-IonXpress_003	Male	Parent	-	TT	T	-	19	0
CRW1888	family11	F11 pt 1-IonXpress_003	Male	Parent	-	CC	C	-	14	0
CRW189	family11	F11 pt 1-IonXpress_003	Male	Parent	-	GG	G	-	49	0
CRW1893	family11	F11 pt 1-IonXpress_003	Male	Parent	-	AA	A	-	35	0
CRW1898	family11	F11 pt 1-IonXpress_003	Male	Parent	-	TT	T	-	29	0
CRW1899	family11	F11 pt 1-IonXpress_003	Male	Parent	-	CC	C	-	72	0
CRW19	family11	F11 pt 1-IonXpress_003	Male	Parent	-	CC	C	-	6	0
CRW1900	family11	F11 pt 1-IonXpress_003	Male	Parent	-	TT	T	-	27	0
CRW1904	family11	F11 pt 1-IonXpress_003	Male	Parent	-	CT	C	T	21	8
CRW1905	family11	F11 pt 1-IonXpress_003	Male	Parent	-	CC	C	-	19	0
CRW1907	family11	F11 pt 1-IonXpress_003	Male	Parent	-	GG	G	-	35	0
CRW1916	family11	F11 pt 1-IonXpress_003	Male	Parent	-	GG	G	-	28	0
CRW1917	family11	F11 pt 1-IonXpress_003	Male	Parent	-	CC	C	-	10	0
CRW1918	family11	F11 pt 1-IonXpress_003	Male	Parent	-	GG	G	-	62	0
CRW1921	family11	F11 pt 1-IonXpress_003	Male	Parent	-	GG	G	-	63	1
CRW1922	family11	F11 pt 1-IonXpress_003	Male	Parent	-	AA	A	-	40	1
CRW1923	family11	F11 pt 1-IonXpress_003	Male	Parent	-	GG	G	-	12	0
CRW1925	family11	F11 pt 1-IonXpress_003	Male	Parent	-	GG	G	-	52	0
CRW193	family11	F11 pt 1-IonXpress_003	Male	Parent	-	GT	G	T	40	30
CRW1931	family11	F11 pt 1-IonXpress_003	Male	Parent	-	AA	A	-	40	0
CRW1932	family11	F11 pt 1-IonXpress_003	Male	Parent	-	TT	T	-	24	1
CRW1935	family11	F11 pt 1-IonXpress_003	Male	Parent	-	AA	A	-	32	0
CRW1936	family11	F11 pt 1-IonXpress_003	Male	Parent	-	AA	A	-	38	0
CRW1938	family11	F11 pt 1-IonXpress_003	Male	Parent	-	CC	C	-	34	0
CRW1939	family11	F11 pt 1-IonXpress_003	Male	Parent	-	AA	A	-	46	0
CRW194	family11	F11 pt 1-IonXpress_003	Male	Parent	-	CC	C	-	15	0
CRW1944	family11	F11 pt 1-IonXpress_003	Male	Parent	-	AG	A	G	13	8
CRW1949	family11	F11 pt 1-IonXpress_003	Male	Parent	-	AG	A	G	12	9
CRW1950	family11	F11 pt 1-IonXpress_003	Male	Parent	-	GG	G	-	9	0
CRW1951	family11	F11 pt 1-IonXpress_003	Male	Parent	-	GG	G	-	50	0
CRW1956	family11	F11 pt 1-IonXpress_003	Male	Parent	-	CT	C	T	4	4
CRW1958	family11	F11 pt 1-IonXpress_003	Male	Parent	-	GG	G	-	60	0
CRW1959	family11	F11 pt 1-IonXpress_003	Male	Parent	-	GG	G	-	47	0
CRW1960	family11	F11 pt 1-IonXpress_003	Male	Parent	-	AA	A	-	37	0
CRW1963	family11	F11 pt 1-IonXpress_003	Male	Parent	-	GG	G	-	20	0
CRW1965	family11	F11 pt 1-IonXpress_003	Male	Parent	-	AG	A	G	38	24
CRW1966	family11	F11 pt 1-IonXpress_003	Male	Parent	-	GG	G	-	16	0
CRW197	family11	F11 pt 1-IonXpress_003	Male	Parent	-	CC	C	-	28	0
CRW1975	family11	F11 pt 1-IonXpress_003	Male	Parent	-	GT	G	T	20	12
CRW1977	family11	F11 pt 1-IonXpress_003	Male	Parent	-	AG	A	G	9	8
CRW1978	family11	F11 pt 1-IonXpress_003	Male	Parent	-	TT	T	-	11	0
CRW1981	family11	F11 pt 1-IonXpress_003	Male	Parent	-	AG	A	G	23	20
CRW1983	family11	F11 pt 1-IonXpress_003	Male	Parent	-	TT	T	-	24	0
CRW1987	family11	F11 pt 1-IonXpress_003	Male	Parent	-	CC	C	-	17	0
CRW1988	family11	F11 pt 1-IonXpress_003	Male	Parent	-	TT	T	-	28	0
CRW1990	family11	F11 pt 1-IonXpress_003	Male	Parent	-	AA	A	-	47	1
CRW1992	family11	F11 pt 1-IonXpress_003	Male	Parent	-	AA	A	-	12	0
CRW1994	family11	F11 pt 1-IonXpress_003	Male	Parent	-	AC	A	C	9	7
CRW1995	family11	F11 pt 1-IonXpress_003	Male	Parent	-	CT	C	T	37	37
CRW1998	family11	F11 pt 1-IonXpress_003	Male	Parent	-	AG	A	G	15	9
CRW20	family11	F11 pt 1-IonXpress_003	Male	Parent	-	AA	A	-	27	0
CRW200	family11	F11 pt 1-IonXpress_003	Male	Parent	-	TT	T	-	53	0
CRW2000	family11	F11 pt 1-IonXpress_003	Male	Parent	-	AG	A	G	5	3
CRW2005	family11	F11 pt 1-IonXpress_003	Male	Parent	-	TT	T	-	39	0
CRW2012	family11	F11 pt 1-IonXpress_003	Male	Parent	-	GG	G	-	32	0
CRW2013	family11	F11 pt 1-IonXpress_003	Male	Parent	-	GG	G	-	37	1
CRW2014	family11	F11 pt 1-IonXpress_003	Male	Parent	-	CT	C	T	32	26
CRW2016	family11	F11 pt 1-IonXpress_003	Male	Parent	-	GG	G	-	65	0
CRW2017	family11	F11 pt 1-IonXpress_003	Male	Parent	-	TT	T	-	32	0
CRW2018	family11	F11 pt 1-IonXpress_003	Male	Parent	-	AG	A	G	13	11
CRW2019	family11	F11 pt 1-IonXpress_003	Male	Parent	-	AG	A	G	6	5
CRW2023	family11	F11 pt 1-IonXpress_003	Male	Parent	-	AA	A	-	14	0
CRW2026	family11	F11 pt 1-IonXpress_003	Male	Parent	-	AC	A	C	6	5
CRW2027	family11	F11 pt 1-IonXpress_003	Male	Parent	-	CG	C	G	26	19
CRW2029	family11	F11 pt 1-IonXpress_003	Male	Parent	-	CC	C	-	8	0
CRW203	family11	F11 pt 1-IonXpress_003	Male	Parent	-	CT	C	T	18	15
CRW2035	family11	F11 pt 1-IonXpress_003	Male	Parent	-	AA	A	-	50	0
CRW2037	family11	F11 pt 1-IonXpress_003	Male	Parent	-	AG	A	G	13	7
CRW2039	family11	F11 pt 1-IonXpress_003	Male	Parent	-	TT	T	-	16	0
CRW2043	family11	F11 pt 1-IonXpress_003	Male	Parent	-	TT	T	-	10	0
CRW2046	family11	F11 pt 1-IonXpress_003	Male	Parent	-	AA	A	-	23	0
CRW2048	family11	F11 pt 1-IonXpress_003	Male	Parent	-	GG	G	-	29	0
CRW2051	family11	F11 pt 1-IonXpress_003	Male	Parent	-	AA	A	-	31	1
CRW2052	family11	F11 pt 1-IonXpress_003	Male	Parent	-	AC	A	C	24	19
CRW2056	family11	F11 pt 1-IonXpress_003	Male	Parent	-	GG	G	-	23	0
CRW2057	family11	F11 pt 1-IonXpress_003	Male	Parent	-	CT	C	T	20	16
CRW2059	family11	F11 pt 1-IonXpress_003	Male	Parent	-	CT	C	T	9	8
CRW2061	family11	F11 pt 1-IonXpress_003	Male	Parent	-	CC	C	-	32	0
CRW2062	family11	F11 pt 1-IonXpress_003	Male	Parent	-	TT	T	-	17	0
CRW2065	family11	F11 pt 1-IonXpress_003	Male	Parent	-	CC	C	-	32	0
CRW2067	family11	F11 pt 1-IonXpress_003	Male	Parent	-	CC	C	-	40	0
CRW2068	family11	F11 pt 1-IonXpress_003	Male	Parent	-	AA	A	-	23	0
CRW2069	family11	F11 pt 1-IonXpress_003	Male	Parent	-	CT	C	T	17	12
CRW207	family11	F11 pt 1-IonXpress_003	Male	Parent	-	CC	C	-	13	0
CRW2070	family11	F11 pt 1-IonXpress_003	Male	Parent	-	GG	G	-	29	0
CRW2072	family11	F11 pt 1-IonXpress_003	Male	Parent	-	TT	T	-	19	0
CRW2073	family11	F11 pt 1-IonXpress_003	Male	Parent	-	CC	C	-	35	0
CRW2076	family11	F11 pt 1-IonXpress_003	Male	Parent	-	CT	C	T	16	7
CRW2077	family11	F11 pt 1-IonXpress_003	Male	Parent	-	CT	C	T	9	7
CRW2079	family11	F11 pt 1-IonXpress_003	Male	Parent	-	TT	T	-	33	0
CRW2082	family11	F11 pt 1-IonXpress_003	Male	Parent	-	CC	C	-	24	0
CRW2084	family11	F11 pt 1-IonXpress_003	Male	Parent	-	AC	A	C	16	16
CRW2086	family11	F11 pt 1-IonXpress_003	Male	Parent	-	CC	C	-	76	0
CRW2087	family11	F11 pt 1-IonXpress_003	Male	Parent	-	CC	C	-	11	0
CRW2088	family11	F11 pt 1-IonXpress_003	Male	Parent	-	AG	A	G	9	7
CRW2089	family11	F11 pt 1-IonXpress_003	Male	Parent	-	AA	A	-	25	0
CRW2091	family11	F11 pt 1-IonXpress_003	Male	Parent	-	AA	A	-	56	0
CRW2093	family11	F11 pt 1-IonXpress_003	Male	Parent	-	GG	G	-	52	0
CRW2094	family11	F11 pt 1-IonXpress_003	Male	Parent	-	GG	G	-	21	0
CRW2095	family11	F11 pt 1-IonXpress_003	Male	Parent	-	AG	A	G	10	10
CRW2096	family11	F11 pt 1-IonXpress_003	Male	Parent	-	GG	G	-	54	0
CRW2097	family11	F11 pt 1-IonXpress_003	Male	Parent	-	CC	C	-	36	0
CRW2098	family11	F11 pt 1-IonXpress_003	Male	Parent	-	CT	C	T	35	26
CRW2099	family11	F11 pt 1-IonXpress_003	Male	Parent	-	GT	G	T	26	16
CRW21	family11	F11 pt 1-IonXpress_003	Male	Parent	-	AA	A	-	55	1
CRW2103	family11	F11 pt 1-IonXpress_003	Male	Parent	-	TT	T	-	23	0
CRW2104	family11	F11 pt 1-IonXpress_003	Male	Parent	-	AA	A	-	45	0
CRW2105	family11	F11 pt 1-IonXpress_003	Male	Parent	-	TT	T	-	98	0
CRW211	family11	F11 pt 1-IonXpress_003	Male	Parent	-	CC	C	-	46	0
CRW2112	family11	F11 pt 1-IonXpress_003	Male	Parent	-	TT	T	-	37	0
CRW2115	family11	F11 pt 1-IonXpress_003	Male	Parent	-	GT	G	T	19	13
CRW2117	family11	F11 pt 1-IonXpress_003	Male	Parent	-	AA	A	-	13	0
CRW2118	family11	F11 pt 1-IonXpress_003	Male	Parent	-	AA	A	-	12	0
CRW212	family11	F11 pt 1-IonXpress_003	Male	Parent	-	TT	T	-	17	0
CRW2121	family11	F11 pt 1-IonXpress_003	Male	Parent	-	AA	A	-	84	1
CRW2123	family11	F11 pt 1-IonXpress_003	Male	Parent	-	GG	G	-	47	0
CRW213	family11	F11 pt 1-IonXpress_003	Male	Parent	-	AA	A	-	27	0
CRW2132	family11	F11 pt 1-IonXpress_003	Male	Parent	-	AA	A	-	43	0
CRW2133	family11	F11 pt 1-IonXpress_003	Male	Parent	-	GG	G	-	31	0
CRW2134	family11	F11 pt 1-IonXpress_003	Male	Parent	-	CC	C	-	9	0
CRW2135	family11	F11 pt 1-IonXpress_003	Male	Parent	-	TT	T	-	34	0
CRW2138	family11	F11 pt 1-IonXpress_003	Male	Parent	-	CT	C	T	23	17
CRW214	family11	F11 pt 1-IonXpress_003	Male	Parent	-	GG	G	-	34	0
CRW2140	family11	F11 pt 1-IonXpress_003	Male	Parent	-	AG	A	G	14	8
CRW2141	family11	F11 pt 1-IonXpress_003	Male	Parent	-	CC	C	-	19	0
CRW2143	family11	F11 pt 1-IonXpress_003	Male	Parent	-	TT	T	-	71	0
CRW2145	family11	F11 pt 1-IonXpress_003	Male	Parent	-	CT	C	T	11	9
CRW2147	family11	F11 pt 1-IonXpress_003	Male	Parent	-	CT	C	T	23	19
CRW215	family11	F11 pt 1-IonXpress_003	Male	Parent	-	AG	A	G	13	12
CRW2150	family11	F11 pt 1-IonXpress_003	Male	Parent	-	AA	A	-	35	1
CRW2156	family11	F11 pt 1-IonXpress_003	Male	Parent	-	GT	G	T	16	10
CRW2157	family11	F11 pt 1-IonXpress_003	Male	Parent	-	TT	T	-	14	0
CRW2158	family11	F11 pt 1-IonXpress_003	Male	Parent	-	CC	C	-	49	0
CRW2160	family11	F11 pt 1-IonXpress_003	Male	Parent	-	AG	A	G	14	8
CRW2164	family11	F11 pt 1-IonXpress_003	Male	Parent	-	CT	C	T	17	16
CRW2166	family11	F11 pt 1-IonXpress_003	Male	Parent	-	GG	G	-	16	0
CRW2167	family11	F11 pt 1-IonXpress_003	Male	Parent	-	CC	C	-	11	0
CRW217	family11	F11 pt 1-IonXpress_003	Male	Parent	-	GG	G	-	17	0
CRW2170	family11	F11 pt 1-IonXpress_003	Male	Parent	-	CC	C	-	38	1
CRW2171	family11	F11 pt 1-IonXpress_003	Male	Parent	-	TT	T	-	26	0
CRW2174	family11	F11 pt 1-IonXpress_003	Male	Parent	-	AA	A	-	64	0
CRW2178	family11	F11 pt 1-IonXpress_003	Male	Parent	-	AA	A	-	22	0
CRW2180	family11	F11 pt 1-IonXpress_003	Male	Parent	-	AT	A	T	29	27
CRW2186	family11	F11 pt 1-IonXpress_003	Male	Parent	-	AG	A	G	17	13
CRW2187	family11	F11 pt 1-IonXpress_003	Male	Parent	-	AA	A	-	10	0
CRW2195	family11	F11 pt 1-IonXpress_003	Male	Parent	-	CT	C	T	24	13
CRW2199	family11	F11 pt 1-IonXpress_003	Male	Parent	-	AA	A	-	35	0
CRW2202	family11	F11 pt 1-IonXpress_003	Male	Parent	-	CG	C	G	7	4
CRW2205	family11	F11 pt 1-IonXpress_003	Male	Parent	-	CT	C	T	24	11
CRW2207	family11	F11 pt 1-IonXpress_003	Male	Parent	-	CC	C	-	28	1
CRW2209	family11	F11 pt 1-IonXpress_003	Male	Parent	-	AA	A	-	80	0
CRW2216	family11	F11 pt 1-IonXpress_003	Male	Parent	-	AA	A	-	50	0
CRW222	family11	F11 pt 1-IonXpress_003	Male	Parent	-	AA	A	-	41	0
CRW2227	family11	F11 pt 1-IonXpress_003	Male	Parent	-	GG	G	-	7	0
CRW2230	family11	F11 pt 1-IonXpress_003	Male	Parent	-	AA	A	-	34	0
CRW2231	family11	F11 pt 1-IonXpress_003	Male	Parent	-	AA	A	-	27	0
CRW2232	family11	F11 pt 1-IonXpress_003	Male	Parent	-	TT	T	-	41	0
CRW2235	family11	F11 pt 1-IonXpress_003	Male	Parent	-	GG	G	-	54	0
CRW2239	family11	F11 pt 1-IonXpress_003	Male	Parent	-	CC	C	-	10	0
CRW224	family11	F11 pt 1-IonXpress_003	Male	Parent	-	AG	A	G	26	18
CRW2241	family11	F11 pt 1-IonXpress_003	Male	Parent	-	AA	A	-	17	0
CRW2242	family11	F11 pt 1-IonXpress_003	Male	Parent	-	CG	C	G	36	35
CRW2245	family11	F11 pt 1-IonXpress_003	Male	Parent	-	GG	G	-	25	0
CRW2247	family11	F11 pt 1-IonXpress_003	Male	Parent	-	CC	C	-	26	0
CRW2249	family11	F11 pt 1-IonXpress_003	Male	Parent	-	TT	T	-	34	0
CRW225	family11	F11 pt 1-IonXpress_003	Male	Parent	-	AA	A	-	23	0
CRW2250	family11	F11 pt 1-IonXpress_003	Male	Parent	-	CC	C	-	20	0
CRW2251	family11	F11 pt 1-IonXpress_003	Male	Parent	-	GG	G	-	30	0
CRW2255	family11	F11 pt 1-IonXpress_003	Male	Parent	-	TT	T	-	30	0
CRW2256	family11	F11 pt 1-IonXpress_003	Male	Parent	-	CC	C	-	22	0
CRW2257	family11	F11 pt 1-IonXpress_003	Male	Parent	-	CT	C	T	27	14
CRW2262	family11	F11 pt 1-IonXpress_003	Male	Parent	-	AA	A	-	28	0
CRW2264	family11	F11 pt 1-IonXpress_003	Male	Parent	-	CC	C	-	61	0
CRW2271	family11	F11 pt 1-IonXpress_003	Male	Parent	-	AA	A	-	33	0
CRW2272	family11	F11 pt 1-IonXpress_003	Male	Parent	-	CC	C	-	17	0
CRW2274	family11	F11 pt 1-IonXpress_003	Male	Parent	-	CT	C	T	18	18
CRW2276	family11	F11 pt 1-IonXpress_003	Male	Parent	-	CC	C	-	10	0
CRW2277	family11	F11 pt 1-IonXpress_003	Male	Parent	-	AA	A	-	54	0
CRW2278	family11	F11 pt 1-IonXpress_003	Male	Parent	-	TT	T	-	7	0
CRW2279	family11	F11 pt 1-IonXpress_003	Male	Parent	-	GG	G	-	44	0
CRW228	family11	F11 pt 1-IonXpress_003	Male	Parent	-	GT	G	T	24	21
CRW2282	family11	F11 pt 1-IonXpress_003	Male	Parent	-	GT	G	T	17	10
CRW2284	family11	F11 pt 1-IonXpress_003	Male	Parent	-	TT	T	-	10	0
CRW2287	family11	F11 pt 1-IonXpress_003	Male	Parent	-	TT	T	-	29	0
CRW2288	family11	F11 pt 1-IonXpress_003	Male	Parent	-	AA	A	-	11	0
CRW2290	family11	F11 pt 1-IonXpress_003	Male	Parent	-	GG	G	-	37	0
CRW2294	family11	F11 pt 1-IonXpress_003	Male	Parent	-	CC	C	-	18	0
CRW2296	family11	F11 pt 1-IonXpress_003	Male	Parent	-	CC	C	-	20	0
CRW2297	family11	F11 pt 1-IonXpress_003	Male	Parent	-	GG	G	-	35	1
CRW2298	family11	F11 pt 1-IonXpress_003	Male	Parent	-	CC	C	-	32	0
CRW2299	family11	F11 pt 1-IonXpress_003	Male	Parent	-	CT	C	T	11	9
CRW230	family11	F11 pt 1-IonXpress_003	Male	Parent	-	CC	C	-	16	0
CRW2301	family11	F11 pt 1-IonXpress_003	Male	Parent	-	AA	A	-	35	0
CRW2302	family11	F11 pt 1-IonXpress_003	Male	Parent	-	GG	G	-	31	0
CRW2304	family11	F11 pt 1-IonXpress_003	Male	Parent	-	AC	A	C	23	17
CRW2306	family11	F11 pt 1-IonXpress_003	Male	Parent	-	CT	C	T	15	9
CRW2309	family11	F11 pt 1-IonXpress_003	Male	Parent	-	AG	A	G	38	18
CRW231	family11	F11 pt 1-IonXpress_003	Male	Parent	-	AA	A	-	31	0
CRW2310	family11	F11 pt 1-IonXpress_003	Male	Parent	-	GG	G	-	56	0
CRW2314	family11	F11 pt 1-IonXpress_003	Male	Parent	-	AA	A	-	61	0
CRW2319	family11	F11 pt 1-IonXpress_003	Male	Parent	-	AG	A	G	29	27
CRW2322	family11	F11 pt 1-IonXpress_003	Male	Parent	-	AC	A	C	18	15
CRW2323	family11	F11 pt 1-IonXpress_003	Male	Parent	-	TT	T	-	18	0
CRW2324	family11	F11 pt 1-IonXpress_003	Male	Parent	-	CC	C	-	14	0
CRW2329	family11	F11 pt 1-IonXpress_003	Male	Parent	-	TT	T	-	52	0
CRW233	family11	F11 pt 1-IonXpress_003	Male	Parent	-	CC	C	-	21	0
CRW2333	family11	F11 pt 1-IonXpress_003	Male	Parent	-	GG	G	-	9	0
CRW2339	family11	F11 pt 1-IonXpress_003	Male	Parent	-	TT	T	-	7	0
CRW2341	family11	F11 pt 1-IonXpress_003	Male	Parent	-	CT	C	T	22	21
CRW2343	family11	F11 pt 1-IonXpress_003	Male	Parent	-	AT	A	T	24	20
CRW2347	family11	F11 pt 1-IonXpress_003	Male	Parent	-	GT	G	T	29	25
CRW235	family11	F11 pt 1-IonXpress_003	Male	Parent	-	CC	C	-	51	0
CRW2351	family11	F11 pt 1-IonXpress_003	Male	Parent	-	TT	T	-	37	0
CRW2353	family11	F11 pt 1-IonXpress_003	Male	Parent	-	CG	C	G	10	4
CRW2354	family11	F11 pt 1-IonXpress_003	Male	Parent	-	CT	C	T	11	7
CRW2358	family11	F11 pt 1-IonXpress_003	Male	Parent	-	GG	G	-	20	0
CRW2359	family11	F11 pt 1-IonXpress_003	Male	Parent	-	CT	C	T	60	43
CRW236	family11	F11 pt 1-IonXpress_003	Male	Parent	-	CC	C	-	50	0
CRW2360	family11	F11 pt 1-IonXpress_003	Male	Parent	-	AG	A	G	20	17
CRW2362	family11	F11 pt 1-IonXpress_003	Male	Parent	-	CC	C	-	34	0
CRW2364	family11	F11 pt 1-IonXpress_003	Male	Parent	-	TT	T	-	66	0
CRW2369	family11	F11 pt 1-IonXpress_003	Male	Parent	-	GG	G	-	22	0
CRW237	family11	F11 pt 1-IonXpress_003	Male	Parent	-	GG	G	-	41	0
CRW2371	family11	F11 pt 1-IonXpress_003	Male	Parent	-	AA	A	-	31	0
CRW2372	family11	F11 pt 1-IonXpress_003	Male	Parent	-	TT	T	-	16	0
CRW2373	family11	F11 pt 1-IonXpress_003	Male	Parent	-	AA	A	-	35	0
CRW2374	family11	F11 pt 1-IonXpress_003	Male	Parent	-	CC	C	-	21	0
CRW2375	family11	F11 pt 1-IonXpress_003	Male	Parent	-	GG	G	-	15	0
CRW2376	family11	F11 pt 1-IonXpress_003	Male	Parent	-	AG	A	G	18	16
CRW2377	family11	F11 pt 1-IonXpress_003	Male	Parent	-	CT	C	T	17	17
CRW2378	family11	F11 pt 1-IonXpress_003	Male	Parent	-	GG	G	-	42	0
CRW2380	family11	F11 pt 1-IonXpress_003	Male	Parent	-	GG	G	-	28	0
CRW2382	family11	F11 pt 1-IonXpress_003	Male	Parent	-	TT	T	-	50	0
CRW2383	family11	F11 pt 1-IonXpress_003	Male	Parent	-	TT	T	-	42	0
CRW2385	family11	F11 pt 1-IonXpress_003	Male	Parent	-	CC	C	-	11	0
CRW2388	family11	F11 pt 1-IonXpress_003	Male	Parent	-	GG	G	-	13	0
CRW239	family11	F11 pt 1-IonXpress_003	Male	Parent	-	CC	C	-	14	0
CRW2390	family11	F11 pt 1-IonXpress_003	Male	Parent	-	CC	C	-	23	0
CRW2394	family11	F11 pt 1-IonXpress_003	Male	Parent	-	GT	G	T	37	25
CRW2396	family11	F11 pt 1-IonXpress_003	Male	Parent	-	GG	G	-	19	0
CRW2398	family11	F11 pt 1-IonXpress_003	Male	Parent	-	TT	T	-	36	0
CRW2399	family11	F11 pt 1-IonXpress_003	Male	Parent	-	CC	C	-	70	0
CRW24	family11	F11 pt 1-IonXpress_003	Male	Parent	-	CC	C	-	25	0
CRW2400	family11	F11 pt 1-IonXpress_003	Male	Parent	-	GG	G	-	54	0
CRW2402	family11	F11 pt 1-IonXpress_003	Male	Parent	-	AA	A	-	77	0
CRW2404	family11	F11 pt 1-IonXpress_003	Male	Parent	-	GG	G	-	27	0
CRW2405	family11	F11 pt 1-IonXpress_003	Male	Parent	-	CT	C	T	17	8
CRW2407	family11	F11 pt 1-IonXpress_003	Male	Parent	-	AT	A	T	8	5
CRW2409	family11	F11 pt 1-IonXpress_003	Male	Parent	-	CC	C	-	14	0
CRW2412	family11	F11 pt 1-IonXpress_003	Male	Parent	-	CC	C	-	27	0
CRW2414	family11	F11 pt 1-IonXpress_003	Male	Parent	-	AA	A	-	24	0
CRW2419	family11	F11 pt 1-IonXpress_003	Male	Parent	-	GG	G	-	33	0
CRW242	family11	F11 pt 1-IonXpress_003	Male	Parent	-	CG	C	G	34	26
CRW2422	family11	F11 pt 1-IonXpress_003	Male	Parent	-	TT	T	-	7	0
CRW2423	family11	F11 pt 1-IonXpress_003	Male	Parent	-	CT	C	T	19	13
CRW2424	family11	F11 pt 1-IonXpress_003	Male	Parent	-	GT	G	T	49	16
CRW2429	family11	F11 pt 1-IonXpress_003	Male	Parent	-	GG	G	-	24	0
CRW2433	family11	F11 pt 1-IonXpress_003	Male	Parent	-	AA	A	-	13	0
CRW2434	family11	F11 pt 1-IonXpress_003	Male	Parent	-	GG	G	-	28	0
CRW2435	family11	F11 pt 1-IonXpress_003	Male	Parent	-	TT	T	-	27	0
CRW2436	family11	F11 pt 1-IonXpress_003	Male	Parent	-	CC	C	-	29	0
CRW2437	family11	F11 pt 1-IonXpress_003	Male	Parent	-	CT	C	T	6	2
CRW2438	family11	F11 pt 1-IonXpress_003	Male	Parent	-	AG	A	G	10	7
CRW2440	family11	F11 pt 1-IonXpress_003	Male	Parent	-	TT	T	-	19	0
CRW2441	family11	F11 pt 1-IonXpress_003	Male	Parent	-	TT	T	-	17	0
CRW2442	family11	F11 pt 1-IonXpress_003	Male	Parent	-	AC	A	C	30	30
CRW2444	family11	F11 pt 1-IonXpress_003	Male	Parent	-	TT	T	-	47	0
CRW2445	family11	F11 pt 1-IonXpress_003	Male	Parent	-	AA	A	-	7	0
CRW245	family11	F11 pt 1-IonXpress_003	Male	Parent	-	CC	C	-	23	0
CRW2450	family11	F11 pt 1-IonXpress_003	Male	Parent	-	CT	C	T	16	16
CRW2452	family11	F11 pt 1-IonXpress_003	Male	Parent	-	AG	A	G	20	20
CRW2454	family11	F11 pt 1-IonXpress_003	Male	Parent	-	GG	G	-	17	0
CRW2457	family11	F11 pt 1-IonXpress_003	Male	Parent	-	CG	C	G	9	4
CRW2459	family11	F11 pt 1-IonXpress_003	Male	Parent	-	GG	G	-	37	0
CRW246	family11	F11 pt 1-IonXpress_003	Male	Parent	-	TT	T	-	24	0
CRW2460	family11	F11 pt 1-IonXpress_003	Male	Parent	-	GG	G	-	10	0
CRW2466	family11	F11 pt 1-IonXpress_003	Male	Parent	-	TT	T	-	26	0
CRW2467	family11	F11 pt 1-IonXpress_003	Male	Parent	-	CC	C	-	25	0
CRW2473	family11	F11 pt 1-IonXpress_003	Male	Parent	-	GT	G	T	20	11
CRW2474	family11	F11 pt 1-IonXpress_003	Male	Parent	-	GG	G	-	9	0
CRW2475	family11	F11 pt 1-IonXpress_003	Male	Parent	-	TT	T	-	6	0
CRW2476	family11	F11 pt 1-IonXpress_003	Male	Parent	-	TT	T	-	39	0
CRW25	family11	F11 pt 1-IonXpress_003	Male	Parent	-	CC	C	-	27	0
CRW250	family11	F11 pt 1-IonXpress_003	Male	Parent	-	CC	C	-	54	0
CRW257	family11	F11 pt 1-IonXpress_003	Male	Parent	-	AA	A	-	30	0
CRW259	family11	F11 pt 1-IonXpress_003	Male	Parent	-	TT	T	-	21	0
CRW262	family11	F11 pt 1-IonXpress_003	Male	Parent	-	GT	G	T	23	16
CRW264	family11	F11 pt 1-IonXpress_003	Male	Parent	-	CG	C	G	19	14
CRW266	family11	F11 pt 1-IonXpress_003	Male	Parent	-	CC	C	-	13	0
CRW267	family11	F11 pt 1-IonXpress_003	Male	Parent	-	AA	A	-	37	0
CRW272	family11	F11 pt 1-IonXpress_003	Male	Parent	-	AG	A	G	5	5
CRW276	family11	F11 pt 1-IonXpress_003	Male	Parent	-	CT	C	T	22	18
CRW277	family11	F11 pt 1-IonXpress_003	Male	Parent	-	AA	A	-	46	0
CRW281	family11	F11 pt 1-IonXpress_003	Male	Parent	-	GG	G	-	16	0
CRW286	family11	F11 pt 1-IonXpress_003	Male	Parent	-	AT	A	T	26	12
CRW289	family11	F11 pt 1-IonXpress_003	Male	Parent	-	AG	A	G	18	16
CRW290	family11	F11 pt 1-IonXpress_003	Male	Parent	-	AA	A	-	14	0
CRW295	family11	F11 pt 1-IonXpress_003	Male	Parent	-	CC	C	-	41	2
CRW297	family11	F11 pt 1-IonXpress_003	Male	Parent	-	AG	A	G	16	8
CRW298	family11	F11 pt 1-IonXpress_003	Male	Parent	-	GG	G	-	13	0
CRW300	family11	F11 pt 1-IonXpress_003	Male	Parent	-	CC	C	-	13	0
CRW303	family11	F11 pt 1-IonXpress_003	Male	Parent	-	GG	G	-	16	1
CRW304	family11	F11 pt 1-IonXpress_003	Male	Parent	-	TT	T	-	67	2
CRW305	family11	F11 pt 1-IonXpress_003	Male	Parent	-	TT	T	-	30	0
CRW306	family11	F11 pt 1-IonXpress_003	Male	Parent	-	CC	C	-	13	0
CRW312	family11	F11 pt 1-IonXpress_003	Male	Parent	-	CC	C	-	14	0
CRW314	family11	F11 pt 1-IonXpress_003	Male	Parent	-	GG	G	-	12	0
CRW318	family11	F11 pt 1-IonXpress_003	Male	Parent	-	CC	C	-	15	0
CRW321	family11	F11 pt 1-IonXpress_003	Male	Parent	-	AA	A	-	14	0
CRW325	family11	F11 pt 1-IonXpress_003	Male	Parent	-	CT	C	T	30	29
CRW326	family11	F11 pt 1-IonXpress_003	Male	Parent	-	CC	C	-	15	0
CRW331	family11	F11 pt 1-IonXpress_003	Male	Parent	-	AG	A	G	8	6
CRW332	family11	F11 pt 1-IonXpress_003	Male	Parent	-	AA	A	-	38	0
CRW333	family11	F11 pt 1-IonXpress_003	Male	Parent	-	AC	A	C	29	26
CRW334	family11	F11 pt 1-IonXpress_003	Male	Parent	-	TT	T	-	34	0
CRW342	family11	F11 pt 1-IonXpress_003	Male	Parent	-	AA	A	-	20	0
CRW343	family11	F11 pt 1-IonXpress_003	Male	Parent	-	GG	G	-	40	0
CRW344	family11	F11 pt 1-IonXpress_003	Male	Parent	-	CT	C	T	88	31
CRW345	family11	F11 pt 1-IonXpress_003	Male	Parent	-	CC	C	-	55	0
CRW349	family11	F11 pt 1-IonXpress_003	Male	Parent	-	TT	T	-	24	0
CRW352	family11	F11 pt 1-IonXpress_003	Male	Parent	-	AA	A	-	11	0
CRW357	family11	F11 pt 1-IonXpress_003	Male	Parent	-	AC	A	C	7	7
CRW358	family11	F11 pt 1-IonXpress_003	Male	Parent	-	CT	C	T	12	6
CRW360	family11	F11 pt 1-IonXpress_003	Male	Parent	-	CC	C	-	50	0
CRW365	family11	F11 pt 1-IonXpress_003	Male	Parent	-	CG	C	G	12	5
CRW366	family11	F11 pt 1-IonXpress_003	Male	Parent	-	CC	C	-	29	1
CRW369	family11	F11 pt 1-IonXpress_003	Male	Parent	-	TT	T	-	40	0
CRW370	family11	F11 pt 1-IonXpress_003	Male	Parent	-	GG	G	-	62	1
CRW374	family11	F11 pt 1-IonXpress_003	Male	Parent	-	CT	C	T	21	19
CRW378	family11	F11 pt 1-IonXpress_003	Male	Parent	-	CG	C	G	8	7
CRW379	family11	F11 pt 1-IonXpress_003	Male	Parent	-	GG	G	-	39	0
CRW38	family11	F11 pt 1-IonXpress_003	Male	Parent	-	AC	A	C	7	4
CRW381	family11	F11 pt 1-IonXpress_003	Male	Parent	-	AG	A	G	11	6
CRW382	family11	F11 pt 1-IonXpress_003	Male	Parent	-	TT	T	-	10	0
CRW386	family11	F11 pt 1-IonXpress_003	Male	Parent	-	GG	G	-	33	0
CRW387	family11	F11 pt 1-IonXpress_003	Male	Parent	-	CC	C	-	18	0
CRW388	family11	F11 pt 1-IonXpress_003	Male	Parent	-	AG	A	G	10	9
CRW389	family11	F11 pt 1-IonXpress_003	Male	Parent	-	TT	T	-	53	0
CRW391	family11	F11 pt 1-IonXpress_003	Male	Parent	-	TT	T	-	11	0
CRW392	family11	F11 pt 1-IonXpress_003	Male	Parent	-	AG	A	G	18	17
CRW394	family11	F11 pt 1-IonXpress_003	Male	Parent	-	AG	A	G	29	27
CRW395	family11	F11 pt 1-IonXpress_003	Male	Parent	-	GG	G	-	25	0
CRW396	family11	F11 pt 1-IonXpress_003	Male	Parent	-	TT	T	-	40	0
CRW4	family11	F11 pt 1-IonXpress_003	Male	Parent	-	CC	C	-	17	0
CRW400	family11	F11 pt 1-IonXpress_003	Male	Parent	-	CC	C	-	21	0
CRW403	family11	F11 pt 1-IonXpress_003	Male	Parent	-	GG	G	-	11	0
CRW404	family11	F11 pt 1-IonXpress_003	Male	Parent	-	AG	A	G	55	34
CRW407	family11	F11 pt 1-IonXpress_003	Male	Parent	-	GT	G	T	17	9
CRW412	family11	F11 pt 1-IonXpress_003	Male	Parent	-	GG	G	-	28	0
CRW413	family11	F11 pt 1-IonXpress_003	Male	Parent	-	TT	T	-	35	0
CRW415	family11	F11 pt 1-IonXpress_003	Male	Parent	-	TT	T	-	62	1
CRW416	family11	F11 pt 1-IonXpress_003	Male	Parent	-	CC	C	-	57	0
CRW419	family11	F11 pt 1-IonXpress_003	Male	Parent	-	GG	G	-	11	0
CRW42	family11	F11 pt 1-IonXpress_003	Male	Parent	-	CT	C	T	24	17
CRW421	family11	F11 pt 1-IonXpress_003	Male	Parent	-	GG	G	-	62	0
CRW423	family11	F11 pt 1-IonXpress_003	Male	Parent	-	TT	T	-	9	0
CRW424	family11	F11 pt 1-IonXpress_003	Male	Parent	-	AG	A	G	14	9
CRW427	family11	F11 pt 1-IonXpress_003	Male	Parent	-	GG	G	-	15	0
CRW429	family11	F11 pt 1-IonXpress_003	Male	Parent	-	AG	A	G	13	8
CRW430	family11	F11 pt 1-IonXpress_003	Male	Parent	-	CC	C	-	22	0
CRW432	family11	F11 pt 1-IonXpress_003	Male	Parent	-	TT	T	-	24	0
CRW433	family11	F11 pt 1-IonXpress_003	Male	Parent	-	GG	G	-	22	0
CRW438	family11	F11 pt 1-IonXpress_003	Male	Parent	-	AA	A	-	19	0
CRW439	family11	F11 pt 1-IonXpress_003	Male	Parent	-	AT	A	T	12	5
CRW44	family11	F11 pt 1-IonXpress_003	Male	Parent	-	GG	G	-	20	0
CRW440	family11	F11 pt 1-IonXpress_003	Male	Parent	-	AA	A	-	30	0
CRW442	family11	F11 pt 1-IonXpress_003	Male	Parent	-	CT	C	T	42	40
CRW446	family11	F11 pt 1-IonXpress_003	Male	Parent	-	GG	G	-	55	0
CRW450	family11	F11 pt 1-IonXpress_003	Male	Parent	-	GG	G	-	21	0
CRW457	family11	F11 pt 1-IonXpress_003	Male	Parent	-	AA	A	-	27	1
CRW459	family11	F11 pt 1-IonXpress_003	Male	Parent	-	GG	G	-	66	0
CRW460	family11	F11 pt 1-IonXpress_003	Male	Parent	-	CC	C	-	70	0
CRW461	family11	F11 pt 1-IonXpress_003	Male	Parent	-	GG	G	-	19	0
CRW462	family11	F11 pt 1-IonXpress_003	Male	Parent	-	AG	A	G	19	19
CRW464	family11	F11 pt 1-IonXpress_003	Male	Parent	-	CC	C	-	24	0
CRW47	family11	F11 pt 1-IonXpress_003	Male	Parent	-	TT	T	-	17	0
CRW471	family11	F11 pt 1-IonXpress_003	Male	Parent	-	AA	A	-	25	0
CRW474	family11	F11 pt 1-IonXpress_003	Male	Parent	-	AG	A	G	15	11
CRW478	family11	F11 pt 1-IonXpress_003	Male	Parent	-	AA	A	-	24	1
CRW479	family11	F11 pt 1-IonXpress_003	Male	Parent	-	TT	T	-	39	0
CRW480	family11	F11 pt 1-IonXpress_003	Male	Parent	-	CT	C	T	15	14
CRW482	family11	F11 pt 1-IonXpress_003	Male	Parent	-	CC	C	-	19	0
CRW483	family11	F11 pt 1-IonXpress_003	Male	Parent	-	TT	T	-	16	0
CRW485	family11	F11 pt 1-IonXpress_003	Male	Parent	-	CT	C	T	18	15
CRW490	family11	F11 pt 1-IonXpress_003	Male	Parent	-	GG	G	-	50	0
CRW491	family11	F11 pt 1-IonXpress_003	Male	Parent	-	GG	G	-	10	0
CRW496	family11	F11 pt 1-IonXpress_003	Male	Parent	-	AA	A	-	25	0
CRW497	family11	F11 pt 1-IonXpress_003	Male	Parent	-	GG	G	-	40	1
CRW498	family11	F11 pt 1-IonXpress_003	Male	Parent	-	AA	A	-	18	0
CRW499	family11	F11 pt 1-IonXpress_003	Male	Parent	-	AA	A	-	28	0
CRW5	family11	F11 pt 1-IonXpress_003	Male	Parent	-	GG	G	-	36	0
CRW501	family11	F11 pt 1-IonXpress_003	Male	Parent	-	GG	G	-	18	0
CRW503	family11	F11 pt 1-IonXpress_003	Male	Parent	-	GG	G	-	44	0
CRW509	family11	F11 pt 1-IonXpress_003	Male	Parent	-	AA	A	-	19	0
CRW51	family11	F11 pt 1-IonXpress_003	Male	Parent	-	TT	T	-	51	0
CRW512	family11	F11 pt 1-IonXpress_003	Male	Parent	-	GG	G	-	40	0
CRW521	family11	F11 pt 1-IonXpress_003	Male	Parent	-	TT	T	-	59	0
CRW524	family11	F11 pt 1-IonXpress_003	Male	Parent	-	AA	A	-	7	0
CRW528	family11	F11 pt 1-IonXpress_003	Male	Parent	-	AG	A	G	22	17
CRW529	family11	F11 pt 1-IonXpress_003	Male	Parent	-	CC	C	-	12	0
CRW530	family11	F11 pt 1-IonXpress_003	Male	Parent	-	CT	C	T	9	9
CRW531	family11	F11 pt 1-IonXpress_003	Male	Parent	-	CC	C	-	16	0
CRW533	family11	F11 pt 1-IonXpress_003	Male	Parent	-	CT	C	T	29	24
CRW537	family11	F11 pt 1-IonXpress_003	Male	Parent	-	CC	C	-	24	0
CRW540	family11	F11 pt 1-IonXpress_003	Male	Parent	-	CC	C	-	22	0
CRW542	family11	F11 pt 1-IonXpress_003	Male	Parent	-	CC	C	-	57	0
CRW543	family11	F11 pt 1-IonXpress_003	Male	Parent	-	CC	C	-	40	0
CRW545	family11	F11 pt 1-IonXpress_003	Male	Parent	-	GG	G	-	23	1
CRW546	family11	F11 pt 1-IonXpress_003	Male	Parent	-	GG	G	-	14	0
CRW547	family11	F11 pt 1-IonXpress_003	Male	Parent	-	TT	T	-	25	0
CRW548	family11	F11 pt 1-IonXpress_003	Male	Parent	-	CC	C	-	13	0
CRW549	family11	F11 pt 1-IonXpress_003	Male	Parent	-	CC	C	-	30	0
CRW555	family11	F11 pt 1-IonXpress_003	Male	Parent	-	CC	C	-	34	0
CRW559	family11	F11 pt 1-IonXpress_003	Male	Parent	-	CC	C	-	20	1
CRW562	family11	F11 pt 1-IonXpress_003	Male	Parent	-	GG	G	-	26	0
CRW564	family11	F11 pt 1-IonXpress_003	Male	Parent	-	AG	A	G	30	16
CRW565	family11	F11 pt 1-IonXpress_003	Male	Parent	-	CT	C	T	10	5
CRW566	family11	F11 pt 1-IonXpress_003	Male	Parent	-	AA	A	-	17	0
CRW572	family11	F11 pt 1-IonXpress_003	Male	Parent	-	AG	A	G	27	25
CRW575	family11	F11 pt 1-IonXpress_003	Male	Parent	-	CT	C	T	8	4
CRW577	family11	F11 pt 1-IonXpress_003	Male	Parent	-	TT	T	-	21	0
CRW578	family11	F11 pt 1-IonXpress_003	Male	Parent	-	TT	T	-	45	0
CRW58	family11	F11 pt 1-IonXpress_003	Male	Parent	-	TT	T	-	24	0
CRW580	family11	F11 pt 1-IonXpress_003	Male	Parent	-	CC	C	-	12	0
CRW582	family11	F11 pt 1-IonXpress_003	Male	Parent	-	GG	G	-	27	0
CRW583	family11	F11 pt 1-IonXpress_003	Male	Parent	-	TT	T	-	20	0
CRW584	family11	F11 pt 1-IonXpress_003	Male	Parent	-	AA	A	-	22	0
CRW585	family11	F11 pt 1-IonXpress_003	Male	Parent	-	CG	C	G	14	5
CRW589	family11	F11 pt 1-IonXpress_003	Male	Parent	-	GG	G	-	13	0
CRW591	family11	F11 pt 1-IonXpress_003	Male	Parent	-	GG	G	-	47	0
CRW592	family11	F11 pt 1-IonXpress_003	Male	Parent	-	GG	G	-	50	0
CRW595	family11	F11 pt 1-IonXpress_003	Male	Parent	-	AA	A	-	35	0
CRW598	family11	F11 pt 1-IonXpress_003	Male	Parent	-	CC	C	-	27	0
CRW602	family11	F11 pt 1-IonXpress_003	Male	Parent	-	TT	T	-	12	0
CRW610	family11	F11 pt 1-IonXpress_003	Male	Parent	-	GT	G	T	34	20
CRW611	family11	F11 pt 1-IonXpress_003	Male	Parent	-	AA	A	-	19	0
CRW612	family11	F11 pt 1-IonXpress_003	Male	Parent	-	GG	G	-	6	0
CRW614	family11	F11 pt 1-IonXpress_003	Male	Parent	-	AT	A	T	18	13
CRW615	family11	F11 pt 1-IonXpress_003	Male	Parent	-	GG	G	-	17	0
CRW616	family11	F11 pt 1-IonXpress_003	Male	Parent	-	CT	C	T	16	11
CRW618	family11	F11 pt 1-IonXpress_003	Male	Parent	-	AA	A	-	14	0
CRW620	family11	F11 pt 1-IonXpress_003	Male	Parent	-	TT	T	-	48	0
CRW622	family11	F11 pt 1-IonXpress_003	Male	Parent	-	TT	T	-	36	0
CRW623	family11	F11 pt 1-IonXpress_003	Male	Parent	-	CC	C	-	23	0
CRW625	family11	F11 pt 1-IonXpress_003	Male	Parent	-	AG	A	G	13	13
CRW626	family11	F11 pt 1-IonXpress_003	Male	Parent	-	CC	C	-	7	0
CRW628	family11	F11 pt 1-IonXpress_003	Male	Parent	-	GG	G	-	9	0
CRW633	family11	F11 pt 1-IonXpress_003	Male	Parent	-	CC	C	-	65	0
CRW636	family11	F11 pt 1-IonXpress_003	Male	Parent	-	CC	C	-	23	0
CRW637	family11	F11 pt 1-IonXpress_003	Male	Parent	-	AG	A	G	12	11
CRW639	family11	F11 pt 1-IonXpress_003	Male	Parent	-	CC	C	-	27	0
CRW64	family11	F11 pt 1-IonXpress_003	Male	Parent	-	CT	C	T	23	18
CRW647	family11	F11 pt 1-IonXpress_003	Male	Parent	-	GG	G	-	34	0
CRW648	family11	F11 pt 1-IonXpress_003	Male	Parent	-	AT	A	T	28	18
CRW650	family11	F11 pt 1-IonXpress_003	Male	Parent	-	AA	A	-	11	0
[truncated: 998,000+ more rows]
